# Supplementary material for: Identifying RNA N6-Methyladenosine Sites in Escherichia coli Genome
Source: Front Microbiol. 2018 May 14;9:955. doi: 10.3389/fmicb.2018.00955 (PMC5960707; doi:10.3389/fmicb.2018.00955)
Supplement: Supplementary file 1 [file Data_Sheet_1.XLSX]

## Sheet: Negative Samples-1
AGAUGAAAUUAAACGUCGCCAGUGCACGAAAAUUCCCCGGU
UAAACGUCGCCAGUGCACGAAAAUUCCCCGGUACGCCUUGC
GUGCACGAAAAUUCCCCGGUACGCCUUGCCCUGCAUCUGUU
CCCGGUACGCCUUGCCCUGCAUCUGUUUCACGUAGCGCAAC
CCUUGCCCUGCAUCUGUUUCACGUAGCGCAACGGUCAUUUC
GCAUCUGUUUCACGUAGCGCAACGGUCAUUUCAAGACCCUU
CGUAGCGCAACGGUCAUUUCAAGACCCUUAUCGGGCUGCAU
ACGGUCAUUUCAAGACCCUUAUCGGGCUGCAUCUCGUCUGU
CAAGACCCUUAUCGGGCUGCAUCUCGUCUGUGCUCCAGCGU
CUGCAUCUCGUCUGUGCUCCAGCGUAUCUUUUCCGCACUGU
CUCCAGCGUAUCUUUUCCGCACUGUUAGGUUUAAGGAAAGU
UUUUCCGCACUGUUAGGUUUAAGGAAAGUGGCAUCAUCAGU
UUAGGUUUAAGGAAAGUGGCAUCAUCAGUAGUCCGUUUUUU
AGGAAAGUGGCAUCAUCAGUAGUCCGUUUUUUGAAACCCAU
CAUCAGUAGUCCGUUUUUUGAAACCCAUACCGAUAUUACUU
GUUUUUUGAAACCCAUACCGAUAUUACUUGUCGUCGAAGAU
ACCGAUAUUACUUGUCGUCGAAGAUGAAUCACCAGACUGCG
CUUGUCGUCGAAGAUGAAUCACCAGACUGCGGUAUAAUAAG
AUGAAUCACCAGACUGCGGUAUAAUAAGCUUAGGUGAGCUU
GACUGCGGUAUAAUAAGCUUAGGUGAGCUUGAUGAUGCAUU
AAUAAGCUUAGGUGAGCUUGAUGAUGCAUUUCCGGUCAGAG
UUGAUGAUGCAUUUCCGGUCAGAGUGGUAUCAAUCCAACUG
UUUCCGGUCAGAGUGGUAUCAAUCCAACUGAUGCCACUGCU
GAGUGGUAUCAAUCCAACUGAUGCCACUGCUGCACCCACUG
CCAACUGAUGCCACUGCUGCACCCACUGGCAACCAGUUUAA
CCACUGCUGCACCCACUGGCAACCAGUUUAAAAUCAGCCUG
CACCCACUGGCAACCAGUUUAAAAUCAGCCUGAGAUUCUGU
ACCAGUUUAAAAUCAGCCUGAGAUUCUGUCGUUUUAUUCGC
GCCUGAGAUUCUGUCGUUUUAUUCGCGAUCUUAUCCAGACC
GUCGUUUUAUUCGCGAUCUUAUCCAGACCCAUCUUAGGGAU
UCGCGAUCUUAUCCAGACCCAUCUUAGGGAUUCUCAAUGUG
UAUCCAGACCCAUCUUAGGGAUUCUCAAUGUGUAGUUAUUA
CUUAGGGAUUCUCAAUGUGUAGUUAUUAUUGCCAUCAUUCG
AAUGUGUAGUUAUUAUUGCCAUCAUUCGUGACGUUAUUACC
UAUUAUUGCCAUCAUUCGUGACGUUAUUACCAGUAAGUGUG
UCAUUCGUGACGUUAUUACCAGUAAGUGUGAUGUUACAGGU
CGUUAUUACCAGUAAGUGUGAUGUUACAGGUUGUCGCUUUG
UGUUACAGGUUGUCGCUUUGACAGUGGCUGUAAACUCUACA
GUCGCUUUGACAGUGGCUGUAAACUCUACAUUAAUAUCCGU
ACAGUGGCUGUAAACUCUACAUUAAUAUCCGUUGCAAAUAC
UCUACAUUAAUAUCCGUUGCAAAUACUGAGGGUGAUAAUAA
CGUUGCAAAUACUGAGGGUGAUAAUAAUAUUCCCAUCAGUA
AGGGUGAUAAUAAUAUUCCCAUCAGUAUCACUAUUUUAUGU
AUAAUAUUCCCAUCAGUAUCACUAUUUUAUGUGGCGUUGUU
UUUUAUGUGGCGUUGUUUUUAUCAUUUGACGUCCCUUGUAG
UAUCAUUUGACGUCCCUUGUAGUUACUGAAUCUGACACCGA
ACGUCCCUUGUAGUUACUGAAUCUGACACCGAAUUCCAUUC
AGUUACUGAAUCUGACACCGAAUUCCAUUCAGAAUAAUAGA
UCUGACACCGAAUUCCAUUCAGAAUAAUAGAUUGUGCUAUU
AAUUCCAUUCAGAAUAAUAGAUUGUGCUAUUUUUUCUGCUU
UCUGCUUCUGGGCUUUGUUGAUAAUGCGCAAGACAACUUAC
GGGCUUUGUUGAUAAUGCGCAAGACAACUUACGGGUUUACU
GAUAAUGCGCAAGACAACUUACGGGUUUACUUUGUUCGAGC
UUACGGGUUUACUUUGUUCGAGCCAUUUAAUGCUGAUAUUU
UACUUUGUUCGAGCCAUUUAAUGCUGAUAUUUCCCUGCUGC
CUGAUAUUUCCCUGCUGCUCAAUACCACGAACAAAUGCUUG
CCCUGCUGCUCAAUACCACGAACAAAUGCUUGUCCACCCUG
CCACGAACAAAUGCUUGUCCACCCUGUCCAACAUUACCAAU
AAUGCUUGUCCACCCUGUCCAACAUUACCAAUGACAUUGCC
CCACCCUGUCCAACAUUACCAAUGACAUUGCCUUGCUCAUC
CCAAUGACAUUGCCUUGCUCAUCAUAAAUAUCUGCAGCAAA
UUGCCUUGCUCAUCAUAAAUAUCUGCAGCAAAUGGAAUAUU
UCAUCAUAAAUAUCUGCAGCAAAUGGAAUAUUUUUACCAUC
AUAUCUGCAGCAAAUGGAAUAUUUUUACCAUCACUUCGUGU
GCAAAUGGAAUAUUUUUACCAUCACUUCGUGUGAUGUUCAU
UUUUACCAUCACUUCGUGUGAUGUUCAUAAUGGCUGAUUGC
CACUUCGUGUGAUGUUCAUAAUGGCUGAUUGCCCUUGCACG
UAAUGGCUGAUUGCCCUUGCACGGUUUCAAAAUCAGCAAAG
AUUGCCCUUGCACGGUUUCAAAAUCAGCAAAGACGACUGAA
GCACGGUUUCAAAAUCAGCAAAGACGACUGAACCCUGACGC
AAAAUCAGCAAAGACGACUGAACCCUGACGCGGUACAGCUA
CGACUGAACCCUGACGCGGUACAGCUACUGCACUGGUACUU
UGACGCGGUACAGCUACUGCACUGGUACUUUUUAAUUCAAC
CUACUGCACUGGUACUUUUUAAUUCAACAUCGUUCUCAAGA
UUUAAUUCAACAUCGUUCUCAAGAUCGUUGAUAUCCAGCGC
CAUCGUUCUCAAGAUCGUUGAUAUCCAGCGCGAUACGGUUU
GAUCGUUGAUAUCCAGCGCGAUACGGUUUUCAUGAUAAGGA
UCCAGCGCGAUACGGUUUUCAUGAUAAGGAGAAAGAGCGCU
AUACGGUUUUCAUGAUAAGGAGAAAGAGCGCUGGUGACACC
AAGGAGAAAGAGCGCUGGUGACACCAUAACCCCAUCGAUCG
GCUGGUGACACCAUAACCCCAUCGAUCGAUAGUACUGUUGC
CCAUAACCCCAUCGAUCGAUAGUACUGUUGCCAUAAUUUAU
CGAUCGAUAGUACUGUUGCCAUAAUUUAUUCGCGCUCCUUG
UAAUUUAUUCGCGCUCCUUGAGCACCUGGAGCCUGAACUAC
CGCGCUCCUUGAGCACCUGGAGCCUGAACUACCGCCAGUGU
GAGCACCUGGAGCCUGAACUACCGCCAGUGUAUCGGAGUCG
GCCUGAACUACCGCCAGUGUAUCGGAGUCGCUAAAACUAUC
GCCAGUGUAUCGGAGUCGCUAAAACUAUCAUUACUGAAAGU
UCGGAGUCGCUAAAACUAUCAUUACUGAAAGUCAGUCCACC
CUAAAACUAUCAUUACUGAAAGUCAGUCCACCGCUAUGCAA
UCAUUACUGAAAGUCAGUCCACCGCUAUGCAAUACAAAACC
AAGUCAGUCCACCGCUAUGCAAUACAAAACCACCGUCGGUG
CCGCUAUGCAAUACAAAACCACCGUCGGUGCUGAGAGAAAC
CAAAACCACCGUCGGUGCUGAGAGAAACUUGACGGCUGUUA
UCGGUGCUGAGAGAAACUUGACGGCUGUUAUCGCUAUUUGC
AGAGAAACUUGACGGCUGUUAUCGCUAUUUGCAGAAAUUGA
CGGCUGUUAUCGCUAUUUGCAGAAAUUGAACCUGCCAGCGU
UCGCUAUUUGCAGAAAUUGAACCUGCCAGCGUUCCCCAUGG
UGAACCUGCCAGCGUUCCCCAUGGUGACUCAUAGCUGGCAU
AGCGUUCCCCAUGGUGACUCAUAGCUGGCAUAACCCCCAAC
CAUGGUGACUCAUAGCUGGCAUAACCCCCAACAUAACUCAA
UCAUAGCUGGCAUAACCCCCAACAUAACUCAAAUCUUUGCU
CAUAACCCCCAACAUAACUCAAAUCUUUGCUGGCUUUAUUC
CUCAAAUCUUUGCUGGCUUUAUUCAUCGUAUAGCCAGUAUU
UUGCUGGCUUUAUUCAUCGUAUAGCCAGUAUUCACGCUAUA
UUAUUCAUCGUAUAGCCAGUAUUCACGCUAUAACUGACGCG
GUAUAGCCAGUAUUCACGCUAUAACUGACGCGAGCGUUAUC
UUCACGCUAUAACUGACGCGAGCGUUAUCGCUAUAGCCACU
CUGACGCGAGCGUUAUCGCUAUAGCCACUGCUGCUAACGUU
UCGCUAUAGCCACUGCUGCUAACGUUGAGUUGGUUAUUACC
CUGCUAACGUUGAGUUGGUUAUUACCCUUAAAGUCACUGCU
UUGAGUUGGUUAUUACCCUUAAAGUCACUGCUUAUUUGAGU
UACCCUUAAAGUCACUGCUUAUUUGAGUAUCAAUACUCUGG
UCACUGCUUAUUUGAGUAUCAAUACUCUGGAAACCUGAAGU
UUUGAGUAUCAAUACUCUGGAAACCUGAAGUACGUUGUUCA
AUACUCUGGAAACCUGAAGUACGUUGUUCAGUGCCAAGUAA
AAACCUGAAGUACGUUGUUCAGUGCCAAGUAAUUUUUCAAU
UACGUUGUUCAGUGCCAAGUAAUUUUUCAAUUGGAAUGGUG
CAGUGCCAAGUAAUUUUUCAAUUGGAAUGGUGAAACUAAGA
AUUUUUCAAUUGGAAUGGUGAAACUAAGAUAAACGCUAUCG
UGGAAUGGUGAAACUAAGAUAAACGCUAUCGUCAGUGUCGC
CUAAGAUAAACGCUAUCGUCAGUGUCGCCGUCUUCAUUCCA
UCGUCAGUGUCGCCGUCUUCAUUCCAUGAACGCUGGGCACU
UCGCCGUCUUCAUUCCAUGAACGCUGGGCACUGACACUGUA
UCAUUCCAUGAACGCUGGGCACUGACACUGUAGCUGCCCCA
ACGCUGGGCACUGACACUGUAGCUGCCCCAGGAUGUACUGU
ACUGACACUGUAGCUGCCCCAGGAUGUACUGUUACUGUAGC
CUGCCCCAGGAUGUACUGUUACUGUAGCCAAUAGAGUAAUU
GAUGUACUGUUACUGUAGCCAAUAGAGUAAUUGCUACGAUU
UUACUGUAGCCAAUAGAGUAAUUGCUACGAUUUUGUCCGGA
CCAAUAGAGUAAUUGCUACGAUUUUGUCCGGAAGCCCAGUA
AUUGCUACGAUUUUGUCCGGAAGCCCAGUAAUCGGACCAAC
AUUUUGUCCGGAAGCCCAGUAAUCGGACCAACUUCCGGAAA
GGAAGCCCAGUAAUCGGACCAACUUCCGGAAAGAUAAAAUG
GUAAUCGGACCAACUUCCGGAAAGAUAAAAUGAACCGUAAU
CCAACUUCCGGAAAGAUAAAAUGAACCGUAAUCUUUUUUCU
GGAAAGAUAAAAUGAACCGUAAUCUUUUUUCUCAAAUUUCA
GAACCGUAAUCUUUUUUCUCAAAUUUCAACGGUUGGUUAAU
UCAAAUUUCAACGGUUGGUUAAUACUGACCGUAACCUGAUU
GGUUGGUUAAUACUGACCGUAACCUGAUUUUUCAUGCGUGA
UGACCGUAACCUGAUUUUUCAUGCGUGAGUAAUUACGCAUG
CUGAUUUUUCAUGCGUGAGUAAUUACGCAUGGAUUUCGGUU
GCGUGAGUAAUUACGCAUGGAUUUCGGUUCAAGAUCUUGUU
UUACGCAUGGAUUUCGGUUCAAGAUCUUGUUCGGGAUGUUU
GGUUCAAGAUCUUGUUCGGGAUGUUUCACUUCAUCAAUUAG
UGUUCGGGAUGUUUCACUUCAUCAAUUAGAGUUAGUGCAUC
UGUUUCACUUCAUCAAUUAGAGUUAGUGCAUCAUUAAGACC
UCAUCAAUUAGAGUUAGUGCAUCAUUAAGACCAAGGUAAUU
AGAGUUAGUGCAUCAUUAAGACCAAGGUAAUUCUGUGUCGA
GCAUCAUUAAGACCAAGGUAAUUCUGUGUCGAAUAGCGAUA
ACCAAGGUAAUUCUGUGUCGAAUAGCGAUAGGCCGCGAUAU
AUUCUGUGUCGAAUAGCGAUAGGCCGCGAUAUUCAGUGAAG
GAAUAGCGAUAGGCCGCGAUAUUCAGUGAAGUACUUGUUUC
UAGGCCGCGAUAUUCAGUGAAGUACUUGUUUCUUCGAAUAA
GUGAAGUACUUGUUUCUUCGAAUAACUUGUUCCAGGAAACA
UUCUUCGAAUAACUUGUUCCAGGAAACACGAUAACUUUGCC
AACUUGUUCCAGGAAACACGAUAACUUUGCCCCUGGUAUGU
ACGAUAACUUUGCCCCUGGUAUGUUUUAUCAUCCGGGAUAC
UGCCCCUGGUAUGUUUUAUCAUCCGGGAUACGAACAUUGGA
UAUGUUUUAUCAUCCGGGAUACGAACAUUGGAAUGAGUCAC
AUCCGGGAUACGAACAUUGGAAUGAGUCACAUCGAAAGAAA
CGAACAUUGGAAUGAGUCACAUCGAAAGAAAAUGCACCAAC
GAAUGAGUCACAUCGAAAGAAAAUGCACCAACUGAAGUAUU
ACAUCGAAAGAAAAUGCACCAACUGAAGUAUUCAGACCAAG
GAAAAUGCACCAACUGAAGUAUUCAGACCAAGACCUAACAA
CCAACUGAAGUAUUCAGACCAAGACCUAACAAACCAGCGGU
UAUUCAGACCAAGACCUAACAAACCAGCGGUAUAGUUAUUA
AGACCUAACAAACCAGCGGUAUAGUUAUUAUCGGUUAUCUG
AAACCAGCGGUAUAGUUAUUAUCGGUUAUCUGAAUACCGGU
UAGUUAUUAUCGGUUAUCUGAAUACCGGUAUAACCCGUCAG
UCGGUUAUCUGAAUACCGGUAUAACCCGUCAGAUAGUUAUU
GAAUACCGGUAUAACCCGUCAGAUAGUUAUUCAGGCCGUAG
AACCCGUCAGAUAGUUAUUCAGGCCGUAGUAGUAGCUUGCU
AUAGUUAUUCAGGCCGUAGUAGUAGCUUGCUUGAAAUAAAU
CCGUAGUAGUAGCUUGCUUGAAAUAAAUUAGGCUCAUCCUG
UAGCUUGCUUGAAAUAAAUUAGGCUCAUCCUGAAUAUCAUC
AAUAAAUUAGGCUCAUCCUGAAUAUCAUCUUUUAAGACCUG
CAUCCUGAAUAUCAUCUUUUAAGACCUGACCGCCGCUAAUA
UUUAAGACCUGACCGCCGCUAAUAUCCCAACGUCCAACGCC
UGACCGCCGCUAAUAUCCCAACGUCCAACGCCAGGGCGUAA
AUAUCCCAACGUCCAACGCCAGGGCGUAACAUUUGAACAAC
GUCCAACGCCAGGGCGUAACAUUUGAACAACGGAUGAGAAA
CAGGGCGUAACAUUUGAACAACGGAUGAGAAAGGUUGCGAG
ACAUUUGAACAACGGAUGAGAAAGGUUGCGAGAAUGUCCGC
AACGGAUGAGAAAGGUUGCGAGAAUGUCCGCUUUGAGCCAU
UUGCGAGAAUGUCCGCUUUGAGCCAUCGGAUUCUUCGAUGG
UGUCCGCUUUGAGCCAUCGGAUUCUUCGAUGGUAACAAUAA
CCAUCGGAUUCUUCGAUGGUAACAAUAAGAUCGCUGCCGUA
UCUUCGAUGGUAACAAUAAGAUCGCUGCCGUACCCUGACGG
AACAAUAAGAUCGCUGCCGUACCCUGACGGACUCAGAUCAU
UCGCUGCCGUACCCUGACGGACUCAGAUCAUCAAUGACGAA
UACCCUGACGGACUCAGAUCAUCAAUGACGAAAGCGCCUGG
GACUCAGAUCAUCAAUGACGAAAGCGCCUGGCGGCACCGUC
UGACGAAAGCGCCUGGCGGCACCGUCGUUUCAUAAAUCUUA
CCUGGCGGCACCGUCGUUUCAUAAAUCUUAUAGCCACCUUG
ACCGUCGUUUCAUAAAUCUUAUAGCCACCUUGCGUAAUAGU
AUCUUAUAGCCACCUUGCGUAAUAGUGACUUUGGCGUUGGU
AUAGUGACUUUGGCGUUGGUAUUGGCAACGCCAUGAAUGAU
GCGUUGGUAUUGGCAACGCCAUGAAUGAUAGGCGCAAAGCU
UUGGCAACGCCAUGAAUGAUAGGCGCAAAGCUGGCUAAAGU
UGAUAGGCGCAAAGCUGGCUAAAGUCGGAGGCAACAUGCGG
AGCUGGCUAAAGUCGGAGGCAACAUGCGGCUGUCACUGUAU
GGAGGCAACAUGCGGCUGUCACUGUAUAAACGAAUGCCUCG
AUGCGGCUGUCACUGUAUAAACGAAUGCCUCGGAUACUGAC
UGUAUAAACGAAUGCCUCGGAUACUGACGGAAUCAAAGGUU
AAUGCCUCGGAUACUGACGGAAUCAAAGGUUUCGCCCGUCG
UCAAAGGUUUCGCCCGUCGUAUAAGACUCACCAAGAAUGAG
UCGCCCGUCGUAUAAGACUCACCAAGAAUGAGUUGAGAACG
UAUAAGACUCACCAAGAAUGAGUUGAGAACGCAGCGAGGCG
CAAGAAUGAGUUGAGAACGCAGCGAGGCGAUAUCACGCUGA
GUUGAGAACGCAGCGAGGCGAUAUCACGCUGAACAUACCGA
AGCGAGGCGAUAUCACGCUGAACAUACCGAUUCUUAAAAUC
AUAUCACGCUGAACAUACCGAUUCUUAAAAUCAUAAUUACU
UGAACAUACCGAUUCUUAAAAUCAUAAUUACUGCCAGAAUC
CGAUUCUUAAAAUCAUAAUUACUGCCAGAAUCGGUCAUCCA
AAAUCAUAAUUACUGCCAGAAUCGGUCAUCCAGUUGUAGUU
ACUGCCAGAAUCGGUCAUCCAGUUGUAGUUGCCCGAGGCAC
CAUCCAGUUGUAGUUGCCCGAGGCACGCAGUCGCCAUGCAC
GCCCGAGGCACGCAGUCGCCAUGCACCUAAAUUCAUCCCAC
ACGCAGUCGCCAUGCACCUAAAUUCAUCCCACCGUUAAAUG
CAUGCACCUAAAUUCAUCCCACCGUUAAAUGCAGCAUAAAU
UUCAUCCCACCGUUAAAUGCAGCAUAAAUGCUUUCAUUUUU
AAUGCAGCAUAAAUGCUUUCAUUUUUUCGACCAGGGGUUUC
UAAAUGCUUUCAUUUUUUCGACCAGGGGUUUCACUAUGAUA
UUUUUUCGACCAGGGGUUUCACUAUGAUAUCCGUUGAGGUU
UUUCACUAUGAUAUCCGUUGAGGUUGUAUGACAACAUGGCC
AUAUCCGUUGAGGUUGUAUGACAACAUGGCCGCAUUAAUGC
UUGUAUGACAACAUGGCCGCAUUAAUGCCGUUUUCCCAUAA
CGCAUUAAUGCCGUUUUCCCAUAACGAUGGAUCAACAUAGU
CCGUUUUCCCAUAACGAUGGAUCAACAUAGUUUUGGUAAUU
UGGAUCAACAUAGUUUUGGUAAUUUUUCAUUACCCAGGCUU
AGUUUUGGUAAUUUUUCAUUACCCAGGCUUGAGGAACGUCU
UUUUUCAUUACCCAGGCUUGAGGAACGUCUAUAUCCAGACG
CCCAGGCUUGAGGAACGUCUAUAUCCAGACGUUGAUCGUUA
ACGUCUAUAUCCAGACGUUGAUCGUUAACGUCAUAACGAAC
AGACGUUGAUCGUUAACGUCAUAACGAACAGAAGCCUGAGG
UCGUUAACGUCAUAACGAACAGAAGCCUGAGGGAUAAUUUC
UCAUAACGAACAGAAGCCUGAGGGAUAAUUUCCGUCAAAUU
CCUGAGGGAUAAUUUCCGUCAAAUUGAGGCAAUUGCCGAGC
AAUUUCCGUCAAAUUGAGGCAAUUGCCGAGCGUUUCAUCCC
AGGCAAUUGCCGAGCGUUUCAUCCCUGGCAAGCAGAACGGC
CCGAGCGUUUCAUCCCUGGCAAGCAGAACGGCUUUUUCGUU
AGCAGAACGGCUUUUUCGUUAUUUAUAUCGGGAGAAUUAAU
UUUUCGUUAUUUAUAUCGGGAGAAUUAAUAUGAAACUGCAA
UUUAUAUCGGGAGAAUUAAUAUGAAACUGCAAUAAAUUCUU
GAGAAUUAAUAUGAAACUGCAAUAAAUUCUUUAAUGUGAUA
GAAACUGCAAUAAAUUCUUUAAUGUGAUACAAGCCUGGGCG
UAAAUUCUUUAAUGUGAUACAAGCCUGGGCGUUCUUUUUUC
UGGGCGUUCUUUUUUCCUUCAAUUGCGACAAAUGUAAUACU
UUUUUUCCUUCAAUUGCGACAAAUGUAAUACUUUGGUUAAU
UCAAUUGCGACAAAUGUAAUACUUUGGUUAAUGAUUGGUUG
ACAAAUGUAAUACUUUGGUUAAUGAUUGGUUGGUCGUUUAC
UAAUGAUUGGUUGGUCGUUUACAUAAACACUGACGUCGUAA
GGUCGUUUACAUAAACACUGACGUCGUAAACACCCGGUAUA
CAUAAACACUGACGUCGUAAACACCCGGUAUAGCGGGGUUA
UGACGUCGUAAACACCCGGUAUAGCGGGGUUACCUUCACUG
ACACCCGGUAUAGCGGGGUUACCUUCACUGUACCGGCUGAG
AGCGGGGUUACCUUCACUGUACCGGCUGAGAUCAAUAUUAG
CCUUCACUGUACCGGCUGAGAUCAAUAUUAGAUGCAUUCUG
UACCGGCUGAGAUCAAUAUUAGAUGCAUUCUGCCCCAUCAG
UAUUAGAUGCAUUCUGCCCCAUCAGGAAGGUAUGGUCAUAU
UUCUGCCCCAUCAGGAAGGUAUGGUCAUAUUCAACGAGUUC
AGGAAGGUAUGGUCAUAUUCAACGAGUUCAGCACUGAAAGC
UGGUCAUAUUCAACGAGUUCAGCACUGAAAGCAGUAUUGCA
UCAACGAGUUCAGCACUGAAAGCAGUAUUGCAAUACAGCAG
AGCACUGAAAGCAGUAUUGCAAUACAGCAGCGCGCAAAACG
AUUGCAAUACAGCAGCGCGCAAAACGUGGCGAUACGGGUCA
GCAGCGCGCAAAACGUGGCGAUACGGGUCAGAUGAUGAUAA
AAAACGUGGCGAUACGGGUCAGAUGAUGAUAAUUUUUAGUA
GAUACGGGUCAGAUGAUGAUAAUUUUUAGUAUAUUCUAUAG
AGAUGAUGAUAAUUUUUAGUAUAUUCUAUAGUCACGCUAUG
UAAUUUUUAGUAUAUUCUAUAGUCACGCUAUGCUUCCUGCG
GUAUAUUCUAUAGUCACGCUAUGCUUCCUGCGGAAUUAUAU
UCACGCUAUGCUUCCUGCGGAAUUAUAUCCUUGCCUGAUUA
CGGAAUUAUAUCCUUGCCUGAUUACAGCCUGGCAUUACCUU
UUGCCUGAUUACAGCCUGGCAUUACCUUCAAUUGCGCCACC
UACAGCCUGGCAUUACCUUCAAUUGCGCCACCAAAGUCAUU
GCAUUACCUUCAAUUGCGCCACCAAAGUCAUUAAUGGCGUA
UCAAUUGCGCCACCAAAGUCAUUAAUGGCGUAAAAAUGCAC
ACCAAAGUCAUUAAUGGCGUAAAAAUGCACUUUUGCAGAAU
GCGUAAAAAUGCACUUUUGCAGAAUUCGCUUUGCCAUUAAG
UUUGCAGAAUUCGCUUUGCCAUUAAGGCCAUUGACUUUCAU
UUCGCUUUGCCAUUAAGGCCAUUGACUUUCAUGACCUCAUC
CAUUAAGGCCAUUGACUUUCAUGACCUCAUCACUAAAUGGU
UUGACUUUCAUGACCUCAUCACUAAAUGGUGCAAUCAUUUU
ACCUCAUCACUAAAUGGUGCAAUCAUUUUCACAUCAAUCGG
UAAAUGGUGCAAUCAUUUUCACAUCAAUCGGAUAGCGUUUA
AUCAUUUUCACAUCAAUCGGAUAGCGUUUACCGCUAGCUUC
ACAUCAAUCGGAUAGCGUUUACCGCUAGCUUCUAAAUCACC
AGCGUUUACCGCUAGCUUCUAAAUCACCACUGCUAAAAGAG
GCUUCUAAAUCACCACUGCUAAAAGAGACGUAGUAAGGGGU
ACCACUGCUAAAAGAGACGUAGUAAGGGGUUGGAUUGGUCA
GAGACGUAGUAAGGGGUUGGAUUGGUCACUCGUAAUGACGC
GGGUUGGAUUGGUCACUCGUAAUGACGCCUUACCUUCUGAA
GUCACUCGUAAUGACGCCUUACCUUCUGAACCUGACCAGAA
AAUGACGCCUUACCUUCUGAACCUGACCAGAACCACUUCAG
UACCUUCUGAACCUGACCAGAACCACUUCAGGGCUAACGGG
AACCUGACCAGAACCACUUCAGGGCUAACGGGGCUUCAGAG
UUCAGGGCUAACGGGGCUUCAGAGGGAUUUCCCUUCAAUCC
CUUCAGAGGGAUUUCCCUUCAAUCCAUCCGGGCGAUAGAAA
CCCUUCAAUCCAUCCGGGCGAUAGAAAAGUUUUAUACGUGU
CCGGGCGAUAGAAAAGUUUUAUACGUGUGCGAAAUGCCAGU
AAAAGUUUUAUACGUGUGCGAAAUGCCAGUUGCAGCAGGCU
GUGUGCGAAAUGCCAGUUGCAGCAGGCUUUGAUUCGCGACC
GCCAGUUGCAGCAGGCUUUGAUUCGCGACCUUUUCUGCAUC
UGAUUCGCGACCUUUUCUGCAUCUGGUUUUGGUGGAACUUC
UCUGCAUCUGGUUUUGGUGGAACUUCCAGUACGUUAAACCA
GUUUUGGUGGAACUUCCAGUACGUUAAACCAGAACACGCUC
AACUUCCAGUACGUUAAACCAGAACACGCUCUCUCUGUCUU
AACACGCUCUCUCUGUCUUUAGGCAGUGAGGUGCUGGCUGU
CAGUGAGGUGCUGGCUGUGUACAUUAAUUUGAUUGUUUGCC
UGGCUGUGUACAUUAAUUUGAUUGUUUGCCCACGUUUGGCA
AUUAAUUUGAUUGUUUGCCCACGUUUGGCAUCAAUACGCGA
AUUGUUUGCCCACGUUUGGCAUCAAUACGCGAUACUGGCGG
ACGUUUGGCAUCAAUACGCGAUACUGGCGGCGUAGCAGUAA
AUACGCGAUACUGGCGGCGUAGCAGUAAAAGGGACUGUAAU
ACUGGCGGCGUAGCAGUAAAAGGGACUGUAAUACUGCCAGG
GUAGCAGUAAAAGGGACUGUAAUACUGCCAGGCUCAGCGUU
AAAGGGACUGUAAUACUGCCAGGCUCAGCGUUGUCAUCGCC
CUGCCAGGCUCAGCGUUGUCAUCGCCAGUAUCUAACCAACU
UCAGCGUUGUCAUCGCCAGUAUCUAACCAACUCUGGACAAG
UCAUCGCCAGUAUCUAACCAACUCUGGACAAGCAACGGGUU
GUAUCUAACCAACUCUGGACAAGCAACGGGUUAUUCCCUUU
CUCUGGACAAGCAACGGGUUAUUCCCUUUAUUUUCCAGACG
AGCAACGGGUUAUUCCCUUUAUUUUCCAGACGUACGUUGAC
UUAUUCCCUUUAUUUUCCAGACGUACGUUGACACUUUUUUG
UAUUUUCCAGACGUACGUUGACACUUUUUUGAUCGCUUUUA
CGUACGUUGACACUUUUUUGAUCGCUUUUAUAUAUUACGCG
ACACUUUUUUGAUCGCUUUUAUAUAUUACGCGAGUACCCGA
UCGCUUUUAUAUAUUACGCGAGUACCCGAAAUGACAAUGUC
UAUAUUACGCGAGUACCCGAAAUGACAAUGUCCGCAAUAGA
CCCGAAAUGACAAUGUCCGCAAUAGACGAUGAACUAAAAGC
AAUGUCCGCAAUAGACGAUGAACUAAAAGCCAUACAGGUUA
UAGACGAUGAACUAAAAGCCAUACAGGUUACGAAGCAUAAA
AACUAAAAGCCAUACAGGUUACGAAGCAUAAAGCUGUUGUA
CCAUACAGGUUACGAAGCAUAAAGCUGUUGUAUGUUUGGUG
ACGAAGCAUAAAGCUGUUGUAUGUUUGGUGUUAAAAAACAU
GCUGUUGUAUGUUUGGUGUUAAAAAACAUAAACCAUCCCUG
UGUUUGGUGUUAAAAAACAUAAACCAUCCCUGAUAGAGUUA
AAAAACAUAAACCAUCCCUGAUAGAGUUAAUUAAAACAGGG
AACCAUCCCUGAUAGAGUUAAUUAAAACAGGGAAUAAUAUA
UAGAGUUAAUUAAAACAGGGAAUAAUAUAAAAUAGAAAUUA
UUAAAACAGGGAAUAAUAUAAAAUAGAAAUUAUUAUUCCCU
AAUAAUAUAAAAUAGAAAUUAUUAUUCCCUGUAUAUUCAUU
UAGAAAUUAUUAUUCCCUGUAUAUUCAUUCAAUCAAUUUAA
UAUUCCCUGUAUAUUCAUUCAAUCAAUUUAACUGGUGAAUA
UAUAUUCAUUCAAUCAAUUUAACUGGUGAAUACUUACUGAU
UCAAUCAAUUUAACUGGUGAAUACUUACUGAUAAGUAAUGG
UAACUGGUGAAUACUUACUGAUAAGUAAUGGUGUAUGCAGU
UUACUGAUAAGUAAUGGUGUAUGCAGUGUUAGUUUUUACAU
GUAAUGGUGUAUGCAGUGUUAGUUUUUACAUAACCAGCAGU
UAUGCAGUGUUAGUUUUUACAUAACCAGCAGUUGCUGUUUG
UUAGUUUUUACAUAACCAGCAGUUGCUGUUUGGUCUGCGAC
CAGUUGCUGUUUGGUCUGCGACGGCACGAACGUAAGACGCU
UUUGGUCUGCGACGGCACGAACGUAAGACGCUUUAAAAUCA
GCACGAACGUAAGACGCUUUAAAAUCAUAAACAGCAGAUUU
UAAGACGCUUUAAAAUCAUAAACAGCAGAUUUUGUCGUUGC
ACAGCAGAUUUUGUCGUUGCAUCCAGGGCUUUAGUAUACAC
GUCGUUGCAUCCAGGGCUUUAGUAUACACAUCGCCAGGGUU
UCCAGGGCUUUAGUAUACACAUCGCCAGGGUUGUUAAUUUG
UACACAUCGCCAGGGUUGUUAAUUUGAACCUGUUUGAUAGU
UGUUAAUUUGAACCUGUUUGAUAGUGGAACCAUCAAUAUUG
ACCUGUUUGAUAGUGGAACCAUCAAUAUUGUGUAGAGCGAU
UGGAACCAUCAAUAUUGUGUAGAGCGAUAUUAACGCCGUCA
AUAUUGUGUAGAGCGAUAUUAACGCCGUCAGAUGGGUUGUU
AGAGCGAUAUUAACGCCGUCAGAUGGGUUGUUAAUAGACAU
ACGCCGUCAGAUGGGUUGUUAAUAGACAUGUCGUUGUUCAA
UAAUAGACAUGUCGUUGUUCAAAGUCCCUUUGCUGUUACCA
UUCAAAGUCCCUUUGCUGUUACCAAAGAAAACAGAACCGAA
CCUUUGCUGUUACCAAAGAAAACAGAACCGAAGGUCAUUUU
UACCAAAGAAAACAGAACCGAAGGUCAUUUUAGCCGUGCUA
ACAGAACCGAAGGUCAUUUUAGCCGUGCUACCUGGAUUCGG
AAGGUCAUUUUAGCCGUGCUACCUGGAUUCGGAUUUGCUUU
GCCGUGCUACCUGGAUUCGGAUUUGCUUUGCUGCAGUCAAC
AUUCGGAUUUGCUUUGCUGCAGUCAACGGUGAUGCUGAAAG
CUUUGCUGCAGUCAACGGUGAUGCUGAAAGGUUUAGCUUUA
ACGGUGAUGCUGAAAGGUUUAGCUUUAGCGCCAACGGUGUC
AAAGGUUUAGCUUUAGCGCCAACGGUGUCAUUCAGUACGCC
GCUUUAGCGCCAACGGUGUCAUUCAGUACGCCAGCAUCGAU
ACGGUGUCAUUCAGUACGCCAGCAUCGAUUUCACCAACGGU
AGUACGCCAGCAUCGAUUUCACCAACGGUUGCGGUUUGCAG
CACCAACGGUUGCGGUUUGCAGCAGGAUCAGACCAUCCUUG
UUGCGGUUUGCAGCAGGAUCAGACCAUCCUUGUUACCGCCG
AGGAUCAGACCAUCCUUGUUACCGCCGUCAACGCGGGUUUC
CCAUCCUUGUUACCGCCGUCAACGCGGGUUUCACAGGUGUU
CCGCCGUCAACGCGGGUUUCACAGGUGUUAUCAACAACCAG
ACGCGGGUUUCACAGGUGUUAUCAACAACCAGACCACUGAU
CACAGGUGUUAUCAACAACCAGACCACUGAUAUUUAACUGA
UAUCAACAACCAGACCACUGAUAUUUAACUGACCGCCGUCC
AGACCACUGAUAUUUAACUGACCGCCGUCCAUAUCAGCAGA
UAUUUAACUGACCGCCGUCCAUAUCAGCAGAAGCAGUACCU
ACCGCCGUCCAUAUCAGCAGAAGCAGUACCUGCAACCAUCG
UCAGCAGAAGCAGUACCUGCAACCAUCGCCAGCAUAAGACC
CAGUACCUGCAACCAUCGCCAGCAUAAGACCAGACAGGGCA
ACCAUCGCCAGCAUAAGACCAGACAGGGCAAAACCUAAUUU
AGCAUAAGACCAGACAGGGCAAAACCUAAUUUUUUAGACAU
AGGGCAAAACCUAAUUUUUUAGACAUAAAAAUCCUUUAAUA
CCUAAUUUUUUAGACAUAAAAAUCCUUUAAUAAAAUUCCAU
UUAGACAUAAAAAUCCUUUAAUAAAAUUCCAUUAGUCAGAC
AAAUCCUUUAAUAAAAUUCCAUUAGUCAGACUACAUGUUUG
AAUAAAAUUCCAUUAGUCAGACUACAUGUUUGAAGAAUGAC
UUAGUCAGACUACAUGUUUGAAGAAUGACUAUUCAUGACAC
UACAUGUUUGAAGAAUGACUAUUCAUGACACAAAUAGGAGA
GAAGAAUGACUAUUCAUGACACAAAUAGGAGAAACAAAUGU
CUAUUCAUGACACAAAUAGGAGAAACAAAUGUUAGAUAUUA
AAAUAGGAGAAACAAAUGUUAGAUAUUAAUGAGCAAUGAUA
ACAAAUGUUAGAUAUUAAUGAGCAAUGAUAUUUGUUACCCA
AGAUAUUAAUGAGCAAUGAUAUUUGUUACCCAAAUUUACAA
AGCAAUGAUAUUUGUUACCCAAAUUUACAACCAUUGUUCAU
AUUUGUUACCCAAAUUUACAACCAUUGUUCAUUAGGUCGCC
CAAAUUUACAACCAUUGUUCAUUAGGUCGCCUAUUGUGCAC
CAUUGUUCAUUAGGUCGCCUAUUGUGCACUUUAGAAGCUUU
GGUCGCCUAUUGUGCACUUUAGAAGCUUUUGAACAAAUUAA
GUGCACUUUAGAAGCUUUUGAACAAAUUAAAUUUACUUAAU
AGAAGCUUUUGAACAAAUUAAAUUUACUUAAUUCAAAAUUA
UGAACAAAUUAAAUUUACUUAAUUCAAAAUUAAGUAAAAAU
AAUUUACUUAAUUCAAAAUUAAGUAAAAAUAAGUUCACAAG
AUUCAAAAUUAAGUAAAAAUAAGUUCACAAGUGCAAUUGGU
UAAGUAAAAAUAAGUUCACAAGUGCAAUUGGUUAGGGUAUG
GUUCACAAGUGCAAUUGGUUAGGGUAUGGAGAUGGGAUUGA
UGCAAUUGGUUAGGGUAUGGAGAUGGGAUUGAUAUUUAUUU
AGGGUAUGGAGAUGGGAUUGAUAUUUAUUUAUAGGAAGUUA
GAUGGGAUUGAUAUUUAUUUAUAGGAAGUUAUAUUAUUUCC
AUAUUUAUUUAUAGGAAGUUAUAUUAUUUCCGCAAAGAGAU
GGAAGUUAUAUUAUUUCCGCAAAGAGAUGUUUAAACUAAAA
AUUUCCGCAAAGAGAUGUUUAAACUAAAAUCGUAAUUAAGG
GAUGUUUAAACUAAAAUCGUAAUUAAGGAAAGAGAUGAGAU
ACUAAAAUCGUAAUUAAGGAAAGAGAUGAGAUAUGAUUUUC
UAAUUAAGGAAAGAGAUGAGAUAUGAUUUUCAGAAAAUAUU
AGAGAUGAGAUAUGAUUUUCAGAAAAUAUUUAUAUUCGCAA
AUGAUUUUCAGAAAAUAUUUAUAUUCGCAAUAUAAAUAAAU
AGAAAAUAUUUAUAUUCGCAAUAUAAAUAAAUUACCAUUUG
UUAUAUUCGCAAUAUAAAUAAAUUACCAUUUGUUUAAUUUG
AAAUAAAUUACCAUUUGUUUAAUUUGUCAAAUGCUCUUGUA
ACCAUUUGUUUAAUUUGUCAAAUGCUCUUGUAUGUAAGAUU
AAUUUGUCAAAUGCUCUUGUAUGUAAGAUUUGACGCAACAU
GCUCUUGUAUGUAAGAUUUGACGCAACAUCUCCCCAUCAGG
AUUUGACGCAACAUCUCCCCAUCAGGAAACACCAACUCCGG
ACAUCUCCCCAUCAGGAAACACCAACUCCGGCGCGAUUUCA
GAAACACCAACUCCGGCGCGAUUUCAAACAGCGGCCACAGC
ACUCCGGCGCGAUUUCAAACAGCGGCCACAGCAUAAAUCCA
CGAUUUCAAACAGCGGCCACAGCAUAAAUCCACGAUUCUUC
AGCGGCCACAGCAUAAAUCCACGAUUCUUCAUAUCGUAGUG
GCAUAAAUCCACGAUUCUUCAUAUCGUAGUGCGGAACGGUC
UUCUUCAUAUCGUAGUGCGGAACGGUCAGGCGUUCAGUAUU
UGCGGAACGGUCAGGCGUUCAGUAUUUAUCACUUCAUUACC
UCAGGCGUUCAGUAUUUAUCACUUCAUUACCAAACAGCAUG
GUAUUUAUCACUUCAUUACCAAACAGCAUGAUGUCGAGAUC
CUUCAUUACCAAACAGCAUGAUGUCGAGAUCCAGCGUGCGU
ACAGCAUGAUGUCGAGAUCCAGCGUGCGUGGUCCCCAGCGU
AUCCAGCGUGCGUGGUCCCCAGCGUUCAGCUUUGCGGACGC
CCCAGCGUUCAGCUUUGCGGACGCGACCUUGCUGCAAUUCA
UGCGGACGCGACCUUGCUGCAAUUCAAUACGCUGUGUGUGA
AAUUCAAUACGCUGUGUGUGAUUGAGUAGCUCUUCAGGUGC
GUGUGAUUGAGUAGCUCUUCAGGUGCAAGAGAGGUUUCCAG
AGUAGCUCUUCAGGUGCAAGAGAGGUUUCCAGCGCCACGGC
CAGGUGCAAGAGAGGUUUCCAGCGCCACGGCUGCGUUUAAG
CCAGCGCCACGGCUGCGUUUAAGUAAUCGGGUUGAUCUUGC
GCGUUUAAGUAAUCGGGUUGAUCUUGCGGCCCCAGCGGUGG
CGGGUUGAUCUUGCGGCCCCAGCGGUGGGGUGCGGUAAAAC
CCCCAGCGGUGGGGUGCGGUAAAACGAAGAAACGGUAAGAA
UGGGGUGCGGUAAAACGAAGAAACGGUAAGAAUGUGGCUUU
UAAAACGAAGAAACGGUAAGAAUGUGGCUUUCAGGGAUAUC
ACGGUAAGAAUGUGGCUUUCAGGGAUAUCGCCUAAUGCUUU
GGCUUUCAGGGAUAUCGCCUAAUGCUUUCAGGGCAGCAUUG
GGAUAUCGCCUAAUGCUUUCAGGGCAGCAUUGACCUGCUCC
AUGCUUUCAGGGCAGCAUUGACCUGCUCCAGCGGAGAGGCC
GGGCAGCAUUGACCUGCUCCAGCGGAGAGGCCAGAUUGCUG
CCUGCUCCAGCGGAGAGGCCAGAUUGCUGCCUAUGGCAAUA
GAGAGGCCAGAUUGCUGCCUAUGGCAAUAUACGCCACUGUC
AUUGCUGCCUAUGGCAAUAUACGCCACUGUCAUGCGGUACC
UGGCAAUAUACGCCACUGUCAUGCGGUACCCUCACGACGUG
CACUGUCAUGCGGUACCCUCACGACGUGGUGCGCGUUUGCG
CGUGGUGCGCGUUUGCGUGGACGACGAGUACGACGACGCGG
CGUUUGCGUGGACGACGAGUACGACGACGCGGUGACGGUUC
ACGAGUACGACGACGCGGUGACGGUUCUUCAUCCAGCUCGU
CGACGCGGUGACGGUUCUUCAUCCAGCUCGUUGAGCAUCCC
GUUCUUCAUCCAGCUCGUUGAGCAUCCCUUUUUGGUCUGGU
UUUUUGGUCUGGUGGCGCGGAAACCUGGAACUCACCCCACC
UGGUGGCGCGGAAACCUGGAACUCACCCCACCAUUUCACCA
GGAAACCUGGAACUCACCCCACCAUUUCACCAGACGCUGCA
ACUCACCCCACCAUUUCACCAGACGCUGCAGUUCAGCGUUA
ACCAUUUCACCAGACGCUGCAGUUCAGCGUUACGCUCAACU
AGACGCUGCAGUUCAGCGUUACGCUCAACUUCAGCUCGCAA
UCAGCGUUACGCUCAACUUCAGCUCGCAAGGCCAACAGGUC
CAACUUCAGCUCGCAAGGCCAACAGGUCAUAAGCCGCACGG
UCGCAAGGCCAACAGGUCAUAAGCCGCACGGAACUUAGGAU
ACAGGUCAUAAGCCGCACGGAACUUAGGAUGCUCCAGCAGU
CACGGAACUUAGGAUGCUCCAGCAGUUUCCAUGCGCGUUUA
AGGAUGCUCCAGCAGUUUCCAUGCGCGUUUACCCUGACGAC
AGCAGUUUCCAUGCGCGUUUACCCUGACGACGGGACAUACG
CAUGCGCGUUUACCCUGACGACGGGACAUACGCAACUGCAA
UUACCCUGACGACGGGACAUACGCAACUGCAACUGCCAGAU
GACGGGACAUACGCAACUGCAACUGCCAGAUAUCGCGGGUU
UACGCAACUGCAACUGCCAGAUAUCGCGGGUUAAUGUCGUC
ACUGCCAGAUAUCGCGGGUUAAUGUCGUCAGACGUUUCGGG
UAUCGCGGGUUAAUGUCGUCAGACGUUUCGGGAUUGCCAGU
AUGUCGUCAGACGUUUCGGGAUUGCCAGUGAACGGCAGGCU
ACGUUUCGGGAUUGCCAGUGAACGGCAGGCUUCGUCCAGCA
GUGAACGGCAGGCUUCGUCCAGCACGUCGUUCAUCGCCAGC
CUUCGUCCAGCACGUCGUUCAUCGCCAGCGCGAAAGCGUCG
CGUCGUUCAUCGCCAGCGCGAAAGCGUCGUGAUAGGUCAGG
GCCAGCGCGAAAGCGUCGUGAUAGGUCAGGCCGCUUUCCUG
UCAGGCCGCUUUCCUGGGCGAUCUUCUGUGCCGUCUCCAGC
CGAUCUUCUGUGCCGUCUCCAGCAGUGGGUACCAGAACAUG
UGCCGUCUCCAGCAGUGGGUACCAGAACAUGGCGGCAAACA
GGGUACCAGAACAUGGCGGCAAACAGGAACGCCGGGUUCAC
CAAACAGGAACGCCGGGUUCACGCGCAUAUCGUUAUGGAUA
GGGUUCACGCGCAUAUCGUUAUGGAUACGCGUAUCGGUAUU
AUAUCGUUAUGGAUACGCGUAUCGGUAUUCUUCAGCACCUG
UACGCGUAUCGGUAUUCUUCAGCACCUGUUCAAUGAUCCGC
GUAUUCUUCAGCACCUGUUCAAUGAUCCGCUCCAUCGGGCU
CCUGUUCAAUGAUCCGCUCCAUCGGGCUGUCGCCAUUUUCC
CGCUCCAUCGGGCUGUCGCCAUUUUCCGUGAAGUAGCGGGU
GGCUGUCGCCAUUUUCCGUGAAGUAGCGGGUAAUGGUCGGG
UUUUCCGUGAAGUAGCGGGUAAUGGUCGGGAACAGCGGCUG
AGUAGCGGGUAAUGGUCGGGAACAGCGGCUGGAACAGAUGA
UGGUCGGGAACAGCGGCUGGAACAGAUGAUAUUCACACAAC
CAGCGGCUGGAACAGAUGAUAUUCACACAACAGCUUAUAGG
GAACAGAUGAUAUUCACACAACAGCUUAUAGGUUUCGUAAC
AUAUUCACACAACAGCUUAUAGGUUUCGUAACCGUAGCCCG
CAACAGCUUAUAGGUUUCGUAACCGUAGCCCGCUUGUAGCA
CGUAACCGUAGCCCGCUUGUAGCAGUUUAAGCGAUUCUUCA
AGCCCGCUUGUAGCAGUUUAAGCGAUUCUUCAAACAGGCGU
AGCAGUUUAAGCGAUUCUUCAAACAGGCGUGCCGGUGGGAU
CAAACAGGCGUGCCGGUGGGAUAUCGUUCAGCAGGGUAGCG
GUGCCGGUGGGAUAUCGUUCAGCAGGGUAGCGAGGCGAGGG
UAUCGUUCAGCAGGGUAGCGAGGCGAGGGAUCGGUUCUGCG
GCAGGGUAGCGAGGCGAGGGAUCGGUUCUGCGGUUUCCGGG
GUUCUGCGGUUUCCGGGCUGAUGCGCAUACCCAAUUUGGCG
CCGGGCUGAUGCGCAUACCCAAUUUGGCGGCAAAACGUACC
CGCAUACCCAAUUUGGCGGCAAAACGUACCGCGCGCAGCAU
CGGCAAAACGUACCGCGCGCAGCAUACGUACCGGAUCUUCA
GUACCGCGCGCAGCAUACGUACCGGAUCUUCACGGUAGCGC
AGCAUACGUACCGGAUCUUCACGGUAGCGCGUUUCCGGGUU
CGGUAGCGCGUUUCCGGGUUACCAAUCAGACGGAUAACGCC
GUUUCCGGGUUACCAAUCAGACGGAUAACGCCGUCCUUCAG
GACGGAUAACGCCGUCCUUCAGAUCCUUCAUGCCGCCAACG
CGCCGUCCUUCAGAUCCUUCAUGCCGCCAACGUAAUCACGG
UCAGAUCCUUCAUGCCGCCAACGUAAUCACGGACGGUAAAA
UGCCGCCAACGUAAUCACGGACGGUAAAAUCCGCUACGCUG
CACGGACGGUAAAAUCCGCUACGCUGUAAUACAGGCUGUUG
AAAAUCCGCUACGCUGUAAUACAGGCUGUUGAUAGUGAAAU
CGCUGUAAUACAGGCUGUUGAUAGUGAAAUCGCGGCGCUGG
GGCGCUGGGCGUCUUCUUCGAUGGAGCCGAAAAUGUUGUCG
CGUCUUCUUCGAUGGAGCCGAAAAUGUUGUCGCGCAGCAAC
AGCCGAAAAUGUUGUCGCGCAGCAACAUGCCGUUUUGCCCG
GCCGUUUUGCCCGCGUUGGGAGGUCGUGCGGUCGCUGACGU
GGGAGGUCGUGCGGUCGCUGACGUUACCUUCGUGGUGUCCA
ACGUUACCUUCGUGGUGUCCACGGAAGGUCGCAACUUCGAU
UGGUGUCCACGGAAGGUCGCAACUUCGAUAAUCUCCGGGCC
CGGAAGGUCGCAACUUCGAUAAUCUCCGGGCCAAACAUUAC
ACUUCGAUAAUCUCCGGGCCAAACAUUACAUGAGCCAGACG
AUCUCCGGGCCAAACAUUACAUGAGCCAGACGGAAACGGCG
CCAAACAUUACAUGAGCCAGACGGAAACGGCGACCCACCAG
UGAGCCAGACGGAAACGGCGACCCACCAGGCGGCAGUUACG
ACGGCGACCCACCAGGCGGCAGUUACGGAACAGUUUGCGCA
CACCAGGCGGCAGUUACGGAACAGUUUGCGCACCUGCUCAG
AGUUACGGAACAGUUUGCGCACCUGCUCAGGCGUGGCGUUA
ACCUGCUCAGGCGUGGCGUUAGUGGUUACGUCAAAAUCUUU
GUGGCGUUAGUGGUUACGUCAAAAUCUUUCGGCUUUUUGCC
AAAUCUUUCGGCUUUUUGCCAAGUAACAGGUCGCGCACGCC
UGCCAAGUAACAGGUCGCGCACGCCGCCGCCAACCAGCCAG
AGGUCGCGCACGCCGCCGCCAACCAGCCAGGCUUCGUAUCC
GCCAACCAGCCAGGCUUCGUAUCCCGCUUUAUUGAGCCUGU
CAGGCUUCGUAUCCCGCUUUAUUGAGCCUGUACAUUACCUU
UCCCGCUUUAUUGAGCCUGUACAUUACCUUCAGGGCAUUUU
UGAGCCUGUACAUUACCUUCAGGGCAUUUUCACUGAUAUCU
AUUACCUUCAGGGCAUUUUCACUGAUAUCUUUGCGGGAAAU
UUCACUGAUAUCUUUGCGGGAAAUAGCAUGCUGCUCACGCG
CGGGAAAUAGCAUGCUGCUCACGCGGGAUCACCGUCACCUG
CAUGCUGCUCACGCGGGAUCACCGUCACCUGUGGACGGGCG
GGGAUCACCGUCACCUGUGGACGGGCGACUGCCUGUUCAGC
GGACGGGCGACUGCCUGUUCAGCCUCGCUUUCCUCGCGGCU
CCUCGCUUUCCUCGCGGCUUAGCACCUUGCGGCAAAAAUUA
GCGGCUUAGCACCUUGCGGCAAAAAUUAGCGACUCGGGUAA
CCUUGCGGCAAAAAUUAGCGACUCGGGUAAAAAUAGUACAC
AAAAAUUAGCGACUCGGGUAAAAAUAGUACACCUCGGUAGU
GACUCGGGUAAAAAUAGUACACCUCGGUAGUGUCAAACAUC
UAGUACACCUCGGUAGUGUCAAACAUCAUUCAGGACAAAAA
GGUAGUGUCAAACAUCAUUCAGGACAAAAAAAUAGCGGCUA
AAACAUCAUUCAGGACAAAAAAAUAGCGGCUAAUCAUAGCU
AGGACAAAAAAAUAGCGGCUAAUCAUAGCUCAGCAUGACGC
AUAGCGGCUAAUCAUAGCUCAGCAUGACGCAUUUGAGAAUG
AUCAUAGCUCAGCAUGACGCAUUUGAGAAUGUUGAAUUUAC
UGACGCAUUUGAGAAUGUUGAAUUUACAAUUGCCGACUCGG
UGUUGAAUUUACAAUUGCCGACUCGGGCACGGCGGUAAGCC
GCCGACUCGGGCACGGCGGUAAGCCGCCAGUUUUUGACGGC
CGGUAAGCCGCCAGUUUUUGACGGCUGACUGAAGGAUUUGC
CAGUUUUUGACGGCUGACUGAAGGAUUUGCUCGACGCUGAA
CUGACUGAAGGAUUUGCUCGACGCUGAAAUCCUGCCAGUGU
CUCGACGCUGAAAUCCUGCCAGUGUGCUUCUGCCUGCUGCC
GUGCUUCUGCCUGCUGCCCCAGAAAUUGAAGUGCCGCGAUU
CCUGCUGCCCCAGAAAUUGAAGUGCCGCGAUUAGUACCGGG
CCAGAAAUUGAAGUGCCGCGAUUAGUACCGGGCGUGGAUCG
GCGAUUAGUACCGGGCGUGGAUCGCCUUUCGGCAACGCAGG
GGCGUGGAUCGCCUUUCGGCAACGCAGGCGCAUGAUUCUGC
CCUUUCGGCAACGCAGGCGCAUGAUUCUGCUUGGAAAGUUU
AGGCGCAUGAUUCUGCUUGGAAAGUUUAGCGCCUUGUGGAU
GAAAGUUUAGCGCCUUGUGGAUUAAGCGCCAGCGGCAGAUG
CGCCUUGUGGAUUAAGCGCCAGCGGCAGAUGAAUGUAAUCU
UUAAGCGCCAGCGGCAGAUGAAUGUAAUCUGGCACUUUCCA
GCAGAUGAAUGUAAUCUGGCACUUUCCAGCCAAAAAGCUGG
UAAUCUGGCACUUUCCAGCCAAAAAGCUGGUACAGCGAGAU
UUUCCAGCCAAAAAGCUGGUACAGCGAGAUUUGCCUUACUG
GGUACAGCGAGAUUUGCCUUACUGUUGGUUCAAUCAGAUCA
AUUUGCCUUACUGUUGGUUCAAUCAGAUCAGCCCCACGCAC
ACUGUUGGUUCAAUCAGAUCAGCCCCACGCACUAUUUCUGU
CAAUCAGAUCAGCCCCACGCACUAUUUCUGUAACGCCCUGG
GCCCCACGCACUAUUUCUGUAACGCCCUGGAAAUGAUCAUC
CUAUUUCUGUAACGCCCUGGAAAUGAUCAUCAACCACAACA
ACGCCCUGGAAAUGAUCAUCAACCACAACAGCCAGGUUGUA
AAAUGAUCAUCAACCACAACAGCCAGGUUGUAGGCGAACAA
AACCACAACAGCCAGGUUGUAGGCGAACAACCCAUCACGGC
AGCCAGGUUGUAGGCGAACAACCCAUCACGGCGAUGAAUGA
GCGAACAACCCAUCACGGCGAUGAAUGAUAAAAUCUUCCCG
CCAUCACGGCGAUGAAUGAUAAAAUCUUCCCGUGCCAGUUU
UGAUAAAAUCUUCCCGUGCCAGUUUUUCGUCGGCGUGAAUA
GCCAGUUUUUCGUCGGCGUGAAUAAUGCCGCGCAGCUGGUC
CGGCGUGAAUAAUGCCGCGCAGCUGGUCAGUAAAUUGCGUG
AUGCCGCGCAGCUGGUCAGUAAAUUGCGUGACCGGAUGCUG
GCUGGUCAGUAAAUUGCGUGACCGGAUGCUGCUGGCGGAUA
UGACCGGAUGCUGCUGGCGGAUACGCACUGCGGCGUUGUCU
ACUGCGGCGUUGUCUGGUCCAUGAUGCAACACCCGGCAAUG
UGUCUGGUCCAUGAUGCAACACCCGGCAAUGACCGUCGUAA
UGAUGCAACACCCGGCAAUGACCGUCGUAAAUACCGCCAAU
ACCCGGCAAUGACCGUCGUAAAUACCGCCAAUGCUUUGAAU
UGACCGUCGUAAAUACCGCCAAUGCUUUGAAUACGCGCACG
UAAAUACCGCCAAUGCUUUGAAUACGCGCACGCGUACAGGU
CCAAUGCUUUGAAUACGCGCACGCGUACAGGUGCAGUAAUA
ACGCGCACGCGUACAGGUGCAGUAAUAACUUAGUCCUUGUU
UACAGGUGCAGUAAUAACUUAGUCCUUGUUCAUGUAACCAG
UAAUAACUUAGUCCUUGUUCAUGUAACCAGGCGAGUGCUUC
CUUGUUCAUGUAACCAGGCGAGUGCUUCACGAUAGGCGUCG
AACCAGGCGAGUGCUUCACGAUAGGCGUCGUGACGUUGCGA
GCUUCACGAUAGGCGUCGUGACGUUGCGAUUGCCAGAGAAC
GUCGUGACGUUGCGAUUGCCAGAGAACAUCGCCGUCCCAGU
CCAGAGAACAUCGCCGUCCCAGUGCAGACCGUAAUGUUCCA
GCCGUCCCAGUGCAGACCGUAAUGUUCCAGCUGGCGCAGGA
CGUAAUGUUCCAGCUGGCGCAGGAUAGUUUCUGCGGCACCG
CGCAGGAUAGUUUCUGCGGCACCGGGAACUUCACGAGGCGG
UCUGCGGCACCGGGAACUUCACGAGGCGGGUCGAUAUCUUC
GAACUUCACGAGGCGGGUCGAUAUCUUCUAUGCGUACCAGC
GAGGCGGGUCGAUAUCUUCUAUGCGUACCAGCCAGCGACCU
CGAUAUCUUCUAUGCGUACCAGCCAGCGACCUUGCCGGGCG
CAGCGACCUUGCCGGGCGCGAGCCUGCAAAUAGCUGCCGAG
UGCCGGGCGCGAGCCUGCAAAUAGCUGCCGAGCGCGGCGAU
GAGCCUGCAAAUAGCUGCCGAGCGCGGCGAUCAGAGAGCCA
AAUAGCUGCCGAGCGCGGCGAUCAGAGAGCCAAAAUGAAGC
AGCGCGGCGAUCAGAGAGCCAAAAUGAAGCUCGCCGGAAGG
GCCAAAAUGAAGCUCGCCGGAAGGAGAGGGGGCGAAGCGGC
CGCCGGAAGGAGAGGGGGCGAAGCGGCCAAUAUACUGUGUG
GAGAGGGGGCGAAGCGGCCAAUAUACUGUGUGUCUGUCAUC
CAAUAUACUGUGUGUCUGUCAUCUCUUUGAACAAAAAAUAA
GUGUGUCUGUCAUCUCUUUGAACAAAAAAUAAGGCGGGAGC
CAUCUCUUUGAACAAAAAAUAAGGCGGGAGCAUUUCCCGCC
ACAAAAAAUAAGGCGGGAGCAUUUCCCGCCUGUGGUAAACG
GAGCAUUUCCCGCCUGUGGUAAACGUGAUGGAACGGCUGUA
GCCUGUGGUAAACGUGAUGGAACGGCUGUAAUUAGCCAGCC
AAACGUGAUGGAACGGCUGUAAUUAGCCAGCCAUCUGUUUU
ACGGCUGUAAUUAGCCAGCCAUCUGUUUUUCGCGAAUUUCA
CCAGCCAUCUGUUUUUCGCGAAUUUCAGCCAGCGUUUUGCA
GUUUUUCGCGAAUUUCAGCCAGCGUUUUGCAGUCGAUGCAC
AAUUUCAGCCAGCGUUUUGCAGUCGAUGCACAGAUCGGCUG
CAGCGUUUUGCAGUCGAUGCACAGAUCGGCUGUCGGGCGCG
CGGCUGUCGGGCGCGCUUCCAGACGGCGAAUACCAAUUUCA
GGCGCGCUUCCAGACGGCGAAUACCAAUUUCAACACCGCAG
AGACGGCGAAUACCAAUUUCAACACCGCAGGAUUCGCAGUA
ACCAAUUUCAACACCGCAGGAUUCGCAGUAGCCGAAAUCUU
AACACCGCAGGAUUCGCAGUAGCCGAAAUCUUCGUCUUCCA
AGCCGAAAUCUUCGUCUUCCACUUUUUUCAGCGUCUUCUCG
CUUCGUCUUCCACUUUUUUCAGCGUCUUCUCGAUCUUUUUG
CUUUUUUCAGCGUCUUCUCGAUCUUUUUGAUCAGCUUACGC
GCGUCUUCUCGAUCUUUUUGAUCAGCUUACGCUCGCGAUCG
UUGAUCAGCUUACGCUCGCGAUCGCGGUUACGCAGUUCGAG
UUACGCUCGCGAUCGCGGUUACGCAGUUCGAGGCUGAACUC
GAUCGCGGUUACGCAGUUCGAGGCUGAACUCUUCUUCCUGG
AACUCUUCUUCCUGGGCUGCACGGUCUACCGGGUCCGGGAA
CACGGUCUACCGGGUCCGGGAAGUUGGCUGCUUCAUCCUGC
UCCGGGAAGUUGGCUGCUUCAUCCUGCAUAUGUGUAACGGU
UUGGCUGCUUCAUCCUGCAUAUGUGUAACGGUGCGAUCGAC
UGCAUAUGUGUAACGGUGCGAUCGACUUCAUCCCUGAGUUG
GUAACGGUGCGAUCGACUUCAUCCCUGAGUUGAUUACGCCA
UCGACUUCAUCCCUGAGUUGAUUACGCCAUGCUUCCAGAAU
GUUGAUUACGCCAUGCUUCCAGAAUACGACGGAAGUGCGCC
AUGCUUCCAGAAUACGACGGAAGUGCGCCAGCUGGGCUUCA
GAAUACGACGGAAGUGCGCCAGCUGGGCUUCAUUCAUAUAC
AAGUGCGCCAGCUGGGCUUCAUUCAUAUACUCUUCGCCCGG
UCUUCGCCCGGCUUCUCCUGAUAUGGUUCCACCCCAGCGAU
GCUUCUCCUGAUAUGGUUCCACCCCAGCGAUGGCGAGAAUA
GAUAUGGUUCCACCCCAGCGAUGGCGAGAAUACUCAGGGAC
CCACCCCAGCGAUGGCGAGAAUACUCAGGGACGAUGUUUUA
GAUGGCGAGAAUACUCAGGGACGAUGUUUUACGGUUUUGCC
AUACUCAGGGACGAUGUUUUACGGUUUUGCCCUUCUUGCAU
UACGGUUUUGCCCUUCUUGCAUGUUGCUUCUCCUUAACACG
CUUGCAUGUUGCUUCUCCUUAACACGCACUAUCGAUCCCCA
GCUUCUCCUUAACACGCACUAUCGAUCCCCAUGUUCGGGGG
AACACGCACUAUCGAUCCCCAUGUUCGGGGGAAAAAUGAGG
UCGAUCCCCAUGUUCGGGGGAAAAAUGAGGCCGCUAUAAAU
GGGGGAAAAAUGAGGCCGCUAUAAAUAGCAGAUGCUUUUCC
AUGAGGCCGCUAUAAAUAGCAGAUGCUUUUCCGGAUAGCAA
AAUAGCAGAUGCUUUUCCGGAUAGCAAUUAUCUAAACGUAA
UGCUUUUCCGGAUAGCAAUUAUCUAAACGUAACACUUGACA
GAUAGCAAUUAUCUAAACGUAACACUUGACAACUGUGUGAG
AUCUAAACGUAACACUUGACAACUGUGUGAGGAAAAGCGUA
UAACACUUGACAACUGUGUGAGGAAAAGCGUAUUUGCGCAC
AACUGUGUGAGGAAAAGCGUAUUUGCGCACGCGACCAGAAU
AAAGCGUAUUUGCGCACGCGACCAGAAUGUAAAUUAACCAG
UGCGCACGCGACCAGAAUGUAAAUUAACCAGUUACUUACUU
GACCAGAAUGUAAAUUAACCAGUUACUUACUUUACUACAAU
AUUAACCAGUUACUUACUUUACUACAAUGUAACCGGCAGUG
UACUUACUUUACUACAAUGUAACCGGCAGUGAUUUUUUAAG
CUACAAUGUAACCGGCAGUGAUUUUUUAAGAGCCAUGCCUU
ACCGGCAGUGAUUUUUUAAGAGCCAUGCCUUCAGCAGAAAU
UUUUUAAGAGCCAUGCCUUCAGCAGAAAUUUCCGCUUUGUA
AGCAGAAAUUUCCGCUUUGUAAGCCAGAAUUUCUACCCCCC
CUUUGUAAGCCAGAAUUUCUACCCCCCUCUGUUGAGCUUCU
AUUUCUACCCCCCUCUGUUGAGCUUCUGACAAUAGUUGCGC
CCCUCUGUUGAGCUUCUGACAAUAGUUGCGCGUAUUUCUCA
UUCUGACAAUAGUUGCGCGUAUUUCUCAUCGAUGUGGCGCG
GUUGCGCGUAUUUCUCAUCGAUGUGGCGCGCGGGUGAAAAC
AUCGAUGUGGCGCGCGGGUGAAAACCGUGUAAUGGCUGAAU
CGCGCGGGUGAAAACCGUGUAAUGGCUGAAUGCAGCACGGC
GAAAACCGUGUAAUGGCUGAAUGCAGCACGGCGAAAAAGAU
UGGCUGAAUGCAGCACGGCGAAAAAGAUAACCGCACGCUGG
GCAGCACGGCGAAAAAGAUAACCGCACGCUGGCCUUCAGCC
AUAACCGCACGCUGGCCUUCAGCCGCUACGCUCAUCAACUC
GGCCUUCAGCCGCUACGCUCAUCAACUCCCGAAGGUGUUUC
GCUACGCUCAUCAACUCCCGAAGGUGUUUCUGACCUCGUUC
AACUCCCGAAGGUGUUUCUGACCUCGUUCAGUGACCGCAUC
AGGUGUUUCUGACCUCGUUCAGUGACCGCAUCGGGAAAAUA
UGACCUCGUUCAGUGACCGCAUCGGGAAAAUAUCCCUGUUC
UCAGUGACCGCAUCGGGAAAAUAUCCCUGUUCGUUCUCCGC
AUCCCUGUUCGUUCUCCGCUAACGUAACCGAUUUCACUUCA
GUUCUCCGCUAACGUAACCGAUUUCACUUCAAUAUAGCAGU
AACGUAACCGAUUUCACUUCAAUAUAGCAGUCUGGACGCGA
ACUUCAAUAUAGCAGUCUGGACGCGAAUCCGCCUGCAACAU
CUGGACGCGAAUCCGCCUGCAACAUAAAGUCAAUACGGCUG
UCCGCCUGCAACAUAAAGUCAAUACGGCUGCGUUCUGCGCC
ACGGCUGCGUUCUGCGCCGUAUUUUACUUCGCUUUUCAGCG
CGUAUUUUACUUCGCUUUUCAGCGAGCUAUAGCCUGACAGU
UUCGCUUUUCAGCGAGCUAUAGCCUGACAGUUCUGAAAUUG
GCUAUAGCCUGACAGUUCUGAAAUUGAUUCAUUAAGGAUAG
GACAGUUCUGAAAUUGAUUCAUUAAGGAUAGCCUCUUUCGU
GAAAUUGAUUCAUUAAGGAUAGCCUCUUUCGUCAACCUGUU
UAAGGAUAGCCUCUUUCGUCAACCUGUUAGCCCAAAGCGUG
UUUCGUCAACCUGUUAGCCCAAAGCGUGUUGACGCAAAUAA
UGUUAGCCCAAAGCGUGUUGACGCAAAUAAAUGCGCCGCUC
AAAGCGUGUUGACGCAAAUAAAUGCGCCGCUCUGGCUUUGA
AAUGCGCCGCUCUGGCUUUGAGUUAAUUCCCAGGUGUGUGG
CUGGCUUUGAGUUAAUUCCCAGGUGUGUGGGUAUUUCCGUU
UAAUUCCCAGGUGUGUGGGUAUUUCCGUUUGGUGUUGUCUG
UUUCCGUUUGGUGUUGUCUGAAGUCGAAUACCAGACGGUAU
GGUGUUGUCUGAAGUCGAAUACCAGACGGUAUCGCCAGGCG
GAAGUCGAAUACCAGACGGUAUCGCCAGGCGUUGCACAACC
ACGGUAUCGCCAGGCGUUGCACAACCGGUCAUCGCACCCGU
CAGGCGUUGCACAACCGGUCAUCGCACCCGUAUUCGGGCAG
CAACCGGUCAUCGCACCCGUAUUCGGGCAGUGUAGCGUUAA
CACCCGUAUUCGGGCAGUGUAGCGUUAAUUCGCGACCAUCG
CAGUGUAGCGUUAAUUCGCGACCAUCGGGUGUGAUCACAUC
AUUCGCGACCAUCGGGUGUGAUCACAUCGGCUAAAAAACGU
CGGGUGUGAUCACAUCGGCUAAAAAACGUUUGUAACGCUGA
AUCGGCUAAAAAACGUUUGUAACGCUGAAUUAGCGUCGCGC
AACGUUUGUAACGCUGAAUUAGCGUCGCGCGCUGUAGAGGG
GAAUUAGCGUCGCGCGCUGUAGAGGGGGAGAAAAUUCCAUU
CGCGCGCUGUAGAGGGGGAGAAAAUUCCAUUGCGACAAUCC
GGGGAGAAAAUUCCAUUGCGACAAUCCUUGUUAUUGCGUUA
CCAUUGCGACAAUCCUUGUUAUUGCGUUAGCGCCCAGCGUU
UUGUUAUUGCGUUAGCGCCCAGCGUUUUAGCGGCGUGUAGC
CCAGCGUUUUAGCGGCGUGUAGCGUGUGCGUCCACGGGCAA
GGCGUGUAGCGUGUGCGUCCACGGGCAAACGAGGAGGCGUA
UGUGCGUCCACGGGCAAACGAGGAGGCGUAAAGGGUGAACU
ACGGGCAAACGAGGAGGCGUAAAGGGUGAACUCCGUCACCG
CGAGGAGGCGUAAAGGGUGAACUCCGUCACCGCAUACGACC
AGGGUGAACUCCGUCACCGCAUACGACCAGUUAAAACCUGG
GUCACCGCAUACGACCAGUUAAAACCUGGCGGCGGGAUUGU
AGUUAAAACCUGGCGGCGGGAUUGUCACCGCCUCGCUGGCG
CCGCCUCGCUGGCGUCGCGCAAUAAGGUAAUAUGUGGAUGA
UGGCGUCGCGCAAUAAGGUAAUAUGUGGAUGAAACGGACGA
AAUAAGGUAAUAUGUGGAUGAAACGGACGAUUGCUUUGAAA
AUAUGUGGAUGAAACGGACGAUUGCUUUGAAAACAACCGCU
UGAAACGGACGAUUGCUUUGAAAACAACCGCUGCGGGCAGC
UGAAAACAACCGCUGCGGGCAGCCUGUGAACGGAGCAUAUU
CCGCUGCGGGCAGCCUGUGAACGGAGCAUAUUCGCCAGCUG
GCAGCCUGUGAACGGAGCAUAUUCGCCAGCUGGAUUAAGCC
GGAGCAUAUUCGCCAGCUGGAUUAAGCCGCGUGGCGGCUGA
AUUAAGCCGCGUGGCGGCUGACGCAUCCCUAACCACACCAC
GUGGCGGCUGACGCAUCCCUAACCACACCACACGCGAACGC
GACGCAUCCCUAACCACACCACACGCGAACGCAGCCAUUGU
ACCACACCACACGCGAACGCAGCCAUUGUCCGGCGUCAUCA
CGCAGCCAUUGUCCGGCGUCAUCAAGCGUGAGUGUGAAACC
GUCCGGCGUCAUCAAGCGUGAGUGUGAAACCAGGUUGACGA
UCAAGCGUGAGUGUGAAACCAGGUUGACGAAUCCGUCCGGC
AGUGUGAAACCAGGUUGACGAAUCCGUCCGGCUAAAAGAGA
GUUGACGAAUCCGUCCGGCUAAAAGAGAAAGCGCCUUCUCU
UCCGUCCGGCUAAAAGAGAAAGCGCCUUCUCUUUCUCGGCG
CCUUCUCUUUCUCGGCGCUCACUUCGCCUAAAAAUGCCAGA
UCUCGGCGCUCACUUCGCCUAAAAAUGCCAGAGUCAGAUGC
UCACUUCGCCUAAAAAUGCCAGAGUCAGAUGCAAAUUAUCG
AAAAUGCCAGAGUCAGAUGCAAAUUAUCGGCGGCGACCGGA
GAUGCAAAUUAUCGGCGGCGACCGGACGUCCCGCCUCAGGU
GCGACCGGACGUCCCGCCUCAGGUGGGAAGUGUGUGGCGCG
UGGGAAGUGUGUGGCGCGCCAAUGGAUAAUCUGUUCGCGGA
AAUGGAUAAUCUGUUCGCGGAUUUCUGCAGGUAAGUCGAUA
GUUCGCGGAUUUCUGCAGGUAAGUCGAUAGCAAAGAACAGA
UCUGCAGGUAAGUCGAUAGCAAAGAACAGACGUUGCGGUUC
AAGUCGAUAGCAAAGAACAGACGUUGCGGUUCAGACAUGUG
AAGAACAGACGUUGCGGUUCAGACAUGUGAGGCACUCGGUU
CGUUGCGGUUCAGACAUGUGAGGCACUCGGUUAUGAAUUAC
GACAUGUGAGGCACUCGGUUAUGAAUUACCGCGAUGCUACA
CUCGGUUAUGAAUUACCGCGAUGCUACAAUGUGGCGCGAAG
CGAUGCUACAAUGUGGCGCGAAGAAUGUUAACCCUCUGGAG
AAUGUGGCGCGAAGAAUGUUAACCCUCUGGAGCGUUUUGUG
GAAGAAUGUUAACCCUCUGGAGCGUUUUGUGUCGUCGUUGC
UUGCCCGUUGCUGCCGUCUUACCUGAAUUACUUACCGCUCU
GCUGCCGUCUUACCUGAAUUACUUACCGCUCUCGAUUGUGC
UGAAUUACUUACCGCUCUCGAUUGUGCGCCGCAGGUAUUAU
CGCUCUCGAUUGUGCGCCGCAGGUAUUAUUAAGUGCGCCGA
UGUGCGCCGCAGGUAUUAUUAAGUGCGCCGACCGGGGCCGG
AGGUAUUAUUAAGUGCGCCGACCGGGGCCGGGAAAUCAACC
GUGCGCCGACCGGGGCCGGGAAAUCAACCUGGCUGCCGCUG
AUCAACCUGGCUGCCGCUGCAACUGCUGGCGCAUCCCGGCA
GCCGCUGCAACUGCUGGCGCAUCCCGGCAUUAACGGGAAAA
UGCUGGCGCAUCCCGGCAUUAACGGGAAAAUUAUCCUGCUG
AUCCCGGCAUUAACGGGAAAAUUAUCCUGCUGGAGCCGCGU
CGGGAAAAUUAUCCUGCUGGAGCCGCGUCGUCUGGCGGCGC
CGCGUCGUCUGGCGGCGCGUAACGUCGCGCAACGGCUGGCG
GGCGGCGCGUAACGUCGCGCAACGGCUGGCGGAGCUGCUUA
CGUCGCGCAACGGCUGGCGGAGCUGCUUAACGAAAAGCCAG
ACGGCUGGCGGAGCUGCUUAACGAAAAGCCAGGCGAUACCG
GAGCUGCUUAACGAAAAGCCAGGCGAUACCGUUGGCUACCG
GCCAGGCGAUACCGUUGGCUACCGGAUGCGUGCGCAAAACU
UGGCUACCGGAUGCGUGCGCAAAACUGCGUCGGGCCGAAUA
CGCAAAACUGCGUCGGGCCGAAUACCCGCCUGGAAGUGGUU
CGGGCCGAAUACCCGCCUGGAAGUGGUUACCGAAGGCGUGC
CCGCCUGGAAGUGGUUACCGAAGGCGUGCUGACGCGCAUGA
UGGUUACCGAAGGCGUGCUGACGCGCAUGAUCCAGCGUGAC
AAGGCGUGCUGACGCGCAUGAUCCAGCGUGACCCGGAACUG
GACGCGCAUGAUCCAGCGUGACCCGGAACUGAGCGGUGUUG
UCCAGCGUGACCCGGAACUGAGCGGUGUUGGACUGGUGAUC
CCGGAACUGAGCGGUGUUGGACUGGUGAUCCUUGAUGAAUU
UGUUGGACUGGUGAUCCUUGAUGAAUUUCAUGAGCGCAGCU
GGUGAUCCUUGAUGAAUUUCAUGAGCGCAGCUUGCAGGCGG
AUUUCAUGAGCGCAGCUUGCAGGCGGAUUUGGCGUUGGCGC
GAUUUGGCGUUGGCGCUGUUACUCGAUGUGCAACAAGGUCU
GGCGCUGUUACUCGAUGUGCAACAAGGUCUGCGUGAUGACC
UGUGCAACAAGGUCUGCGUGAUGACCUUAAACUGCUGAUUA
AGGUCUGCGUGAUGACCUUAAACUGCUGAUUAUGUCGGCUA
AUGACCUUAAACUGCUGAUUAUGUCGGCUACCCUGGACAAC
AACUGCUGAUUAUGUCGGCUACCCUGGACAACGACCGCUUG
UUAUGUCGGCUACCCUGGACAACGACCGCUUGCAGCAAAUG
CCUGGACAACGACCGCUUGCAGCAAAUGCUGCCAGAAGCGC
CGCUUGCAGCAAAUGCUGCCAGAAGCGCCUGUCGUCAUCUC
UGCCAGAAGCGCCUGUCGUCAUCUCAGAAGGGCGCUCGUUU
AGGGCGCUCGUUUCCGGUUGAACGCCGUUAUUUACCGCUGC
GUUUCCGGUUGAACGCCGUUAUUUACCGCUGCCCGCGCAUC
UUAUUUACCGCUGCCCGCGCAUCAGCGUUUUGACGAUGCCG
GCCCGCGCAUCAGCGUUUUGACGAUGCCGUUGCGGUAGCCA
UUUGACGAUGCCGUUGCGGUAGCCACCGCUGAAAUGCUGCG
CGUUGCGGUAGCCACCGCUGAAAUGCUGCGUCAGGAAAGCG
CACCGCUGAAAUGCUGCGUCAGGAAAGCGGAUCAUUACUGU
AUGCUGCGUCAGGAAAGCGGAUCAUUACUGUUAUUUUUACC
GAAAGCGGAUCAUUACUGUUAUUUUUACCUGGCGUCGGAGA
UUAUUUUUACCUGGCGUCGGAGAAAUUCAGCGUGUGCAGGA
CGGAGAAAUUCAGCGUGUGCAGGAACAACUGGCUUCGCGCA
AGGAACAACUGGCUUCGCGCAUCGGCAGUGAUGUAUUGCUC
GGCUUCGCGCAUCGGCAGUGAUGUAUUGCUCUGCCCGCUGU
UGUAUUGCUCUGCCCGCUGUAUGGCGCGUUGUCGCUGAACG
UGUAUGGCGCGUUGUCGCUGAACGAUCAGCGAAAAGCGAUC
UUGUCGCUGAACGAUCAGCGAAAAGCGAUCCUCCCGGCACC
CGAAAAGCGAUCCUCCCGGCACCGCAAGGGAUGCGCAAAGU
UCCUCCCGGCACCGCAAGGGAUGCGCAAAGUGGUGCUGGCG
UGCGCAAAGUGGUGCUGGCGACCAAUAUUGCUGAAACCAGU
GCUGGCGACCAAUAUUGCUGAAACCAGUUUAACCAUUGAAG
AAUAUUGCUGAAACCAGUUUAACCAUUGAAGGUAUUCGUCU
GAAACCAGUUUAACCAUUGAAGGUAUUCGUCUGGUGGUGGA
AGGUAUUCGUCUGGUGGUGGAUUGUGCCCAGGAGCGUGUGG
UCUGGUGGUGGAUUGUGCCCAGGAGCGUGUGGCGCGUUUUG
GGAGCGUGUGGCGCGUUUUGAUCCGCGCACGGGGCUUACGC
UUGAUCCGCGCACGGGGCUUACGCGACUGAUUACUCAACGC
GCACGGGGCUUACGCGACUGAUUACUCAACGCGUUAGCCAG
GACUGAUUACUCAACGCGUUAGCCAGGCAUCCAUGACGCAG
AACGCGUUAGCCAGGCAUCCAUGACGCAGCGUGCCGGGCGC
CGGGCGCGCCGGGCGUCUGGAGCCGGGUAUCAGCCUGCAUU
GGCGUCUGGAGCCGGGUAUCAGCCUGCAUUUAAUCGCCAAA
CCGGGUAUCAGCCUGCAUUUAAUCGCCAAAGAACAAGCAGA
AGCCUGCAUUUAAUCGCCAAAGAACAAGCAGAACGCGCCGC
UUAAUCGCCAAAGAACAAGCAGAACGCGCCGCGGCGCAAAG
AGCAGAACGCGCCGCGGCGCAAAGUGAACCGGAGAUCUUAC
CGCGGCGCAAAGUGAACCGGAGAUCUUACAAAGCGAUCUUU
AAGUGAACCGGAGAUCUUACAAAGCGAUCUUUCCGGUUUGC
GCGAUCUUUCCGGUUUGCUGAUGGAAUUACUGCAAUGGGGA
UUUGCUGAUGGAAUUACUGCAAUGGGGAUGCAGCGAUCCGG
AAUUACUGCAAUGGGGAUGCAGCGAUCCGGCGCAGAUGAGC
GGGAUGCAGCGAUCCGGCGCAGAUGAGCUGGCUGGAUCAAC
GGCGCAGAUGAGCUGGCUGGAUCAACCGCCAGUAGUGAAUC
AGCUGGCUGGAUCAACCGCCAGUAGUGAAUCUACUGGCCGC
CAACCGCCAGUAGUGAAUCUACUGGCCGCGAAACGUCUGUU
UAGUGAAUCUACUGGCCGCGAAACGUCUGUUACAAAUGCUG
CUGGCCGCGAAACGUCUGUUACAAAUGCUGGGGGCACUGGA
CUGUUACAAAUGCUGGGGGCACUGGAGGGUGAACGGCUUAG
GCUGGGGGCACUGGAGGGUGAACGGCUUAGUGCGCAAGGGC
GGGUGAACGGCUUAGUGCGCAAGGGCAAAAAAUGGCAGCGC
GCUUAGUGCGCAAGGGCAAAAAAUGGCAGCGCUGGGUAACG
AAAAAAUGGCAGCGCUGGGUAACGAUCCGCGUUUAGCGGCA
CUGGGUAACGAUCCGCGUUUAGCGGCAAUGCUGGUUAGCGC
GUUUAGCGGCAAUGCUGGUUAGCGCGAAGAACGACGACGAA
CAAUGCUGGUUAGCGCGAAGAACGACGACGAAGCUGCUACC
UAGCGCGAAGAACGACGACGAAGCUGCUACCGCGGCAAAAA
GACGAAGCUGCUACCGCGGCAAAAAUUGCCGCCAUUCUCGA
CCGCGGCAAAAAUUGCCGCCAUUCUCGAAGAGCCGCCACGG
AAUUGCCGCCAUUCUCGAAGAGCCGCCACGGAUGGGCAAUA
UUCUCGAAGAGCCGCCACGGAUGGGCAAUAGUGACCUGGGC
AGCCGCCACGGAUGGGCAAUAGUGACCUGGGCGUGGCGUUU
UGGGCGUGGCGUUUUCGCGCAAUCAACCAGCCUGGCAGCAA
GCGCAAUCAACCAGCCUGGCAGCAACGUAGUCAGCAACUGU
AGCCUGGCAGCAACGUAGUCAGCAACUGUUAAAACGCUUAA
CAACGUAGUCAGCAACUGUUAAAACGCUUAAACGUACGUGG
CAGCAACUGUUAAAACGCUUAAACGUACGUGGCGGUGAGGC
CUUAAACGUACGUGGCGGUGAGGCAGACAGUUCGCUUAUCG
GUGAGGCAGACAGUUCGCUUAUCGCGCCGCUACUUGCCGGG
AGUUCGCUUAUCGCGCCGCUACUUGCCGGGGCGUUUGCCGA
ACUUGCCGGGGCGUUUGCCGAUCGCAUUGCUCGUCGCCGUG
CAUUGCUCGUCGCCGUGGGCAAGAUGGACGCUAUCAACUGG
CCGUGGGCAAGAUGGACGCUAUCAACUGGCAAACGGCAUGG
GAUGGACGCUAUCAACUGGCAAACGGCAUGGGAGCGAUGCU
CAACUGGCAAACGGCAUGGGAGCGAUGCUCGAUGCCAACGA
CGGCAUGGGAGCGAUGCUCGAUGCCAACGACGCGCUAAGCC
AGCGAUGCUCGAUGCCAACGACGCGCUAAGCCGCCACGAAU
CAACGACGCGCUAAGCCGCCACGAAUGGUUGAUCGCACCGU
UAAGCCGCCACGAAUGGUUGAUCGCACCGUUAUUAUUGCAG
GAAUGGUUGAUCGCACCGUUAUUAUUGCAGGGCAGCGCCUC
CACCGUUAUUAUUGCAGGGCAGCGCCUCGCCGGAUGCGCGG
GCAGGGCAGCGCCUCGCCGGAUGCGCGGAUUUUACUGGCGC
UCGCCGGAUGCGCGGAUUUUACUGGCGCUGCUGGUCGAUAU
UUUACUGGCGCUGCUGGUCGAUAUUGAUGAGUUAGUACAAC
GCUGCUGGUCGAUAUUGAUGAGUUAGUACAACGCUGCCCGC
CGAUAUUGAUGAGUUAGUACAACGCUGCCCGCAGCUGGUAC
GUUAGUACAACGCUGCCCGCAGCUGGUACAGCAGUCUGACA
ACGCUGCCCGCAGCUGGUACAGCAGUCUGACACUGUGGAGU
GCAGCUGGUACAGCAGUCUGACACUGUGGAGUGGGAUGACG
ACAGCAGUCUGACACUGUGGAGUGGGAUGACGCGCAAGGUA
UGACACUGUGGAGUGGGAUGACGCGCAAGGUACGCUGAAAG
AGUGGGAUGACGCGCAAGGUACGCUGAAAGCCUGGCGUCGG
CUGAAAGCCUGGCGUCGGCUACAAAUCGGUCAGUUGACGGU
GCGUCGGCUACAAAUCGGUCAGUUGACGGUGAAAGUGCAGC
AAAUCGGUCAGUUGACGGUGAAAGUGCAGCCGCUGGCGAAA
UGAAAGUGCAGCCGCUGGCGAAACCGUCAGAAGACGAGUUG
GCCGCUGGCGAAACCGUCAGAAGACGAGUUGCAUCAGGCGA
ACCGUCAGAAGACGAGUUGCAUCAGGCGAUGCUUAAUGGCA
AGUUGCAUCAGGCGAUGCUUAAUGGCAUCCGUGAUAAAGGU
GAUGCUUAAUGGCAUCCGUGAUAAAGGUUUAAGCGUGCUCA
GGCAUCCGUGAUAAAGGUUUAAGCGUGCUCAACUGGACGGC
AUAAAGGUUUAAGCGUGCUCAACUGGACGGCGGAAGCGGAA
CGUGCUCAACUGGACGGCGGAAGCGGAACAGCUACGCUUGC
CUGGACGGCGGAAGCGGAACAGCUACGCUUGCGUUUGUUAU
CAGCUACGCUUGCGUUUGUUAUGCGCCGCAAAGUGGUUGCC
UUGCGUUUGUUAUGCGCCGCAAAGUGGUUGCCGGAAUAUGA
CGCCGCAAAGUGGUUGCCGGAAUAUGACUGGCCAGCGGUUG
UUGCCGGAAUAUGACUGGCCAGCGGUUGAUGAUGAAAGUUU
UGACUGGCCAGCGGUUGAUGAUGAAAGUUUAUUGGCAGCGC
GCGGUUGAUGAUGAAAGUUUAUUGGCAGCGCUGGAAACGUG
AAGUUUAUUGGCAGCGCUGGAAACGUGGCUGCUGCCACAUA
CUGGAAACGUGGCUGCUGCCACAUAUGACUGGCGUACAUUC
CUGCCACAUAUGACUGGCGUACAUUCACUACGCGGCCUGAA
AUGACUGGCGUACAUUCACUACGCGGCCUGAAAUCACUCGA
UACAUUCACUACGCGGCCUGAAAUCACUCGACAUUUAUCAG
ACGCGGCCUGAAAUCACUCGACAUUUAUCAGGCACUACGCG
GAAAUCACUCGACAUUUAUCAGGCACUACGCGGAUUACUUG
AUUUAUCAGGCACUACGCGGAUUACUUGAUUGGGGAAUGCA
CGCGGAUUACUUGAUUGGGGAAUGCAGCAACGUCUGGAUAG
CUUGAUUGGGGAAUGCAGCAACGUCUGGAUAGUGAAUUGCC
GAAUGCAGCAACGUCUGGAUAGUGAAUUGCCUGCGCAUUAC
GGAUAGUGAAUUGCCUGCGCAUUACACUGUGCCGACGGGAA
CUGCGCAUUACACUGUGCCGACGGGAAGCCGGAUCGCCAUU
CUGUGCCGACGGGAAGCCGGAUCGCCAUUCGUUAUCAUGAA
AAGCCGGAUCGCCAUUCGUUAUCAUGAAGAUAACCCGCCCG
CGCCAUUCGUUAUCAUGAAGAUAACCCGCCCGCGCUGGCGG
ACCCGCCCGCGCUGGCGGUGAGAAUGCAAGAGAUGUUUGGC
GCUGGCGGUGAGAAUGCAAGAGAUGUUUGGCGAGGCCACCA
AAUGCAAGAGAUGUUUGGCGAGGCCACCAAUCCGACGAUCG
GAUGUUUGGCGAGGCCACCAAUCCGACGAUCGCCCAGGGGC
CACCAAUCCGACGAUCGCCCAGGGGCGCGUGCCGCUGGUGC
GCGCGUGCCGCUGGUGCUGGAGUUGCUUUCACCUGCCCAAA
CUGGUGCUGGAGUUGCUUUCACCUGCCCAAAGGCCAUUACA
GAGUUGCUUUCACCUGCCCAAAGGCCAUUACAAAUCACACG
UCACCUGCCCAAAGGCCAUUACAAAUCACACGAGAUUUGAG
CAAAGGCCAUUACAAAUCACACGAGAUUUGAGCGACUUCUG
UACAAAUCACACGAGAUUUGAGCGACUUCUGGAAAGGAGCG
GAGAUUUGAGCGACUUCUGGAAAGGAGCGUACCGUGAGGUG
CGACUUCUGGAAAGGAGCGUACCGUGAGGUGCAAAAAGAGA
AGGAGCGUACCGUGAGGUGCAAAAAGAGAUGAAAGGGCGUU
GUGAGGUGCAAAAAGAGAUGAAAGGGCGUUAUCCCAAACAU
AAAAGAGAUGAAAGGGCGUUAUCCCAAACAUGUCUGGCCGG
GAAAGGGCGUUAUCCCAAACAUGUCUGGCCGGACGACCCGG
UCCCAAACAUGUCUGGCCGGACGACCCGGCAAAUACUGCAC
GUCUGGCCGGACGACCCGGCAAAUACUGCACCGACGCGACG
GACGACCCGGCAAAUACUGCACCGACGCGACGGACGAAAAA
GCAAAUACUGCACCGACGCGACGGACGAAAAAGUAUUCGUA
GCACCGACGCGACGGACGAAAAAGUAUUCGUAAGGUUGGUU
ACGGACGAAAAAGUAUUCGUAAGGUUGGUUUUCUCCCUCUC
UUUCUCCCUCUCCCUGUGGGAGAGGGCCGGGGUGAGGGCAU
UGUGGGAGAGGGCCGGGGUGAGGGCAUCAGCGCGCACGUUC
GGGUGAGGGCAUCAGCGCGCACGUUCACCCUCACCCUAACC
CAGCGCGCACGUUCACCCUCACCCUAACCCUCUCCCUCAAG
UCACCCUAACCCUCUCCCUCAAGGGAGAGGGGACCGAUCGA
UCUCCCUCAAGGGAGAGGGGACCGAUCGAGCACAAAUUUUG
GGAGAGGGGACCGAUCGAGCACAAAUUUUGAGAGAUAUCUU
CCGAUCGAGCACAAAUUUUGAGAGAUAUCUUCUUCUGUCUU
GAUAUCUUCUUCUGUCUUGUAACAGAAGAACAGAAAAUCGG
UUCUGUCUUGUAACAGAAGAACAGAAAAUCGGGCUUUUGCG
AAAUCGGGCUUUUGCGCCUGAAUAUUGCGGAGAAAAAGCAU
UUUGCGCCUGAAUAUUGCGGAGAAAAAGCAUGGCCGGGAAU
GAAUAUUGCGGAGAAAAAGCAUGGCCGGGAAUGACCGCGAG
GGAGAAAAAGCAUGGCCGGGAAUGACCGCGAGCCAAUUGGA
CAUGGCCGGGAAUGACCGCGAGCCAAUUGGACGCAAAGGGA
AAUGACCGCGAGCCAAUUGGACGCAAAGGGAAACCGACGCG
AGCCAAUUGGACGCAAAGGGAAACCGACGCGUCCGGUCAAA
GGAAACCGACGCGUCCGGUCAAACAAAAGGUAAGCCGUCGU
CGUCCGGUCAAACAAAAGGUAAGCCGUCGUCGUUACGAAGA
AAAGGUAAGCCGUCGUCGUUACGAAGAUGACGAUGAUUACG
CCGUCGUCGUUACGAAGAUGACGAUGAUUACGACGAUUAUG
UUACGAAGAUGACGAUGAUUACGACGAUUAUGAUGACUAUG
UGACGAUGAUUACGACGAUUAUGAUGACUAUGAGGAUGAAG
UUACGACGAUUAUGAUGACUAUGAGGAUGAAGAACCGAUGC
UUAUGAUGACUAUGAGGAUGAAGAACCGAUGCCGCGCAAAG
AUGAAGAACCGAUGCCGCGCAAAGGUAAGGGCAAAGGCAAA
UGCCGCGCAAAGGUAAGGGCAAAGGCAAAGGGCGUAAGCCU
AGGGCAAAGGCAAAGGGCGUAAGCCUCGUGGCAAACGCGGC
AAGGGCGUAAGCCUCGUGGCAAACGCGGCUGGCUAUGGCUA
CGUGGCAAACGCGGCUGGCUAUGGCUACUGCUAAAACUGGC
GGCUGGCUAUGGCUACUGCUAAAACUGGCUAUCGUUUUUGC
GGCUACUGCUAAAACUGGCUAUCGUUUUUGCCGUGCUGAUC
CUAUCGUUUUUGCCGUGCUGAUCGCCAUUUACGGCGUUUAU
UGCCGUGCUGAUCGCCAUUUACGGCGUUUAUCUCGAUCAAA
GAUCGCCAUUUACGGCGUUUAUCUCGAUCAAAAAAUUCGUA
UUACGGCGUUUAUCUCGAUCAAAAAAUUCGUAGCCGUAUUG
AUCUCGAUCAAAAAAUUCGUAGCCGUAUUGAUGGCAAGGUC
AAAAAUUCGUAGCCGUAUUGAUGGCAAGGUCUGGCAACUGC
UAUUGAUGGCAAGGUCUGGCAACUGCCUGCGGCAGUUUAUG
GUCUGGCAACUGCCUGCGGCAGUUUAUGGCCGAAUGGUCAA
CCUGCGGCAGUUUAUGGCCGAAUGGUCAAUCUUGAGCCAGA
UGGCCGAAUGGUCAAUCUUGAGCCAGACAUGACCAUCAGCA
UCAAUCUUGAGCCAGACAUGACCAUCAGCAAGAACGAGAUG
AGCCAGACAUGACCAUCAGCAAGAACGAGAUGGUGAAGCUG
UGACCAUCAGCAAGAACGAGAUGGUGAAGCUGCUGGAGGCG
CGAGAUGGUGAAGCUGCUGGAGGCGACCCAGUAUCGUCAGG
GAAGCUGCUGGAGGCGACCCAGUAUCGUCAGGUGUCGAAAA
GGAGGCGACCCAGUAUCGUCAGGUGUCGAAAAUGACCCGUC
CCAGUAUCGUCAGGUGUCGAAAAUGACCCGUCCUGGCGAAU
GAAAAUGACCCGUCCUGGCGAAUUUACCGUGCAGGCCAACA
UCCUGGCGAAUUUACCGUGCAGGCCAACAGCAUUGAGAUGA
UUACCGUGCAGGCCAACAGCAUUGAGAUGAUUCGCCGUCCG
AGGCCAACAGCAUUGAGAUGAUUCGCCGUCCGUUUGAUUUC
GAUGAUUCGCCGUCCGUUUGAUUUCCCGGACAGUAAAGAAG
CCGUCCGUUUGAUUUCCCGGACAGUAAAGAAGGACAGGUGC
UGAUUUCCCGGACAGUAAAGAAGGACAGGUGCGCGCGCGUC
GACAGGUGCGCGCGCGUCUGACCUUUGAUGGCGAUCAUCUG
GCGUCUGACCUUUGAUGGCGAUCAUCUGGCGACGAUCGUCA
UUGAUGGCGAUCAUCUGGCGACGAUCGUCAAUAUGGAGAAC
AUCAUCUGGCGACGAUCGUCAAUAUGGAGAACAACCGUCAG
CGACGAUCGUCAAUAUGGAGAACAACCGUCAGUUCGGUUUC
CAAUAUGGAGAACAACCGUCAGUUCGGUUUCUUCCGUCUUG
GUUCGGUUUCUUCCGUCUUGAUCCGCGUCUGAUCACCAUGA
UCCGUCUUGAUCCGCGUCUGAUCACCAUGAUCUCUUCGCCA
AUCCGCGUCUGAUCACCAUGAUCUCUUCGCCAAACGGUGAG
AUCACCAUGAUCUCUUCGCCAAACGGUGAGCAGCGUCUGUU
CUCUUCGCCAAACGGUGAGCAGCGUCUGUUUGUGCCGCGCA
AGCGUCUGUUUGUGCCGCGCAGUGGUUUCCCGGAUUUGCUG
GCCGCGCAGUGGUUUCCCGGAUUUGCUGGUGGAUACUUUGC
UUUCCCGGAUUUGCUGGUGGAUACUUUGCUGGCGACAGAAG
UGGUGGAUACUUUGCUGGCGACAGAAGACCGUCAUUUUUAC
GCUGGCGACAGAAGACCGUCAUUUUUACGAGCAUGAUGGAA
AGAAGACCGUCAUUUUUACGAGCAUGAUGGAAUCAGUCUCU
CAUUUUUACGAGCAUGAUGGAAUCAGUCUCUACUCAAUCGG
GCAUGAUGGAAUCAGUCUCUACUCAAUCGGACGUGCGGUGC
AUCAGUCUCUACUCAAUCGGACGUGCGGUGCUGGCAAACCU
AUCGGACGUGCGGUGCUGGCAAACCUGACCGCCGGACGCAC
CUGGCAAACCUGACCGCCGGACGCACGGUACAGGGUGCGAG
CUGACCGCCGGACGCACGGUACAGGGUGCGAGUACGCUGAC
GACGCACGGUACAGGGUGCGAGUACGCUGACGCAACAGCUG
UACAGGGUGCGAGUACGCUGACGCAACAGCUGGUGAAAAAC
CGCUGACGCAACAGCUGGUGAAAAACCUGUUCCUCUCCAGC
UGAAAAACCUGUUCCUCUCCAGCGAGCGUUCUUACUGGCGU
CCUCUCCAGCGAGCGUUCUUACUGGCGUAAAGCGAACGAAG
CGAGCGUUCUUACUGGCGUAAAGCGAACGAAGCUUACAUGG
UUACUGGCGUAAAGCGAACGAAGCUUACAUGGCGCUGAUCA
ACGAAGCUUACAUGGCGCUGAUCAUGGACGCGCGUUACAGC
GCUGAUCAUGGACGCGCGUUACAGCAAAGACCGUAUUCUUG
GGACGCGCGUUACAGCAAAGACCGUAUUCUUGAGCUGUAUA
CAGCAAAGACCGUAUUCUUGAGCUGUAUAUGAACGAGGUGU
GUAUUCUUGAGCUGUAUAUGAACGAGGUGUAUCUCGGUCAG
GCUGUAUAUGAACGAGGUGUAUCUCGGUCAGAGCGGCGACA
GAACGAGGUGUAUCUCGGUCAGAGCGGCGACAACGAAAUCC
GUAUCUCGGUCAGAGCGGCGACAACGAAAUCCGCGGCUUCC
AUCCGCGGCUUCCCGCUGGCAAGCUUGUAUUACUUUGGUCG
CCCGCUGGCAAGCUUGUAUUACUUUGGUCGCCCGGUAGAAG
UAUUACUUUGGUCGCCCGGUAGAAGAGCUAAGCCUCGACCA
GGUCGCCCGGUAGAAGAGCUAAGCCUCGACCAGCAGGCGCU
AGAAGAGCUAAGCCUCGACCAGCAGGCGCUGUUAGUCGGUA
CUCGACCAGCAGGCGCUGUUAGUCGGUAUGGUGAAAGGGGC
CGCUGUUAGUCGGUAUGGUGAAAGGGGCGUCCAUCUACAAC
GUAUGGUGAAAGGGGCGUCCAUCUACAACCCGUGGCGUAAC
CCAUCUACAACCCGUGGCGUAACCCAAAACUGGCGCUGGAG
UAACCCAAAACUGGCGCUGGAGCGACGUAAUCUGGUGCUGC
ACUGGCGCUGGAGCGACGUAAUCUGGUGCUGCGUCUGCUGC
UCUGGUGCUGCGUCUGCUGCAACAGCAACAGAUUAUUGAUC
GCGUCUGCUGCAACAGCAACAGAUUAUUGAUCAAGAACUCU
GCAACAGCAACAGAUUAUUGAUCAAGAACUCUAUGACAUGU
GAUUAUUGAUCAAGAACUCUAUGACAUGUUGAGUGCCCGUC
AAGAACUCUAUGACAUGUUGAGUGCCCGUCCGCUGGGGGUU
UGCCCGUCCGCUGGGGGUUCAGCCGCGCGGUGGGGUGAUCU
UUCAGCCGCGCGGUGGGGUGAUCUCUCCUCAGCCAGCCUUU
CGGUGGGGUGAUCUCUCCUCAGCCAGCCUUUAUGCAACUGG
UCUCUCCUCAGCCAGCCUUUAUGCAACUGGUGCGUCAGGAG
CUUUAUGCAACUGGUGCGUCAGGAGCUGCAGGCAAAACUGG
ACUGGUGCGUCAGGAGCUGCAGGCAAAACUGGGCGAUAAGG
GCUGCAGGCAAAACUGGGCGAUAAGGUAAAAGAUCUCUCCG
AAAACUGGGCGAUAAGGUAAAAGAUCUCUCCGGCGUGAAGA
UAAAAGAUCUCUCCGGCGUGAAGAUCUUCACUACCUUUGAC
UCUCCGGCGUGAAGAUCUUCACUACCUUUGACUCGGUGGCC
GAAGAUCUUCACUACCUUUGACUCGGUGGCCCAGGACGCGG
UACCUUUGACUCGGUGGCCCAGGACGCGGCAGAAAAAGCCG
UCGGUGGCCCAGGACGCGGCAGAAAAAGCCGCCGUGGAAGG
GGCAGAAAAAGCCGCCGUGGAAGGCAUUCCGGCACUGAAGA
GCCGUGGAAGGCAUUCCGGCACUGAAGAAACAGCGUAAGUU
GGCAUUCCGGCACUGAAGAAACAGCGUAAGUUGAGCGAUCU
UGAAGAAACAGCGUAAGUUGAGCGAUCUUGAAACUGCGAUU
GCGUAAGUUGAGCGAUCUUGAAACUGCGAUUGUGGUCGUCG
AACUGCGAUUGUGGUCGUCGACCGCUUUAGUGGUGAAGUUC
CGUCGACCGCUUUAGUGGUGAAGUUCGUGCGAUGGUCGGAG
UUAGUGGUGAAGUUCGUGCGAUGGUCGGAGGUUCUGAGCCG
UGCGAUGGUCGGAGGUUCUGAGCCGCAGUUUGCGGGCUACA
UGAGCCGCAGUUUGCGGGCUACAACCGUGCGAUGCAGGCGC
UUGCGGGCUACAACCGUGCGAUGCAGGCGCGUCGUUCGAUU
CGAUGCAGGCGCGUCGUUCGAUUGGUUCCCUUGCAAAACCA
CGUUCGAUUGGUUCCCUUGCAAAACCAGCGACUUAUCUGAC
GUUCCCUUGCAAAACCAGCGACUUAUCUGACGGCCUUAAGC
CAAAACCAGCGACUUAUCUGACGGCCUUAAGCCAGCCGAAA
CGACUUAUCUGACGGCCUUAAGCCAGCCGAAAAUCUAUCGU
UGACGGCCUUAAGCCAGCCGAAAAUCUAUCGUCUGAAUACG
AGCCGAAAAUCUAUCGUCUGAAUACGUGGAUUGCGGAUGCG
UCUAUCGUCUGAAUACGUGGAUUGCGGAUGCGCCAAUUGCG
ACGUGGAUUGCGGAUGCGCCAAUUGCGCUGCGUCAGCCGAA
UGCGCCAAUUGCGCUGCGUCAGCCGAAUGGCCAGGUCUGGU
GCUGCGUCAGCCGAAUGGCCAGGUCUGGUCACCGCAGAAUG
CCGAAUGGCCAGGUCUGGUCACCGCAGAAUGAUGACCGUCG
GGUCUGGUCACCGCAGAAUGAUGACCGUCGUUAUAGCGAAA
GCAGAAUGAUGACCGUCGUUAUAGCGAAAGCGGCAGAGUGA
GUCGUUAUAGCGAAAGCGGCAGAGUGAUGCUGGUGGAUGCG
CGGCAGAGUGAUGCUGGUGGAUGCGUUGACCCGUUCGAUGA
UGGAUGCGUUGACCCGUUCGAUGAACGUGCCGACGGUAAAU
CCCGUUCGAUGAACGUGCCGACGGUAAAUCUGGGGAUGGCG
UGCCGACGGUAAAUCUGGGGAUGGCGCUGGGGCUGCCUGCG
CGCUGGGGCUGCCUGCGGUUACGGAGACCUGGAUUAAACUG
CUGCGGUUACGGAGACCUGGAUUAAACUGGGCGUACCGAAA
ACCUGGAUUAAACUGGGCGUACCGAAAGAUCAGUUGCAUCC
ACUGGGCGUACCGAAAGAUCAGUUGCAUCCGGUUCCGGCAA
CAGUUGCAUCCGGUUCCGGCAAUGCUGCUGGGGGCGUUGAA
CAAUGCUGCUGGGGGCGUUGAACUUAACGCCAAUCGAAGUG
GGGGCGUUGAACUUAACGCCAAUCGAAGUGGCGCAGGCAUU
AACGCCAAUCGAAGUGGCGCAGGCAUUCCAGACCAUCGCCA
CGAAGUGGCGCAGGCAUUCCAGACCAUCGCCAGCGGUGGUA
AGGCAUUCCAGACCAUCGCCAGCGGUGGUAACCGUGCACCG
AGACCAUCGCCAGCGGUGGUAACCGUGCACCGCUUUCUGCG
CUUUCUGCGCUGCGUUCGGUAAUCGCGGAAGAUGGCAAAGU
CUGCGUUCGGUAAUCGCGGAAGAUGGCAAAGUGCUGUAUCA
GUAAUCGCGGAAGAUGGCAAAGUGCUGUAUCAGAGCUUCCC
AGAUGGCAAAGUGCUGUAUCAGAGCUUCCCGCAGGCGGAAC
GCUGUAUCAGAGCUUCCCGCAGGCGGAACGCGCUGUUCCGG
GGAACGCGCUGUUCCGGCGCAGGCGGCGUAUCUGACACUAU
UGUUCCGGCGCAGGCGGCGUAUCUGACACUAUGGACCAUGC
CAGGCGGCGUAUCUGACACUAUGGACCAUGCAGCAGGUGGU
UCUGACACUAUGGACCAUGCAGCAGGUGGUACAACGCGGUA
UGGACCAUGCAGCAGGUGGUACAACGCGGUACGGGUCGUCA
AGCAGGUGGUACAACGCGGUACGGGUCGUCAGCUUGGGGCG
ACAACGCGGUACGGGUCGUCAGCUUGGGGCGAAAUACCCGA
CGGGUCGUCAGCUUGGGGCGAAAUACCCGAACCUGCAUCUG
AGCUUGGGGCGAAAUACCCGAACCUGCAUCUGGCAGGGAAA
UACCCGAACCUGCAUCUGGCAGGGAAAACAGGGACUACCAA
CUGCAUCUGGCAGGGAAAACAGGGACUACCAACAAUAACGU
CAGGGAAAACAGGGACUACCAACAAUAACGUAGAUACCUGG
GGGACUACCAACAAUAACGUAGAUACCUGGUUUGCGGGCAU
UAGAUACCUGGUUUGCGGGCAUUGACGGCAGCACGGUGACC
GGUUUGCGGGCAUUGACGGCAGCACGGUGACCAUCACCUGG
GCAUUGACGGCAGCACGGUGACCAUCACCUGGGUCGGCCGU
CAUCACCUGGGUCGGCCGUGAUAACAACCAGCCGACCAAAC
GGUCGGCCGUGAUAACAACCAGCCGACCAAACUGUAUGGUG
UGAUAACAACCAGCCGACCAAACUGUAUGGUGCCAGCGGGG
CGACCAAACUGUAUGGUGCCAGCGGGGCAAUGUCGAUUUAU
UGUAUGGUGCCAGCGGGGCAAUGUCGAUUUAUCAGCGUUAU
CAGCGGGGCAAUGUCGAUUUAUCAGCGUUAUCUGGCUAACC
AAUGUCGAUUUAUCAGCGUUAUCUGGCUAACCAGACGCCAA
UUAUCAGCGUUAUCUGGCUAACCAGACGCCAACGCCGCUGA
UAUCUGGCUAACCAGACGCCAACGCCGCUGAAUCUUGUUCC
ACCAGACGCCAACGCCGCUGAAUCUUGUUCCGCCAGAAGAU
CCGCUGAAUCUUGUUCCGCCAGAAGAUAUUGCAGAUAUGGG
GUUCCGCCAGAAGAUAUUGCAGAUAUGGGCGUGGACUACGA
UAUUGCAGAUAUGGGCGUGGACUACGACGGCAACUUUGUUU
UGGGCGUGGACUACGACGGCAACUUUGUUUGCAGCGGUGGC
ACGACGGCAACUUUGUUUGCAGCGGUGGCAUGCGUAUCUUG
ACUUUGUUUGCAGCGGUGGCAUGCGUAUCUUGCCGGUCUGG
UGCGUAUCUUGCCGGUCUGGACCAGCGAUCCGCAAUCGCUG
GGUCUGGACCAGCGAUCCGCAAUCGCUGUGCCAGCAGAGCG
CGAUCCGCAAUCGCUGUGCCAGCAGAGCGAGAUGCAGCAGC
AUCGCUGUGCCAGCAGAGCGAGAUGCAGCAGCAGCCGUCAG
CCAGCAGAGCGAGAUGCAGCAGCAGCCGUCAGGCAAUCCGU
GAGAUGCAGCAGCAGCCGUCAGGCAAUCCGUUUGAUCAGUC
GCCGUCAGGCAAUCCGUUUGAUCAGUCUUCUCAGCCGCAGC
UCCGUUUGAUCAGUCUUCUCAGCCGCAGCAACAGCCGCAAC
UCAGUCUUCUCAGCCGCAGCAACAGCCGCAACAGCAACCUG
UCAGCCGCAGCAACAGCCGCAACAGCAACCUGCUCAGCAAG
GCCGCAACAGCAACCUGCUCAGCAAGAGCAGAAAGACAGCG
GCAACCUGCUCAGCAAGAGCAGAAAGACAGCGACGGUGUAG
GCAAGAGCAGAAAGACAGCGACGGUGUAGCCGGUUGGAUCA
GCGACGGUGUAGCCGGUUGGAUCAAGGAUAUGUUUGGUAGU
UAGCCGGUUGGAUCAAGGAUAUGUUUGGUAGUAAUUAACAU
GGAUCAAGGAUAUGUUUGGUAGUAAUUAACAUCUAAGCGUG
UAUGUUUGGUAGUAAUUAACAUCUAAGCGUGAAAUACCGGA
GUAAUUAACAUCUAAGCGUGAAAUACCGGAUGGCGAGUUGC
AUCUAAGCGUGAAAUACCGGAUGGCGAGUUGCCAUCCGGUA
AUACCGGAUGGCGAGUUGCCAUCCGGUAAAAUAACAUCCCA
GGCGAGUUGCCAUCCGGUAAAAUAACAUCCCAUCUAAGAUA
AUCCGGUAAAAUAACAUCCCAUCUAAGAUAUUAACCCUUUC
AAUAACAUCCCAUCUAAGAUAUUAACCCUUUCUUUUCAUCU
GAUAUUAACCCUUUCUUUUCAUCUGGUUGUUUAUUAACCCU
UUCUUUUCAUCUGGUUGUUUAUUAACCCUUCAGGAACGCUC
UGGUUGUUUAUUAACCCUUCAGGAACGCUCAGAUUGCGUAC
UUAACCCUUCAGGAACGCUCAGAUUGCGUACCGCUUGCGAA
CAGGAACGCUCAGAUUGCGUACCGCUUGCGAACCCGCCAGC
CAGAUUGCGUACCGCUUGCGAACCCGCCAGCGUUUCGAAUA
GCGAACCCGCCAGCGUUUCGAAUAUUAUCUUAUCUUUAUAA
AGCGUUUCGAAUAUUAUCUUAUCUUUAUAAUAAUCAUUCUC
AAUAUUAUCUUAUCUUUAUAAUAAUCAUUCUCGUUUACGUU
UAUAAUAAUCAUUCUCGUUUACGUUAUCAUUCACUUUACAU
UCUCGUUUACGUUAUCAUUCACUUUACAUCAGAGAUAUACC
GUUAUCAUUCACUUUACAUCAGAGAUAUACCAAUGGCGCGU
CUUUACAUCAGAGAUAUACCAAUGGCGCGUUCCAAAACUGC
AUAUACCAAUGGCGCGUUCCAAAACUGCUCAGCCAAAACAC
GGCGCGUUCCAAAACUGCUCAGCCAAAACACUCACUGCGUA
CAAAACUGCUCAGCCAAAACACUCACUGCGUAAAAUCGCAG
AGCCAAAACACUCACUGCGUAAAAUCGCAGUUGUAGUAGCC
CUGCGUAAAAUCGCAGUUGUAGUAGCCACAGCGGUUAGCGG
AUCGCAGUUGUAGUAGCCACAGCGGUUAGCGGCAUGUCUGU
UAGCCACAGCGGUUAGCGGCAUGUCUGUUUAUGCACAGGCA
GGUUAGCGGCAUGUCUGUUUAUGCACAGGCAGCGGUUGAAC
AUGUCUGUUUAUGCACAGGCAGCGGUUGAACCGAAAGAAGA
UAUGCACAGGCAGCGGUUGAACCGAAAGAAGACACUAUCAC
GCAGCGGUUGAACCGAAAGAAGACACUAUCACCGUUACCGC
AACCGAAAGAAGACACUAUCACCGUUACCGCUGCACCUGCG
ACUAUCACCGUUACCGCUGCACCUGCGCCGCAAGAAAGCGC
UACCGCUGCACCUGCGCCGCAAGAAAGCGCAUGGGGGCCUG
CCUGCGCCGCAAGAAAGCGCAUGGGGGCCUGCUGCAACUAU
AGCGCAUGGGGGCCUGCUGCAACUAUUGCGGCGCGACAGUC
GCUGCAACUAUUGCGGCGCGACAGUCUGCUACCGGCACUAA
UUGCGGCGCGACAGUCUGCUACCGGCACUAAAACCGAUACG
GACAGUCUGCUACCGGCACUAAAACCGAUACGCCGAUUCAA
CUACCGGCACUAAAACCGAUACGCCGAUUCAAAAAGUGCCA
UAAAACCGAUACGCCGAUUCAAAAAGUGCCACAGUCUAUUU
ACGCCGAUUCAAAAAGUGCCACAGUCUAUUUCUGUUGUGAC
CACAGUCUAUUUCUGUUGUGACCGCCGAAGAGAUGGCGCUG
UUCUGUUGUGACCGCCGAAGAGAUGGCGCUGCAUCAGCCGA
CGCCGAAGAGAUGGCGCUGCAUCAGCCGAAGUCGGUAAAAG
GAUGGCGCUGCAUCAGCCGAAGUCGGUAAAAGAAGCGCUUA
GCAUCAGCCGAAGUCGGUAAAAGAAGCGCUUAGCUACACGC
AGUCGGUAAAAGAAGCGCUUAGCUACACGCCGGGUGUCUCU
CGCCGGGUGUCUCUGUUGGUACGCGUGGCGCAUCCAACACC
UCUGUUGGUACGCGUGGCGCAUCCAACACCUAUGACCACCU
GCGUGGCGCAUCCAACACCUAUGACCACCUGAUCAUUCGCG
CCAACACCUAUGACCACCUGAUCAUUCGCGGCUUUGCGGCA
AUCAUUCGCGGCUUUGCGGCAGAAGGCCAAAGCCAGAAUAA
GGCUUUGCGGCAGAAGGCCAAAGCCAGAAUAACUAUCUGAA
CAGAAGGCCAAAGCCAGAAUAACUAUCUGAAUGGCCUGAAG
AAAGCCAGAAUAACUAUCUGAAUGGCCUGAAGUUGCAGGGC
AUAACUAUCUGAAUGGCCUGAAGUUGCAGGGCAACUUCUAU
AUGGCCUGAAGUUGCAGGGCAACUUCUAUAACGAUGCGGUC
AGUUGCAGGGCAACUUCUAUAACGAUGCGGUCAUUGACCCG
ACUUCUAUAACGAUGCGGUCAUUGACCCGUAUAUGCUGGAA
CGAUGCGGUCAUUGACCCGUAUAUGCUGGAACGCGCUGAAA
CAUUGACCCGUAUAUGCUGGAACGCGCUGAAAUUAUGCGUG
GUAUAUGCUGGAACGCGCUGAAAUUAUGCGUGGCCCGGUUU
UGGCCCGGUUUCCGUGCUUUACGGUAAAAGCAGUCCUGGCG
CCGUGCUUUACGGUAAAAGCAGUCCUGGCGGCCUGUUGAAU
GCAGUCCUGGCGGCCUGUUGAAUAUGGUCAGCAAGCGUCCG
GCGGCCUGUUGAAUAUGGUCAGCAAGCGUCCGACCACCGAA
AUAUGGUCAGCAAGCGUCCGACCACCGAACCGCUGAAAGAA
GUCCGACCACCGAACCGCUGAAAGAAGUUCAGUUUAAAGCC
CGAACCGCUGAAAGAAGUUCAGUUUAAAGCCGGUACUGACA
AAGUUCAGUUUAAAGCCGGUACUGACAGCCUGUUCCAGACU
CGGUACUGACAGCCUGUUCCAGACUGGUUUUGACUUUAGCG
CCUGUUCCAGACUGGUUUUGACUUUAGCGAUUCGUUGGAUG
GACUGGUUUUGACUUUAGCGAUUCGUUGGAUGAUGACGGUG
UGACUUUAGCGAUUCGUUGGAUGAUGACGGUGUUUACUCUU
GUUGGAUGAUGACGGUGUUUACUCUUAUCGCCUGACCGGUC
GUGUUUACUCUUAUCGCCUGACCGGUCUUGCGCGUUCUGCC
CCGGUCUUGCGCGUUCUGCCAAUGCCCAGCAGAAAGGGUCA
GCGUUCUGCCAAUGCCCAGCAGAAAGGGUCAGAAGAGCAGC
AAUGCCCAGCAGAAAGGGUCAGAAGAGCAGCGUUAUGCUAU
AGGGUCAGAAGAGCAGCGUUAUGCUAUUGCACCGGCGUUCA
GAGCAGCGUUAUGCUAUUGCACCGGCGUUCACCUGGCGUCC
AUGCUAUUGCACCGGCGUUCACCUGGCGUCCGGAUGAUAAA
GGCGUUCACCUGGCGUCCGGAUGAUAAAACCAAUUUUACCU
GGCGUCCGGAUGAUAAAACCAAUUUUACCUUCCUUUCUUAC
CAAUUUUACCUUCCUUUCUUACUUCCAGAACGAGCCGGAAA
CUUCCUUUCUUACUUCCAGAACGAGCCGGAAACCGGUUAUU
UUACUUCCAGAACGAGCCGGAAACCGGUUAUUACGGCUGGU
GAACGAGCCGGAAACCGGUUAUUACGGCUGGUUGCCGAAAG
GUUAUUACGGCUGGUUGCCGAAAGAGGGAACCGUUGAGCCG
GCUGGUUGCCGAAAGAGGGAACCGUUGAGCCGCUGCCGAAC
GAACCGUUGAGCCGCUGCCGAACGGUAAGCGUCUGCCGACA
CGAACGGUAAGCGUCUGCCGACAGACUUUAAUGAAGGGGCG
AGCGUCUGCCGACAGACUUUAAUGAAGGGGCGAAGAACAAC
CAGACUUUAAUGAAGGGGCGAAGAACAACACCUAUUCUCGU
AUGAAGGGGCGAAGAACAACACCUAUUCUCGUAAUGAGAAG
AGAACAACACCUAUUCUCGUAAUGAGAAGAUGGUCGGCUAC
CCUAUUCUCGUAAUGAGAAGAUGGUCGGCUACAGCUUCGAU
UAAUGAGAAGAUGGUCGGCUACAGCUUCGAUCACGAAUUUA
GAUGGUCGGCUACAGCUUCGAUCACGAAUUUAACGACACCU
ACAGCUUCGAUCACGAAUUUAACGACACCUUUACUGUGCGU
ACGAAUUUAACGACACCUUUACUGUGCGUCAGAACCUGCGC
CGACACCUUUACUGUGCGUCAGAACCUGCGCUUUGCUGAAA
UCAGAACCUGCGCUUUGCUGAAAACAAAACCUCGCAAAACA
UGCUGAAAACAAAACCUCGCAAAACAGCGUUUAUGGUUACG
AACCUCGCAAAACAGCGUUUAUGGUUACGGCGUCUGCUCCG
UGGUUACGGCGUCUGCUCCGAUCCGGCGAAUGCUUACAGCA
CGUCUGCUCCGAUCCGGCGAAUGCUUACAGCAAACAGUGUG
AUCCGGCGAAUGCUUACAGCAAACAGUGUGCGGCAUUAGCG
UACAGCAAACAGUGUGCGGCAUUAGCGCCAGCGGAUAAAGG
CAGUGUGCGGCAUUAGCGCCAGCGGAUAAAGGCCAUUAUCU
GCAUUAGCGCCAGCGGAUAAAGGCCAUUAUCUGGCACGUAA
GAUAAAGGCCAUUAUCUGGCACGUAAAUACGUCGUUGAUGA
GGCACGUAAAUACGUCGUUGAUGAUGAGAAGCUGCAAAACU
AUACGUCGUUGAUGAUGAGAAGCUGCAAAACUUCUCCGUUG
UGAUGAUGAGAAGCUGCAAAACUUCUCCGUUGAUACCCAGU
GCUGCAAAACUUCUCCGUUGAUACCCAGUUGCAGAGCAAGU
CUCCGUUGAUACCCAGUUGCAGAGCAAGUUUGCCACUGGCG
AGUUGCAGAGCAAGUUUGCCACUGGCGAUAUCGACCACACC
GCAAGUUUGCCACUGGCGAUAUCGACCACACCCUGCUGACC
CCACUGGCGAUAUCGACCACACCCUGCUGACCGGUGUCGAC
AUAUCGACCACACCCUGCUGACCGGUGUCGACUUUAUGCGU
CACCCUGCUGACCGGUGUCGACUUUAUGCGUAUGCGUAAUG
CCGGUGUCGACUUUAUGCGUAUGCGUAAUGACAUCAACGCC
CUUUAUGCGUAUGCGUAAUGACAUCAACGCCUGGUUUGGUU
CAUCAACGCCUGGUUUGGUUACGACGACUCUGUGCCACUGC
GGUUACGACGACUCUGUGCCACUGCUCAAUCUGUACAAUCC
UGUGCCACUGCUCAAUCUGUACAAUCCGGUGAAUACCGAUU
UCAAUCUGUACAAUCCGGUGAAUACCGAUUUCGACUUCAAU
UCCGGUGAAUACCGAUUUCGACUUCAAUGCCAAAGAUCCGG
CCGAUUUCGACUUCAAUGCCAAAGAUCCGGCAAACUCCGGC
UCCGGCAAACUCCGGCCCUUACCGCAUUCUGAAUAAACAGA
AUUCUGAAUAAACAGAAACAAACGGGCGUUUAUGUUCAGGA
ACAGAAACAAACGGGCGUUUAUGUUCAGGAUCAGGCGCAGU
AACGGGCGUUUAUGUUCAGGAUCAGGCGCAGUGGGAUAAAG
UUAUGUUCAGGAUCAGGCGCAGUGGGAUAAAGUGCUGGUCA
GGAUCAGGCGCAGUGGGAUAAAGUGCUGGUCACCCUAGGCG
AGUGGGAUAAAGUGCUGGUCACCCUAGGCGGUCGUUAUGAC
GGUCACCCUAGGCGGUCGUUAUGACUGGGCAGAUCAAGAAU
GGCGGUCGUUAUGACUGGGCAGAUCAAGAAUCUCUUAACCG
UAUGACUGGGCAGAUCAAGAAUCUCUUAACCGCGUUGCCGG
CUCUUAACCGCGUUGCCGGGACGACCGAUAAACGUGAUGAC
GCGUUGCCGGGACGACCGAUAAACGUGAUGACAAACAGUUU
GACGACCGAUAAACGUGAUGACAAACAGUUUACCUGGCGUG
AACGUGAUGACAAACAGUUUACCUGGCGUGGUGGUGUUAAC
UUACCUGGCGUGGUGGUGUUAACUACCUGUUUGAUAAUGGU
UGGUGUUAACUACCUGUUUGAUAAUGGUGUAACACCUUACU
UACCUGUUUGAUAAUGGUGUAACACCUUACUUCAGCUAUAG
AUGGUGUAACACCUUACUUCAGCUAUAGCGAAUCGUUUGAA
ACCUUACUUCAGCUAUAGCGAAUCGUUUGAACCUUCUUCGC
CAGCUAUAGCGAAUCGUUUGAACCUUCUUCGCAAGUUGGGA
AUCGUUUGAACCUUCUUCGCAAGUUGGGAAGGAUGGUAAUA
ACCUUCUUCGCAAGUUGGGAAGGAUGGUAAUAUUUUCGCAC
GCAAGUUGGGAAGGAUGGUAAUAUUUUCGCACCGUCUAAAG
AAGGAUGGUAAUAUUUUCGCACCGUCUAAAGGUAAGCAGUA
AAUAUUUUCGCACCGUCUAAAGGUAAGCAGUAUGAAGUCGG
ACCGUCUAAAGGUAAGCAGUAUGAAGUCGGCGUGAAAUAUG
AGCAGUAUGAAGUCGGCGUGAAAUAUGUACCGGAAGAUCGU
CGGCGUGAAAUAUGUACCGGAAGAUCGUCCGAUUGUAGUUA
AUGUACCGGAAGAUCGUCCGAUUGUAGUUACUGGUGCCGUG
AAGAUCGUCCGAUUGUAGUUACUGGUGCCGUGUAUAAUCUC
UGUAGUUACUGGUGCCGUGUAUAAUCUCACUAAAACCAACA
GGGUUCCUUCUUCUCGGUUGAAGGUGGCGAGAUCCGCGCAC
CUUCUCGGUUGAAGGUGGCGAGAUCCGCGCACGUGGCGUAG
GAAGGUGGCGAGAUCCGCGCACGUGGCGUAGAAAUCGAAGC
GAGAUCCGCGCACGUGGCGUAGAAAUCGAAGCGAAAGCGGC
GCACGUGGCGUAGAAAUCGAAGCGAAAGCGGCGCUGUCGGC
CGAAAGCGGCGCUGUCGGCGAGUGUUAACGUAGUCGGUUCU
CUGUCGGCGAGUGUUAACGUAGUCGGUUCUUAUACUUACAC
UGUUAACGUAGUCGGUUCUUAUACUUACACCGAUGCGGAAU
CGGUUCUUAUACUUACACCGAUGCGGAAUACACCACCGAUA
UACUUACACCGAUGCGGAAUACACCACCGAUACUACCUAUA
CGAUGCGGAAUACACCACCGAUACUACCUAUAAAGGCAAUA
AUACACCACCGAUACUACCUAUAAAGGCAAUACGCCUGCAC
CGAUACUACCUAUAAAGGCAAUACGCCUGCACAGGUGCCAA
UAUAAAGGCAAUACGCCUGCACAGGUGCCAAAACACAUGGC
AAUACGCCUGCACAGGUGCCAAAACACAUGGCUUCGUUGUG
CAUGGCUUCGUUGUGGGCUGACUACACCUUCUUUGACGGUC
GGCUGACUACACCUUCUUUGACGGUCCGCUUUCAGGUCUGA
UUCUUUGACGGUCCGCUUUCAGGUCUGACGCUGGGCACCGG
UUUCAGGUCUGACGCUGGGCACCGGUGGUCGUUAUACUGGC
GCUGGGCACCGGUGGUCGUUAUACUGGCUCCAGUUAUGGUG
GUGGUCGUUAUACUGGCUCCAGUUAUGGUGAUCCGGCUAAC
UACUGGCUCCAGUUAUGGUGAUCCGGCUAACUCCUUUAAAG
CAGUUAUGGUGAUCCGGCUAACUCCUUUAAAGUGGGAAGUU
UGAUCCGGCUAACUCCUUUAAAGUGGGAAGUUAUACGGUCG
CUCCUUUAAAGUGGGAAGUUAUACGGUCGUGGAUGCGUUAG
GGGAAGUUAUACGGUCGUGGAUGCGUUAGUACGUUAUGAUC
ACGGUCGUGGAUGCGUUAGUACGUUAUGAUCUGGCGCGAGU
GUACGUUAUGAUCUGGCGCGAGUCGGCAUGGCUGGCUCCAA
GAGUCGGCAUGGCUGGCUCCAACGUGGCGCUGCAUGUUAAC
UGGCUCCAACGUGGCGCUGCAUGUUAACAACCUGUUCGAUC
CGUGGCGCUGCAUGUUAACAACCUGUUCGAUCGUGAAUACG
GCAUGUUAACAACCUGUUCGAUCGUGAAUACGUCGCCAGCU
CAACCUGUUCGAUCGUGAAUACGUCGCCAGCUGCUUUAACA
AAUACGUCGCCAGCUGCUUUAACACUUAUGGCUGCUUCUGG
UAUGGCUGCUUCUGGGGCGCAGAACGUCAGGUCGUUGCAAC
GCAGAACGUCAGGUCGUUGCAACCGCAACCUUCCGUUUCUA
AACCGCAACCUUCCGUUUCUAAUUUCUCUUUUGGGGCACGG
UCUAAUUUCUCUUUUGGGGCACGGAUUUCCGUGCCCAUUUC
GGGCACGGAUUUCCGUGCCCAUUUCACAAGUUGGCUGUUAU
CAUUUCACAAGUUGGCUGUUAUGCAGGAAUACACGAAUCAU
GUUGGCUGUUAUGCAGGAAUACACGAAUCAUUCCGAUACCA
UAUGCAGGAAUACACGAAUCAUUCCGAUACCACUUUUGCAC
ACACGAAUCAUUCCGAUACCACUUUUGCACUGCGUAAUAUC
AUACCACUUUUGCACUGCGUAAUAUCUCCUUUCGUGUGCCC
CCUUUCGUGUGCCCGGGCGCACGCUUUUGCAUCCGCUGUCG
GCCCGGGCGCACGCUUUUGCAUCCGCUGUCGUUAACCUUUC
CUUUUGCAUCCGCUGUCGUUAACCUUUCCUGCCGGGAAAGU
CGUUAACCUUUCCUGCCGGGAAAGUGACCGGUCUGAUUGGU
CCGGGAAAGUGACCGGUCUGAUUGGUCACAACGGUUCUGGU
UGACCGGUCUGAUUGGUCACAACGGUUCUGGUAAAUCCACU
UUGGUCACAACGGUUCUGGUAAAUCCACUCUGCUCAAAAUG
CUGGUAAAUCCACUCUGCUCAAAAUGCUUGGCCGUCAUCAG
GCUCAAAAUGCUUGGCCGUCAUCAGCCGCCGUCGGAAGGGG
CCGUCAUCAGCCGCCGUCGGAAGGGGAGAUUCUUCUUGAUG
GGAAGGGGAGAUUCUUCUUGAUGCCCAACCGCUGGAAAGCU
UCUUGAUGCCCAACCGCUGGAAAGCUGGAGCAGCAAAGCGU
AACCGCUGGAAAGCUGGAGCAGCAAAGCGUUUGCCCGCAAA
GCAGCAAAGCGUUUGCCCGCAAAGUGGCUUAUUUGCCGCAG
GUUUGCCCGCAAAGUGGCUUAUUUGCCGCAGCAGCUUCCUC
CAAAGUGGCUUAUUUGCCGCAGCAGCUUCCUCCGGCAGAAG
CCGCAGCAGCUUCCUCCGGCAGAAGGGAUGACCGUGCGUGA
UUCCUCCGGCAGAAGGGAUGACCGUGCGUGAACUGGUGGCG
AGAAGGGAUGACCGUGCGUGAACUGGUGGCGAUUGGUCGUU
CCGUGCGUGAACUGGUGGCGAUUGGUCGUUACCCGUGGCAU
ACUGGUGGCGAUUGGUCGUUACCCGUGGCAUGGCGCGCUGG
GAUUGGUCGUUACCCGUGGCAUGGCGCGCUGGGGCGCUUUG
CUGGGGCGCUUUGGGGCGGCAGAUCGCGAAAAAGUCGAGGA
UUUGGGGCGGCAGAUCGCGAAAAAGUCGAGGAAGCUAUCUC
AGAUCGCGAAAAAGUCGAGGAAGCUAUCUCGCUGGUUGGCU
GCUAUCUCGCUGGUUGGCUUAAAACCGCUGGCGCAUCGGCU
UGGCUUAAAACCGCUGGCGCAUCGGCUGGUCGAUAGUCUCU
GCUGGCGCAUCGGCUGGUCGAUAGUCUCUCUGGCGGCGAAC
CGAUAGUCUCUCUGGCGGCGAACGUCAGCGGGCGUGGAUCG
GCGAACGUCAGCGGGCGUGGAUCGCCAUGCUGGUGGCGCAG
GAUCGCCAUGCUGGUGGCGCAGGAUAGCCGUUGUCUGUUGC
UAGCCGUUGUCUGUUGCUCGACGAACCGACCUCGGCGCUGG
CGAACCGACCUCGGCGCUGGAUAUCGCCCACCAGGUUGAUG
CUCGGCGCUGGAUAUCGCCCACCAGGUUGAUGUGCUGUCGC
GGAUAUCGCCCACCAGGUUGAUGUGCUGUCGCUGGUGCACC
UGAUGUGCUGUCGCUGGUGCACCGUUUAAGUCAGGAGCGUG
GCUGGUGCACCGUUUAAGUCAGGAGCGUGGCCUGACGGUCA
UAAGUCAGGAGCGUGGCCUGACGGUCAUUGCCGUGUUGCAC
GACGGUCAUUGCCGUGUUGCACGAUAUCAAUAUGGCGGCAC
UGCCGUGUUGCACGAUAUCAAUAUGGCGGCACGCUACUGUG
CACGAUAUCAAUAUGGCGGCACGCUACUGUGAUUAUCUGGU
UAUGGCGGCACGCUACUGUGAUUAUCUGGUCGCCCUGCGCG
GGUCGCCCUGCGCGGCGGUGAAAUGAUUGCUCAGGGAACGC
CGGCGGUGAAAUGAUUGCUCAGGGAACGCCUGCGGAAAUUA
UGCUCAGGGAACGCCUGCGGAAAUUAUGCGCGGCGAAACCC
UGCGGAAAUUAUGCGCGGCGAAACCCUCGAAAUGAUUUAUG
UAUGCGCGGCGAAACCCUCGAAAUGAUUUAUGGCAUCCCGA
CGAAACCCUCGAAAUGAUUUAUGGCAUCCCGAUGGGUAUUU
AAAUGAUUUAUGGCAUCCCGAUGGGUAUUUUGCCGCAUCCG
CCCGAUGGGUAUUUUGCCGCAUCCGGCGGGUGCUGCACCUG
CCGCAUCCGGCGGGUGCUGCACCUGUGAGUUUUGUUUAUUG
UGCACCUGUGAGUUUUGUUUAUUGAUGAGCGGCUUACCUCU
UGUUUAUUGAUGAGCGGCUUACCUCUUAUUUCGCGCCGUCG
CCUCUUAUUUCGCGCCGUCGACUGUUAACGGCGAUGGCGCU
GCCGUCGACUGUUAACGGCGAUGGCGCUUUCUCCGUUGUUA
AUGGCGCUUUCUCCGUUGUUAUGGCAGAUGAAUACCGCCCA
CUCCGUUGUUAUGGCAGAUGAAUACCGCCCACGCGGCGGCU
AUGGCAGAUGAAUACCGCCCACGCGGCGGCUAUUGAUCCCA
AUACCGCCCACGCGGCGGCUAUUGAUCCCAAUCGUAUUGUG
ACGCGGCGGCUAUUGAUCCCAAUCGUAUUGUGGCGCUGGAG
CAAUCGUAUUGUGGCGCUGGAGUGGUUGCCGGUGGAAUUAC
GCUGGAGUGGUUGCCGGUGGAAUUACUGCUGGCGCUCGGCA
AAUUACUGCUGGCGCUCGGCAUCGUGCCUUACGGCGUGGCG
GGCGCUCGGCAUCGUGCCUUACGGCGUGGCGGAUACCAUCA
CGUGCCUUACGGCGUGGCGGAUACCAUCAACUAUCGCCUGU
CGGCGUGGCGGAUACCAUCAACUAUCGCCUGUGGGUCAGCG
UCAACUAUCGCCUGUGGGUCAGCGAACCACCAUUGCCGGAC
CUGUGGGUCAGCGAACCACCAUUGCCGGACUCAGUGAUCGA
GAACCACCAUUGCCGGACUCAGUGAUCGACGUCGGUUUGCG
UGAUCGACGUCGGUUUGCGCACAGAACCUAACCUUGAACUG
UCGGUUUGCGCACAGAACCUAACCUUGAACUGCUGACCGAA
AACCUAACCUUGAACUGCUGACCGAAAUGAAACCAUCGUUU
UUGAACUGCUGACCGAAAUGAAACCAUCGUUUAUGGUCUGG
CCGAAAUGAAACCAUCGUUUAUGGUCUGGUCGGCAGGAUAU
UCGUUUAUGGUCUGGUCGGCAGGAUAUGGCCCUUCACCAGA
UCGGCAGGAUAUGGCCCUUCACCAGAAAUGCUGGCUCGUAU
CACCAGAAAUGCUGGCUCGUAUUGCGCCGGGUCGCGGAUUU
CGUAUUGCGCCGGGUCGCGGAUUUAACUUCAGUGACGGCAA
CGGGUCGCGGAUUUAACUUCAGUGACGGCAAACAGCCGUUG
GAUUUAACUUCAGUGACGGCAAACAGCCGUUGGCGAUGGCG
ACGGCAAACAGCCGUUGGCGAUGGCGCGUAAAUCGCUGACG
AGCCGUUGGCGAUGGCGCGUAAAUCGCUGACGGAAAUGGCA
CGAUGGCGCGUAAAUCGCUGACGGAAAUGGCAGAUUUACUU
AAAUCGCUGACGGAAAUGGCAGAUUUACUUAACCUGCAAAG
CGGAAAUGGCAGAUUUACUUAACCUGCAAAGCGCAGCGGAA
CAGAUUUACUUAACCUGCAAAGCGCAGCGGAAACGCAUUUA
UAACCUGCAAAGCGCAGCGGAAACGCAUUUAGCGCAAUAUG
AGCGCAGCGGAAACGCAUUUAGCGCAAUAUGAAGACUUUAU
AACGCAUUUAGCGCAAUAUGAAGACUUUAUCCGCAGCAUGA
AAUAUGAAGACUUUAUCCGCAGCAUGAAACCCCGCUUUGUG
GCAUGAAACCCCGCUUUGUGAAGCGUGGUGCGCGUCCGUUA
AAGCGUGGUGCGCGUCCGUUAUUGCUGACGACGCUUAUCGA
CGCGUCCGUUAUUGCUGACGACGCUUAUCGAUCCGCGCCAU
AUUGCUGACGACGCUUAUCGAUCCGCGCCAUAUGCUGGUCU
GACGCUUAUCGAUCCGCGCCAUAUGCUGGUCUUCGGUCCAA
CAUAUGCUGGUCUUCGGUCCAAACAGCUUGUUCCAGGAAAU
CGGUCCAAACAGCUUGUUCCAGGAAAUUCUUGAUGAGUACG
CUUGUUCCAGGAAAUUCUUGAUGAGUACGGCAUCCCAAAUG
AAAUUCUUGAUGAGUACGGCAUCCCAAAUGCCUGGCAAGGG
CGGCAUCCCAAAUGCCUGGCAAGGGGAAACCAACUUCUGGG
AUGCCUGGCAAGGGGAAACCAACUUCUGGGGCAGUACCGCC
GGGAAACCAACUUCUGGGGCAGUACCGCCGUCAGUAUCGAU
UCUGGGGCAGUACCGCCGUCAGUAUCGAUCGUCUGGCGGCG
UAUCGAUCGUCUGGCGGCGUAUAAAGACGUUGAUGUGCUCU
GGCGGCGUAUAAAGACGUUGAUGUGCUCUGUUUUGAUCACG
CGUUGAUGUGCUCUGUUUUGAUCACGACAACAGCAAAGACA
GCUCUGUUUUGAUCACGACAACAGCAAAGACAUGGAUGCGC
UGAUCACGACAACAGCAAAGACAUGGAUGCGCUAAUGGCAA
AGCAAAGACAUGGAUGCGCUAAUGGCAACGCCGCUGUGGCA
AAUGGCAACGCCGCUGUGGCAGGCCAUGCCGUUUGUCCGCG
AUGCCGUUUGUCCGCGCCGGACGCUUUCAGCGCGUACCUGC
GCCGGACGCUUUCAGCGCGUACCUGCAGUCUGGUUUUAUGG
CGUACCUGCAGUCUGGUUUUAUGGUGCGACGCUCUCGGCAA
UAUGGUGCGACGCUCUCGGCAAUGCACUUUGUGCGCGUUCU
GCACUUUGUGCGCGUUCUGGAUAACGCCAUCGGAGGUAAAG
GUUCUGGAUAACGCCAUCGGAGGUAAAGCGUGAGUAAACGA
GCCAUCGGAGGUAAAGCGUGAGUAAACGAAUUGCGCUUUUC
GGUAAAGCGUGAGUAAACGAAUUGCGCUUUUCCCGGCGUUA
AUUGCGCUUUUCCCGGCGUUAUUGCUGGCGCUGUUAGUGAU
GCGUUAUUGCUGGCGCUGUUAGUGAUUGUCGCUACGGCGCU
CGCUGUUAGUGAUUGUCGCUACGGCGCUCACCUGGAUGAAC
UGAUUGUCGCUACGGCGCUCACCUGGAUGAACUUCUCGCAG
CUACGGCGCUCACCUGGAUGAACUUCUCGCAGGCGCUGCCG
CACCUGGAUGAACUUCUCGCAGGCGCUGCCGCGUAGCCAGU
UCUCGCAGGCGCUGCCGCGUAGCCAGUGGGCGCAGGCUGCC
GCCGCGUAGCCAGUGGGCGCAGGCUGCCUGGUCGCCGGAUA
GCAGGCUGCCUGGUCGCCGGAUAUUGACGUCAUCGAGCAGA
GGUCGCCGGAUAUUGACGUCAUCGAGCAGAUGAUUUUUCAC
AUAUUGACGUCAUCGAGCAGAUGAUUUUUCACUACAGCUUG
CAUCGAGCAGAUGAUUUUUCACUACAGCUUGUUGCCGCGUC
GCUUGUUGCCGCGUCUGGCGAUUUCGCUGCUGGUGGGCGCG
GCUGGUGGGCGUGCUGUUUCAGCAAGUGCUGCGUAACCCGC
UGUUUCAGCAAGUGCUGCGUAACCCGCUGGCGGAGCCGACG
GCUGCGUAACCCGCUGGCGGAGCCGACGACGCUUGGCGUUG
CGACGACGCUUGGCGUUGCUACAGGCGCGCAACUGGGGAUU
UGGCGUUGCUACAGGCGCGCAACUGGGGAUUACCGUCACUA
CAGGCGCGCAACUGGGGAUUACCGUCACUACGCUCUGGGCG
AACUGGGGAUUACCGUCACUACGCUCUGGGCGAUCCCUGGU
CCGUCACUACGCUCUGGGCGAUCCCUGGUGCGAUGGCGAGC
UCUGGGCGAUCCCUGGUGCGAUGGCGAGCCAGUUUGCUGCG
CCCUGGUGCGAUGGCGAGCCAGUUUGCUGCGCAGGCAGGGG
GGCGAGCCAGUUUGCUGCGCAGGCAGGGGCUUGUGUUGUUG
GGGGCUUGUGUUGUUGGCUUAAUUGUCUUUGGCGUCGCGUG
UCUUUGGCGUCGCGUGGGGGAAACGGCUGUCGCCGGUAACG
GGGAAACGGCUGUCGCCGGUAACGCUGAUUCUCGCGGGGUU
CUGAUUCUCGCGGGGUUGGUAGUGAGCCUUUAUUGCGGCGC
GGGGUUGGUAGUGAGCCUUUAUUGCGGCGCAAUCAAUCAGU
GUGAGCCUUUAUUGCGGCGCAAUCAAUCAGUUACUGGUUAU
UGCGGCGCAAUCAAUCAGUUACUGGUUAUCUUCCAUCAUGA
UCAGUUACUGGUUAUCUUCCAUCAUGACCAACUGCAAAGCA
GGUUAUCUUCCAUCAUGACCAACUGCAAAGCAUGUUUCUGU
AUCAUGACCAACUGCAAAGCAUGUUUCUGUGGAGCACUGGA
UGCAAAGCAUGUUUCUGUGGAGCACUGGAACGCUGACGCAA
UGUUUCUGUGGAGCACUGGAACGCUGACGCAAACCGACUGG
GAGCACUGGAACGCUGACGCAAACCGACUGGGGCGGCGUUG
AACCGACUGGGGCGGCGUUGAGCGUUUAUGGCCGCAGCUGC
CGUUGAGCGUUUAUGGCCGCAGCUGCUGGGCGGUGUGAUGC
CGCAGCUGCUGGGCGGUGUGAUGCUGACGUUGCUGCUACUU
GUGAUGCUGACGUUGCUGCUACUUCGUCCGUUAACCCUGAU
UUGCUGCUACUUCGUCCGUUAACCCUGAUGGGGCUUGAUGA
GUUAACCCUGAUGGGGCUUGAUGAUGGCGUGGCGCGCAAUC
UUGAUGAUGGCGUGGCGCGCAAUCUCGGGCUGGCCUUGUCG
UUGUCGCUUGCGCGUCUGGCAGCGCUGUCGCUGGCGAUUGU
UGGCAGCGCUGUCGCUGGCGAUUGUCAUCAGUGCGCUGCUG
UGUCGCUGGCGAUUGUCAUCAGUGCGCUGCUGGUGAACGCU
UCAUCAGUGCGCUGCUGGUGAACGCUGUGGGGAUUAUCGGC
UGCUGGUGAACGCUGUGGGGAUUAUCGGCUUUAUCGGGUUG
CUGUGGGGAUUAUCGGCUUUAUCGGGUUGUUCGCGCCGCUG
UUGUUCGCGCCGCUGCUGGCAAAAAUGCUGGGGGCGCGGCG
GGGGCGCGGCGUCUGCUGCCACGACUGAUGCUGGCGUCGUU
GACUGAUGCUGGCGUCGUUGAUUGGUGCGCUGAUCCUCUGG
CGUCGUUGAUUGGUGCGCUGAUCCUCUGGCUUUCCGAUCAA
GCUGAUCCUCUGGCUUUCCGAUCAAAUCAUCCUCUGGCUGA
AUCAAAUCAUCCUCUGGCUGACUCGCGUGUGGAUGGAAGUG
UCUGGCUGACUCGCGUGUGGAUGGAAGUGUCCACCGGUUCG
GCGUGUGGAUGGAAGUGUCCACCGGUUCGGUCACUGCGUUG
AAGUGUCCACCGGUUCGGUCACUGCGUUGAUCGGUGCGCCG
CCGGUUCGGUCACUGCGUUGAUCGGUGCGCCGCUGCUACUG
UUGAUCGGUGCGCCGCUGCUACUGUGGCUGUUGCCGCGUUU
CUGUGGCUGUUGCCGCGUUUACGCAGCAUUAGCGCGCCGGA
UGCCGCGUUUACGCAGCAUUAGCGCGCCGGAUAUGAAGGUC
ACGCAGCAUUAGCGCGCCGGAUAUGAAGGUCAACGAUCGUG
GCGCGCCGGAUAUGAAGGUCAACGAUCGUGUCGCGGCUGAA
CAACGAUCGUGUCGCGGCUGAACGCCAACAUGUGCUGGCGU
UGUCGCGGCUGAACGCCAACAUGUGCUGGCGUUUGCCCUCG
CGGGCGGCGUGCUGCUGUUGAUGGCUGUGGUGGUGGCGCUG
GGCGCUGUCGUUUGGUCGUGAUGCGCACGGCUGGACGUGGG
GUCGUGAUGCGCACGGCUGGACGUGGGCGAGCGGGGCGUUG
CGCACGGCUGGACGUGGGCGAGCGGGGCGUUGCUCGAGGAU
GGCGAGCGGGGCGUUGCUCGAGGAUUUAAUGCCCUGGCGCU
AUGCCCUGGCGCUGGCCGCGAAUUAUGGCGGCGCUGUUUGC
CGGCGCUGUUUGCGGGCGUCAUGCUGGCGGUGGCGGGCUGU
UGCUGGCGGUGGCGGGCUGUAUUAUUCAGCGACUGACCGGA
GCGGGCUGUAUUAUUCAGCGACUGACCGGAAACCCGAUGGC
AUUAUUCAGCGACUGACCGGAAACCCGAUGGCAAGCCCGGA
CUGACCGGAAACCCGAUGGCAAGCCCGGAAGUGCUGGGGAU
AACCCGAUGGCAAGCCCGGAAGUGCUGGGGAUUAGCUCCGG
CAAGCCCGGAAGUGCUGGGGAUUAGCUCCGGCGCGGCGUUU
CGGCGUUUGGCGUGGUGUUGAUGCUGUUUCUGGUGCCGGGU
UGCUGUUUCUGGUGCCGGGUAAUGCCUUUGGCUGGCUGUUA
AAUGCCUUUGGCUGGCUGUUACCUGCAGGCAGUCUCGGCGC
GCUGGCUGUUACCUGCAGGCAGUCUCGGCGCGGCGGUGACG
GCAGUCUCGGCGCGGCGGUGACGCUGUUGAUCAUUAUGAUC
GCGCGGCGGUGACGCUGUUGAUCAUUAUGAUCGCCGCCGGC
UGACGCUGUUGAUCAUUAUGAUCGCCGCCGGCCGCGGUGGA
AUCGCCGCCGGCCGCGGUGGAUUUUCCCCACACCGUAUGUU
GGCCGCGGUGGAUUUUCCCCACACCGUAUGUUACUGGCGGG
UUUUCCCCACACCGUAUGUUACUGGCGGGGAUGGCGUUAAG
ACCGUAUGUUACUGGCGGGGAUGGCGUUAAGCACCGCGUUC
UACUGGCGGGGAUGGCGUUAAGCACCGCGUUCACCAUGCUU
UGGCGUUAAGCACCGCGUUCACCAUGCUUUUGAUGAUGUUG
CCGCGUUCACCAUGCUUUUGAUGAUGUUGCAGGCAAGUGGU
CAUGCUUUUGAUGAUGUUGCAGGCAAGUGGUGACCCGCGAA
GAUGUUGCAGGCAAGUGGUGACCCGCGAAUGGCGCAAGUGC
UGGUGACCCGCGAAUGGCGCAAGUGCUGACCUGGAUUUCCG
UGGCGCAAGUGCUGACCUGGAUUUCCGGUUCGACCUACAAC
UGACCUGGAUUUCCGGUUCGACCUACAACGCGACCGAUGCG
CCGGUUCGACCUACAACGCGACCGAUGCGCAGGUCUGGCGC
CUACAACGCGACCGAUGCGCAGGUCUGGCGCACCGGAAUUG
CCGAUGCGCAGGUCUGGCGCACCGGAAUUGUGAUGGUGAUU
UCUGGCGCACCGGAAUUGUGAUGGUGAUUUUGCUGGCGAUU
UGAUGGUGAUUUUGCUGGCGAUUACCCCGCUGUGCCGCCGC
CGCUGUGCCGCCGCUGGCUGACCAUUUUACCGCUGGGUGGU
CAUUUUACCGCUGGGUGGUGAUACCGCCCGAGCCGUAGGAA
CUGGGUGGUGAUACCGCCCGAGCCGUAGGAAUGGCGCUGAC
GAUACCGCCCGAGCCGUAGGAAUGGCGCUGACGCCGACGCG
GAGCCGUAGGAAUGGCGCUGACGCCGACGCGAAUUGCGCUG
AUGGCGCUGACGCCGACGCGAAUUGCGCUGCUGCUGUUAGC
CGAAUUGCGCUGCUGCUGUUAGCGGCUUGCCUGACGGCGAC
UGCUGUUAGCGGCUUGCCUGACGGCGACCGCGACGAUGACU
CUUGCCUGACGGCGACCGCGACGAUGACUAUUGGACCGUUG
CGGCGACCGCGACGAUGACUAUUGGACCGUUGAGUUUUGUU
CGAUGACUAUUGGACCGUUGAGUUUUGUUGGUUUAAUGGCA
CCGUUGAGUUUUGUUGGUUUAAUGGCACCGCAUAUUGCGCG
UGUUGGUUUAAUGGCACCGCAUAUUGCGCGGAUGAUGGGCU
UGGCACCGCAUAUUGCGCGGAUGAUGGGCUUUCGACGGACG
GCGCGGAUGAUGGGCUUUCGACGGACGAUGCCACACAUCGU
GGCUUUCGACGGACGAUGCCACACAUCGUAAUUUCGGCGCU
CGGACGAUGCCACACAUCGUAAUUUCGGCGCUGGUGGGUGG
UCGGCGCUGGUGGGUGGUUUACUGCUGGUGUUCGCUGACUG
UUUACUGCUGGUGUUCGCUGACUGGUGUGGGCGGAUGGUGC
UCGCUGACUGGUGUGGGCGGAUGGUGCUGUUUCCAUUCCAG
GGGCGGAUGGUGCUGUUUCCAUUCCAGAUCCCGGCGGGGCU
AUCCCGGCGGGGCUGCUGUCAACCUUUAUCGGCGCGCCAUA
UCAACCUUUAUCGGCGCGCCAUAUUUUAUCUAUUUGUUGAG
CGGCGCGCCAUAUUUUAUCUAUUUGUUGAGAAAGCAGAGCC
UAUUUUAUCUAUUUGUUGAGAAAGCAGAGCCGUUAAUUUUU
GUUGAGAAAGCAGAGCCGUUAAUUUUUCCAUAUAACGGCCC
GCAGAGCCGUUAAUUUUUCCAUAUAACGGCCCUGUACGCCU
UUUCCAUAUAACGGCCCUGUACGCCUGGACGGAUAAAGCGU
GGCCCUGUACGCCUGGACGGAUAAAGCGUUUACGCGACAAC
CCUGGACGGAUAAAGCGUUUACGCGACAACGGAUGCCCGAU
AAGCGUUUACGCGACAACGGAUGCCCGAUGCGACGCUGGCG
UGGCGCGUCUUAUCGGGCCUACAAACGGCCCCGAAUCGUAG
GGGCCUACAAACGGCCCCGAAUCGUAGGUCGGAUAAGGCGU
AGGCGUUCACGCCGCAUCCGACAAACCAUGCUGGAUCACAA
CAUCCGACAAACCAUGCUGGAUCACAACUUCGCAAACACCC
AUGCUGGAUCACAACUUCGCAAACACCCGACGUGCAGCAUC
CACAACUUCGCAAACACCCGACGUGCAGCAUCGAUGGUGUU
GCAAACACCCGACGUGCAGCAUCGAUGGUGUUAUUGAUAUC
CGUGCAGCAUCGAUGGUGUUAUUGAUAUCUUCCAUGCUGUG
UGGUGUUAUUGAUAUCUUCCAUGCUGUGCGCCACGGACAUA
UAUCUUCCAUGCUGUGCGCCACGGACAUAAAGCCCGCUUCA
UGCUGUGCGCCACGGACAUAAAGCCCGCUUCAAACGCUGAC
ACGGACAUAAAGCCCGCUUCAAACGCUGACGGUGCCAGGUA
CUUCAAACGCUGACGGUGCCAGGUAAACACCUUCGUCCAGC
CCAGGUAAACACCUUCGUCCAGCAUCAUAUGGAAGAAACGC
CUUCGUCCAGCAUCAUAUGGAAGAAACGCUUAAAGCGUUCC
AUCAUAUGGAAGAAACGCUUAAAGCGUUCCACGUCACAGGC
AGAAACGCUUAAAGCGUUCCACGUCACAGGCCAUCACAUCC
AGCGUUCCACGUCACAGGCCAUCACAUCCUGAUAGCACGUC
UCACAGGCCAUCACAUCCUGAUAGCACGUCACGGACUCGGC
UCACAUCCUGAUAGCACGUCACGGACUCGGCGUCGGUAAAG
GUCACGGACUCGGCGUCGGUAAAGAAAAUACCGAACAUGCC
UCGGCGUCGGUAAAGAAAAUACCGAACAUGCCGCCAACGUG
AAAAUACCGAACAUGCCGCCAACGUGGUUAACGACCAGCGG
AACAUGCCGCCAACGUGGUUAACGACCAGCGGAAUUCCGGC
ACGUGGUUAACGACCAGCGGAAUUCCGGCUUCUUCUGCCGC
CGGCUUCUUCUGCCGCUUCCAGCAGACCUUCUGCCAGACGU
CUUCCAGCAGACCUUCUGCCAGACGUGUUGUCAGCUCAUCC
CUUCUGCCAGACGUGUUGUCAGCUCAUCCAGCGUUUCGUGA
GACGUGUUGUCAGCUCAUCCAGCGUUUCGUGAACGCCCGGC
AGCUCAUCCAGCGUUUCGUGAACGCCCGGCUGCGCGACUUC
CGUGAACGCCCGGCUGCGCGACUUCAUUCAGACAGGCGAAA
CCGGCUGCGCGACUUCAUUCAGACAGGCGAAACCCGCUGCC
CGACUUCAUUCAGACAGGCGAAACCCGCUGCCAUCGCAAUC
GACAGGCGAAACCCGCUGCCAUCGCAAUCGGGUUACCGGAA
GCUGCCAUCGCAAUCGGGUUACCGGAAAGCGUACCCGCCUG
AUCGGGUUACCGGAAAGCGUACCCGCCUGAUAGACCGGACC
CCGGAAAGCGUACCCGCCUGAUAGACCGGACCCGUCGGGGC
GUACCCGCCUGAUAGACCGGACCCGUCGGGGCCAGCGCAUC
AGACCGGACCCGUCGGGGCCAGCGCAUCCAUUACAUCACGA
CCGUCGGGGCCAGCGCAUCCAUUACAUCACGACGACCACCG
AGCGCAUCCAUUACAUCACGACGACCACCGAAUGCGCCUAC
UUACAUCACGACGACCACCGAAUGCGCCUACCGGCAUUCCA
GACGACCACCGAAUGCGCCUACCGGCAUUCCACCGCCGAUG
AAUGCGCCUACCGGCAUUCCACCGCCGAUGAUUUUGCCGAG
CCGGCAUUCCACCGCCGAUGAUUUUGCCGAGGCAGGUUAAA
CACCGCCGAUGAUUUUGCCGAGGCAGGUUAAAUCUGGCACU
UGAUUUUGCCGAGGCAGGUUAAAUCUGGCACUACGCCGUAA
CGAGGCAGGUUAAAUCUGGCACUACGCCGUAAUAAUCCUGU
UAAAUCUGGCACUACGCCGUAAUAAUCCUGUGCGCCAGCUA
CCGUAAUAAUCCUGUGCGCCAGCUAGCGCUACGCGGAAACC
CCUGUGCGCCAGCUAGCGCUACGCGGAAACCGGUCAUCACU
GCGCUACGCGGAAACCGGUCAUCACUUCAUCGAUGAUCAGC
AACCGGUCAUCACUUCAUCGAUGAUCAGCAACGCGCCAAAU
UCACUUCAUCGAUGAUCAGCAACGCGCCAAAUUCGUCGCAC
CGAUGAUCAGCAACGCGCCAAAUUCGUCGCACAGCGCGCGC
CAACGCGCCAAAUUCGUCGCACAGCGCGCGCAGACCUGGCA
AUUCGUCGCACAGCGCGCGCAGACCUGGCAGGAACUCUGGC
ACAGCGCGCGCAGACCUGGCAGGAACUCUGGCAGCGGCGGA
GACCUGGCAGGAACUCUGGCAGCGGCGGAACACAGUUCAUA
GGAACUCUGGCAGCGGCGGAACACAGUUCAUAUUGCCUGCC
GCAGCGGCGGAACACAGUUCAUAUUGCCUGCCACCGGCUCG
CACAGUUCAUAUUGCCUGCCACCGGCUCGACGAUAAUACAG
UAUUGCCUGCCACCGGCUCGACGAUAAUACAGGCAAUCUCU
CACCGGCUCGACGAUAAUACAGGCAAUCUCUUGCGGGUAUU
ACAGGCAAUCUCUUGCGGGUAUUGCUCAAAUGCGGCGCGUA
CUCUUGCGGGUAUUGCUCAAAUGCGGCGCGUACAGAAGCCA
AUUGCUCAAAUGCGGCGCGUACAGAAGCCAGAUCAUUAUAA
AUGCGGCGCGUACAGAAGCCAGAUCAUUAUAAGUACAGGUU
UACAGAAGCCAGAUCAUUAUAAGUACAGGUUAAGGUAUAUU
GAUCAUUAUAAGUACAGGUUAAGGUAUAUUUGGCGAAAUCU
AGGUUAAGGUAUAUUUGGCGAAAUCUGCCGGAACGCCCGGC
UAUUUGGCGAAAUCUGCCGGAACGCCCGGCGAGUUUGGCUG
AUCUGCCGGAACGCCCGGCGAGUUUGGCUGGCCUAACGUGA
CCGGCGAGUUUGGCUGGCCUAACGUGAGUGCGCCAGAACCG
UGGCCUAACGUGAGUGCGCCAGAACCGGCUUUCACCAGCAG
GUGCGCCAGAACCGGCUUUCACCAGCAGGCAGUCAGCGUGA
ACCGGCUUUCACCAGCAGGCAGUCAGCGUGACCAUGGUAAC
ACCAGCAGGCAGUCAGCGUGACCAUGGUAACACCCUUCAAA
CAGUCAGCGUGACCAUGGUAACACCCUUCAAAUUUAAUAAU
UGACCAUGGUAACACCCUUCAAAUUUAAUAAUUUUGUCGCG
UAACACCCUUCAAAUUUAAUAAUUUUGUCGCGACCGGUAAA
AAUUUAAUAAUUUUGUCGCGACCGGUAAAACCACGGGCCAG
AUUUUGUCGCGACCGGUAAAACCACGGGCCAGGCGGAUGGC
GACCGGUAAAACCACGGGCCAGGCGGAUGGCGCUCAUGGUC
GGGCCAGGCGGAUGGCGCUCAUGGUCGCUUCAGUGCCGGAG
AUGGCGCUCAUGGUCGCUUCAGUGCCGGAGUUCACCAUGCG
UCGCUUCAGUGCCGGAGUUCACCAUGCGCACCAUAUCCAUG
UGCCGGAGUUCACCAUGCGCACCAUAUCCAUGGUCGGGACC
UCACCAUGCGCACCAUAUCCAUGGUCGGGACCAGUUCGGUC
GCACCAUAUCCAUGGUCGGGACCAGUUCGGUCACCAGUUGC
UGGUCGGGACCAGUUCGGUCACCAGUUGCGCCAUUUUCACU
GUUCGGUCACCAGUUGCGCCAUUUUCACUUCCAUUUCGGUU
GUUGCGCCAUUUUCACUUCCAUUUCGGUUGGUGCACCAAAG
ACUUCCAUUUCGGUUGGUGCACCAAAGCUUAAACCACGCUC
CGGUUGGUGCACCAAAGCUUAAACCACGCUCGGCGGCUUCA
AAACCACGCUCGGCGGCUUCAAUCACGGCAUUGCGGAUUGC
UCGGCGGCUUCAAUCACGGCAUUGCGGAUUGCCGGAUGGUU
ACGGCAUUGCGGAUUGCCGGAUGGUUAUGGCCCAGCACCAU
UUGCCGGAUGGUUAUGGCCCAGCACCAUCGGCCCCCAGGAA
GCCCAGCACCAUCGGCCCCCAGGAACCGACAUAAUCGAUAU
AUCGGCCCCCAGGAACCGACAUAAUCGAUAUAGGCUUUGCC
CAGGAACCGACAUAAUCGAUAUAGGCUUUGCCAUCAACAUC
UAAUCGAUAUAGGCUUUGCCAUCAACAUCGUACAGAUAAGC
GGCUUUGCCAUCAACAUCGUACAGAUAAGCGCCGUCCGCUU
AAGCGCCGUCCGCUUUUUCGAUAAACAGUGGAGUGCCGCCC
GCUUUUUCGAUAAACAGUGGAGUGCCGCCCACGCCAGUAAA
UAAACAGUGGAGUGCCGCCCACGCCAGUAAAGGCGCGAACA
GAGUGCCGCCCACGCCAGUAAAGGCGCGAACAGGGGAGUUC
CCACGCCAGUAAAGGCGCGAACAGGGGAGUUCACACCGCCA
AGGCGCGAACAGGGGAGUUCACACCGCCAGGGAUCAGCUCG
GGGAGUUCACACCGCCAGGGAUCAGCUCGCGCGCUGCGCUG
CAGCUCGCGCGCUGCGCUGUAAAGAUUUUCAGACUUACUCA
GCUGCGCUGUAAAGAUUUUCAGACUUACUCAUGGAGGGUUC
AAAGAUUUUCAGACUUACUCAUGGAGGGUUCCUGAUUCGUA
UUACUCAUGGAGGGUUCCUGAUUCGUAGAAAAAGUGAAUGG
GAGGGUUCCUGAUUCGUAGAAAAAGUGAAUGGCUGCUAUUC
AGAAAAAGUGAAUGGCUGCUAUUCUAUGUUAUUCAUAACAA
AAUGGCUGCUAUUCUAUGUUAUUCAUAACAAGUUAAAUACU
UAUUCUAUGUUAUUCAUAACAAGUUAAAUACUCGUCAAACA
UUAUUCAUAACAAGUUAAAUACUCGUCAAACAUCAGGCUGC
ACAAGUUAAAUACUCGUCAAACAUCAGGCUGCUUGUACUGG
UCAAACAUCAGGCUGCUUGUACUGGUGCAAUCCUGAUUUCU
AGGCUGCUUGUACUGGUGCAAUCCUGAUUUCUUAGAGUAUA
UGGUGCAAUCCUGAUUUCUUAGAGUAUAAAAGUUUUGUGCA
CCUGAUUUCUUAGAGUAUAAAAGUUUUGUGCAUUUGAAACA
AGAGUAUAAAAGUUUUGUGCAUUUGAAACAUUACGCUUUGC
AAGUUUUGUGCAUUUGAAACAUUACGCUUUGCAAAGGAUUU
UUUGAAACAUUACGCUUUGCAAAGGAUUUUCAUGGAACGUG
ACGCUUUGCAAAGGAUUUUCAUGGAACGUGCGAGUAAAAUG
GGAUUUUCAUGGAACGUGCGAGUAAAAUGCCGUCAUCUUAU
CGUGCGAGUAAAAUGCCGUCAUCUUAUUUGUAUGACCAAUA
AAUGCCGUCAUCUUAUUUGUAUGACCAAUAAGUGAUCAUUG
AUCUUAUUUGUAUGACCAAUAAGUGAUCAUUGGAUGAAAAC
GACCAAUAAGUGAUCAUUGGAUGAAAACUGAUACUCCCUCU
UGAUCAUUGGAUGAAAACUGAUACUCCCUCUUUAGAAACAC
AAAACUGAUACUCCCUCUUUAGAAACACCGCAGGCCGCGCG
UCCCUCUUUAGAAACACCGCAGGCCGCGCGCCUGCGACGCA
CCGCAGGCCGCGCGCCUGCGACGCAGACAACUGAUUCGCCA
GCGCGCCUGCGACGCAGACAACUGAUUCGCCAACUUCUUGA
ACGCAGACAACUGAUUCGCCAACUUCUUGAGCGCGAUAAAA
ACUGAUUCGCCAACUUCUUGAGCGCGAUAAAACCCCGUUAG
CCAACUUCUUGAGCGCGAUAAAACCCCGUUAGCCAUUUUGU
GAGCGCGAUAAAACCCCGUUAGCCAUUUUGUUUAUGGCGGC
CCCCGUUAGCCAUUUUGUUUAUGGCGGCAGUCGUCGGCACG
UUAUGGCGGCAGUCGUCGGCACGCUUGUUGGGCUGGCAGCG
GGCACGCUUGUUGGGCUGGCAGCGGUUGCUUUUGACAAAGG
GCUGGCAGCGGUUGCUUUUGACAAAGGUGUCGCCUGGUUGC
CAAAGGUGUCGCCUGGUUGCAGAACCAACGUAUGGGGGCGC
CCUGGUUGCAGAACCAACGUAUGGGGGCGCUGGUACAUACU
CAACGUAUGGGGGCGCUGGUACAUACUGCUGAUAAUUAUCC
GGCGCUGGUACAUACUGCUGAUAAUUAUCCGCUUCUGUUAA
GAUAAUUAUCCGCUUCUGUUAACCGUCGCUUUUCUCUGUUC
UCUGUUCGGCGGUGCUGGCGAUGUUUGGCUACUUUUUGGUG
GGUGCUGGCGAUGUUUGGCUACUUUUUGGUGCGCAAAUACG
UUGGCUACUUUUUGGUGCGCAAAUACGCGCCGGAAGCAGGU
GGUGCGCAAAUACGCGCCGGAAGCAGGUGGUUCGGGGAUCC
CGGAAGCAGGUGGUUCGGGGAUCCCGGAAAUUGAAGGGGCG
GUGGUUCGGGGAUCCCGGAAAUUGAAGGGGCGCUGGAAGAU
GGAAAUUGAAGGGGCGCUGGAAGAUCAACGUCCCGUUCGCU
CCCGUUCGCUGGUGGCGUGUAUUGCCGGUGAAGUUCUUUGG
GGUGGCGUGUAUUGCCGGUGAAGUUCUUUGGCGGGCUGGGG
AGUUCUUUGGCGGGCUGGGGACACUCGGCGGAGGCAUGGUG
GGGCUGGGGACACUCGGCGGAGGCAUGGUGUUGGGGCGCGA
AGGCAUGGUGUUGGGGCGCGAAGGGCCAACCGUGCAGAUCG
GCGCGAAGGGCCAACCGUGCAGAUCGGCGGUAACAUUGGCC
CAACCGUGCAGAUCGGCGGUAACAUUGGCCGUAUGGUGCUU
UCGGCGGUAACAUUGGCCGUAUGGUGCUUGAUAUUUUCCGC
CAUUGGCCGUAUGGUGCUUGAUAUUUUCCGCCUGAAAGGUG
UGCUUGAUAUUUUCCGCCUGAAAGGUGACGAAGCUCGCCAU
UUUCCGCCUGAAAGGUGACGAAGCUCGCCAUACGCUGCUGG
GAAAGGUGACGAAGCUCGCCAUACGCUGCUGGCAACCGGUG
GCUCGCCAUACGCUGCUGGCAACCGGUGCUGCUGCGGGGCU
CGGGGCUGGCUGCGGCCUUUAACGCGCCGCUGGCGGGUAUU
UUAACGCGCCGCUGGCGGGUAUUUUGUUUAUUAUCGAAGAG
CGCUGGCGGGUAUUUUGUUUAUUAUCGAAGAGAUGCGUCCG
UAUUUUGUUUAUUAUCGAAGAGAUGCGUCCGCAGUUUCGCU
UAUCGAAGAGAUGCGUCCGCAGUUUCGCUAUACGUUAAUUU
GAUGCGUCCGCAGUUUCGCUAUACGUUAAUUUCGAUUAAAG
UUCGCUAUACGUUAAUUUCGAUUAAAGCGGUAUUUAUUGGU
UUAAUUUCGAUUAAAGCGGUAUUUAUUGGUGUCAUUAUGUC
AAGCGGUAUUUAUUGGUGUCAUUAUGUCGACCAUUAUGUAC
UUAUUGGUGUCAUUAUGUCGACCAUUAUGUACCGGAUUUUU
CAUUAUGUCGACCAUUAUGUACCGGAUUUUUAAUCAUGAAG
CCAUUAUGUACCGGAUUUUUAAUCAUGAAGUUGCGUUGAUU
UUAAUCAUGAAGUUGCGUUGAUUGACGUCGGUAAACUUUCU
UUGCGUUGAUUGACGUCGGUAAACUUUCUGAUGCGCCGCUU
UGACGUCGGUAAACUUUCUGAUGCGCCGCUUAAUACGCUGU
AACUUUCUGAUGCGCCGCUUAAUACGCUGUGGCUUUAUCUG
GCUUAAUACGCUGUGGCUUUAUCUGAUCCUCGGUAUUAUUU
GGCUUUAUCUGAUCCUCGGUAUUAUUUUUGGCAUUUUCGGC
UCCUCGGUAUUAUUUUUGGCAUUUUCGGCCCUAUUUUUAAU
UUUUUGGCAUUUUCGGCCCUAUUUUUAAUAAAUGGGUGCUG
UUUUCGGCCCUAUUUUUAAUAAAUGGGUGCUGGGGAUGCAG
UUAAUAAAUGGGUGCUGGGGAUGCAGGAUUUGCUGCACCGU
GGGGAUGCAGGAUUUGCUGCACCGUGUGCACGGCGGCAAUA
GGAUUUGCUGCACCGUGUGCACGGCGGCAAUAUUACCAAAU
GCACCGUGUGCACGGCGGCAAUAUUACCAAAUGGGUGCUAA
GCACGGCGGCAAUAUUACCAAAUGGGUGCUAAUGGGCGGUG
AAUAUUACCAAAUGGGUGCUAAUGGGCGGUGCGAUUGGCGG
GGGUGCUAAUGGGCGGUGCGAUUGGCGGUCUGUGUGGAUUG
GCGAUUGGCGGUCUGUGUGGAUUGCUGGGGUUUGUGGCACC
GGAUUGCUGGGGUUUGUGGCACCAGCAACGUCGGGCGGCGG
CAACGUCGGGCGGCGGUUUUAACCUGAUUCCUAUCGCUACC
GCGGUUUUAACCUGAUUCCUAUCGCUACCGCGGGGAAUUUC
UUCCUAUCGCUACCGCGGGGAAUUUCAGCAUGGGAAUGCUG
CUACCGCGGGGAAUUUCAGCAUGGGAAUGCUGGUGUUUAUC
GCAUGGGAAUGCUGGUGUUUAUCUUCGUCGCGCGGGUCAUU
UUAUCUUCGUCGCGCGGGUCAUUACCACCUUACUCUGCUUC
GCGCGGGUCAUUACCACCUUACUCUGCUUCUCUUCCGGCGC
CUUCCGGCGCGCCGGGCGGUAUUUUUGCCCCGAUGCUGGCG
CGGGCGGUAUUUUUGCCCCGAUGCUGGCGCUGGGUACUGUG
CCCCGAUGCUGGCGCUGGGUACUGUGCUGGGAACCGCUUUC
GCGCUGGGUACUGUGCUGGGAACCGCUUUCGGAAUGGUUGC
GUGCUGGGAACCGCUUUCGGAAUGGUUGCCGUUGAGCUGUU
UUUCGGAAUGGUUGCCGUUGAGCUGUUUCCGCAAUAUCACC
UGCCGUUGAGCUGUUUCCGCAAUAUCACCUUGAGGCGGGGA
GUUUCCGCAAUAUCACCUUGAGGCGGGGACGUUUGCUAUUG
UUGAGGCGGGGACGUUUGCUAUUGCCGGAAUGGGGGCAUUA
GGACGUUUGCUAUUGCCGGAAUGGGGGCAUUACUGGCGGCA
AUUGCCGGAAUGGGGGCAUUACUGGCGGCAUCUAUUCGCGC
AUGGGGGCAUUACUGGCGGCAUCUAUUCGCGCGCCGUUAAC
GCAUCUAUUCGCGCGCCGUUAACGGGGAUCAUUCUGGUUCU
GCGCGCCGUUAACGGGGAUCAUUCUGGUUCUGGAGAUGACC
GGGGAUCAUUCUGGUUCUGGAGAUGACCGAUAACUACCAGC
UCUGGUUCUGGAGAUGACCGAUAACUACCAGCUCAUUUUGC
GGAGAUGACCGAUAACUACCAGCUCAUUUUGCCAAUGAUUA
AACUACCAGCUCAUUUUGCCAAUGAUUAUUACCGGUCUUGG
UCAUUUUGCCAAUGAUUAUUACCGGUCUUGGCGCAACACUA
AUUAUUACCGGUCUUGGCGCAACACUAUUAGCGCAAUUUAC
GGUCUUGGCGCAACACUAUUAGCGCAAUUUACCGGCGGGAA
CAACACUAUUAGCGCAAUUUACCGGCGGGAAACCGCUAUAC
UAGCGCAAUUUACCGGCGGGAAACCGCUAUACUCGGCGAUU
UACCGGCGGGAAACCGCUAUACUCGGCGAUUCUUGCGCGCA
ACUCGGCGAUUCUUGCGCGCACGCUGGCAAAACAGGAAGCU
UUCUUGCGCGCACGCUGGCAAAACAGGAAGCUGAGCAACUG
GCUGGCAAAACAGGAAGCUGAGCAACUGGCGCGAAGCAAGG
GAAGCUGAGCAACUGGCGCGAAGCAAGGCCGCAUCAGCCAG
CUGGCGCGAAGCAAGGCCGCAUCAGCCAGCGAGAAUACUUG
CAAGGCCGCAUCAGCCAGCGAGAAUACUUGAACGAAAUACC
UCAGCCAGCGAGAAUACUUGAACGAAAUACCAGGGUAUUAG
GAAUACUUGAACGAAAUACCAGGGUAUUAGAUAAUGGCGAU
ACGAAAUACCAGGGUAUUAGAUAAUGGCGAUUAUUAUUGGG
CAGGGUAUUAGAUAAUGGCGAUUAUUAUUGGGUUAGAAUUU
AUGGCGAUUAUUAUUGGGUUAGAAUUUGCCCAAUUGCCGAU
UAUUGGGUUAGAAUUUGCCCAAUUGCCGAUGUCGUUUGGAG
CAAUUGCCGAUGUCGUUUGGAGCAAAAUAUGAGUGAUGACG
GUCGUUUGGAGCAAAAUAUGAGUGAUGACGUAGCACUGCCG
CAAAAUAUGAGUGAUGACGUAGCACUGCCGCUGGAGUUUAC
UGACGUAGCACUGCCGCUGGAGUUUACCGACGCAGCAGCCA
ACUGCCGCUGGAGUUUACCGACGCAGCAGCCAACAAAGUUA
AGUUUACCGACGCAGCAGCCAACAAAGUUAAAAGCCUGAUC
ACGCAGCAGCCAACAAAGUUAAAAGCCUGAUCGCUGACGAA
CCAACAAAGUUAAAAGCCUGAUCGCUGACGAAGAUAACCCG
UAAAAGCCUGAUCGCUGACGAAGAUAACCCGAAUCUGAAAU
UCGCUGACGAAGAUAACCCGAAUCUGAAAUUACGCGUGUAU
GAUAACCCGAAUCUGAAAUUACGCGUGUAUAUCACCGGUGG
AUCUGAAAUUACGCGUGUAUAUCACCGGUGGCGGUUGCAGC
AUAUCACCGGUGGCGGUUGCAGCGGCUUCCAGUAUGGUUUC
UGGCGGUUGCAGCGGCUUCCAGUAUGGUUUCACCUUUGAUG
GCGGCUUCCAGUAUGGUUUCACCUUUGAUGAUCAGGUGAAC
GUAUGGUUUCACCUUUGAUGAUCAGGUGAACGAAGGCGAUA
CACCUUUGAUGAUCAGGUGAACGAAGGCGAUAUGACCAUCG
UGAUCAGGUGAACGAAGGCGAUAUGACCAUCGAAAAACAGG
GGGCGUUGGCCUGGUGGUUGAUCCGAUGAGCCUGCAAUAUC
GGUUGAUCCGAUGAGCCUGCAAUAUCUGGUCGGCGGUUCCG
UCUGGUCGGCGGUUCCGUUGAUUAUACCGAAGGUCUGGAAG
CGGUUCCGUUGAUUAUACCGAAGGUCUGGAAGGUUCUCGUU
UGAUUAUACCGAAGGUCUGGAAGGUUCUCGUUUCAUCGUGA
GUCUGGAAGGUUCUCGUUUCAUCGUGACCAACCCGAACGCG
GUUCUCGUUUCAUCGUGACCAACCCGAACGCGAAAAGCACC
UCGUGACCAACCCGAACGCGAAAAGCACCUGCGGUUGCGGU
GCGGUUGCGGUUCUUCCUUUAGUAUCUAAUCUGUUGUUCAU
UAGUAUCUAAUCUGUUGUUCAUGUGCCGGAUAAACUAUCCG
AUCUGUUGUUCAUGUGCCGGAUAAACUAUCCGGCACAUCUU
UGCCGGAUAAACUAUCCGGCACAUCUUCUCUCUUCAACGCC
CCGGCACAUCUUCUCUCUUCAACGCCCAUUCUCAUCCAGCG
UCUCUUCAACGCCCAUUCUCAUCCAGCGCAAACGUCGGUAG
CGCCCAUUCUCAUCCAGCGCAAACGUCGGUAGCUUAAGAUG
CAUCCAGCGCAAACGUCGGUAGCUUAAGAUGCCAACGAAUA
CGUCGGUAGCUUAAGAUGCCAACGAAUAGCCGCCAGCCGAA
GAUGCCAACGAAUAGCCGCCAGCCGAAUCAAUAGCGUCACG
GAAUAGCCGCCAGCCGAAUCAAUAGCGUCACGACCAUGCCC
CCAGCCGAAUCAAUAGCGUCACGACCAUGCCCAUCAUACUG
AUAGCGUCACGACCAUGCCCAUCAUACUGGCUGUUUCCAGU
CCAUCAUACUGGCUGUUUCCAGUGGUACGGAAAAUGUGUAA
GGCUGUUUCCAGUGGUACGGAAAAUGUGUAAUAAGCCGUAG
CAGUGGUACGGAAAAUGUGUAAUAAGCCGUAGCGUGGACAA
GAAAAUGUGUAAUAAGCCGUAGCGUGGACAAUACCGCCGAU
UAAUAAGCCGUAGCGUGGACAAUACCGCCGAUAAUACAGGC
UAGCGUGGACAAUACCGCCGAUAAUACAGGCAGUUGCGUAG
AUACCGCCGAUAAUACAGGCAGUUGCGUAGAUUUCUGUACG
UAAUACAGGCAGUUGCGUAGAUUUCUGUACGUAAAAUCAUG
UUGCGUAGAUUUCUGUACGUAAAAUCAUGGGGAUUUCGCGG
CUGUACGUAAAAUCAUGGGGAUUUCGCGGGCCAGAACAUCA
UCAUGGGGAUUUCGCGGGCCAGAACAUCACGAAUGAUCCCG
UCGCGGGCCAGAACAUCACGAAUGAUCCCGCCGCCAACGCC
UCACGAAUGAUCCCGCCGCCAACGCCAGUAAUGACGCCCAU
AUCCCGCCGCCAACGCCAGUAAUGACGCCCAUACAAACCGC
CAACGCCAGUAAUGACGCCCAUACAAACCGCGAUUAACGGA
UGACGCCCAUACAAACCGCGAUUAACGGACCGGCUUCCGCA
AUUAACGGACCGGCUUCCGCAUUAAAGGCUUUAUUCACGCC
GCUUCCGCAUUAAAGGCUUUAUUCACGCCAAUGCCGACAAA
UUAAAGGCUUUAUUCACGCCAAUGCCGACAAACACCGCCAG
UUAUUCACGCCAAUGCCGACAAACACCGCCAGACCAACGGC
CAAUGCCGACAAACACCGCCAGACCAACGGCGUCCAGCACC
CCGCCAGACCAACGGCGUCCAGCACCGGCAACAUCCAUUUU
CAACGGCGUCCAGCACCGGCAACAUCCAUUUUGGUAAGCGU
CCGGCAACAUCCAUUUUGGUAAGCGUCUUGGCUGGCGCACC
GUAAGCGUCUUGGCUGGCGCACCAGCACGAUGGUCAGCAUG
UUGGCUGGCGCACCAGCACGAUGGUCAGCAUGCUGGUGACC
GCACCAGCACGAUGGUCAGCAUGCUGGUGACCAUUGCAACG
CGAUGGUCAGCAUGCUGGUGACCAUUGCAACGACCAGAUCG
GCAUGCUGGUGACCAUUGCAACGACCAGAUCGGUGGGAUCU
GCAACGACCAGAUCGGUGGGAUCUUUCACCCAAAAUACCGG
AUCGGUGGGAUCUUUCACCCAAAAUACCGGGCCGUGAUCCA
ACCCAAAAUACCGGGCCGUGAUCCAGCGCCAUGUCGCGAAU
CCGGGCCGUGAUCCAGCGCCAUGUCGCGAAUUGUCCCGCCG
GAUCCAGCGCCAUGUCGCGAAUUGUCCCGCCGCCUACUGCG
CGCGAAUUGUCCCGCCGCCUACUGCGGUUACCACGCCCAGU
UCCCGCCGCCUACUGCGGUUACCACGCCCAGUACCAGAACA
CUACUGCGGUUACCACGCCCAGUACCAGAACACCAAAAGGG
UUACCACGCCCAGUACCAGAACACCAAAAGGGUCCAUACGC
CCAGAACACCAAAAGGGUCCAUACGCAAUUUUCCGGCUAAC
[truncated: 55 more rows]

## Sheet: Negative Samples-2
CGGUCACGCUACCUCUUCUGAAGCCUGUCUGUCACUCCCUU
UCUUCUGAAGCCUGUCUGUCACUCCCUUCGCAGUGUAUCAU
CUGUCUGUCACUCCCUUCGCAGUGUAUCAUUCUGUUUAACG
CGCAGUGUAUCAUUCUGUUUAACGAGACUGUUUAAACGGAA
UCUGUUUAACGAGACUGUUUAAACGGAAAAAUCUUGAUGAA
CGAGACUGUUUAAACGGAAAAAUCUUGAUGAAUACUUUACG
UAAACGGAAAAAUCUUGAUGAAUACUUUACGUAUUGGCUUA
UCUUGAUGAAUACUUUACGUAUUGGCUUAGUUUCCAUCUCU
UACGUAUUGGCUUAGUUUCCAUCUCUGAUCGCGCAUCCAGC
GUUUCCAUCUCUGAUCGCGCAUCCAGCGGCGUUUAUCAGGA
UCGCGCAUCCAGCGGCGUUUAUCAGGAUAAAGGCAUCCCUG
CAGCGGCGUUUAUCAGGAUAAAGGCAUCCCUGCGCUGGAAG
UAAAGGCAUCCCUGCGCUGGAAGAAUGGCUGACAUCGGCGC
CUGCGCUGGAAGAAUGGCUGACAUCGGCGCUAACCACGCCG
GAAUGGCUGACAUCGGCGCUAACCACGCCGUUUGAACUGGA
GGCGCUAACCACGCCGUUUGAACUGGAAACCCGCUUAAUCC
UUUGAACUGGAAACCCGCUUAAUCCCCGAUGAGCAGGCGAU
AACCCGCUUAAUCCCCGAUGAGCAGGCGAUCAUCGAGCAAA
UCCCCGAUGAGCAGGCGAUCAUCGAGCAAACGUUGUGUGAG
AGCAGGCGAUCAUCGAGCAAACGUUGUGUGAGCUGGUGGAU
CAUCGAGCAAACGUUGUGUGAGCUGGUGGAUGAAAUGAGUU
AACGUUGUGUGAGCUGGUGGAUGAAAUGAGUUGCCAUCUGG
GGUGGAUGAAAUGAGUUGCCAUCUGGUGCUCACCACGGGCG
UGAGUUGCCAUCUGGUGCUCACCACGGGCGGAACUGGCCCG
CUGGUGCUCACCACGGGCGGAACUGGCCCGGCGCGUCGUGA
AACUGGCCCGGCGCGUCGUGACGUAACGCCCGAUGCGACGC
GCGUCGUGACGUAACGCCCGAUGCGACGCUGGCAGUAGCGG
ACGCCCGAUGCGACGCUGGCAGUAGCGGACCGCGAGAUGCC
GCUGGCAGUAGCGGACCGCGAGAUGCCUGGCUUUGGUGAAC
CGAGAUGCCUGGCUUUGGUGAACAGAUGCGCCAGAUCAGCC
CUUUGGUGAACAGAUGCGCCAGAUCAGCCUGCAUUUUGUAC
GAUGCGCCAGAUCAGCCUGCAUUUUGUACCAACUGCGAUCC
AUCAGCCUGCAUUUUGUACCAACUGCGAUCCUUUCGCGUCA
AACUGCGAUCCUUUCGCGUCAGGUGGGCGUGAUUCGCAAAC
UUUCGCGUCAGGUGGGCGUGAUUCGCAAACAGGCGCUGAUC
GGUGGGCGUGAUUCGCAAACAGGCGCUGAUCCUUAACUUAC
GCAAACAGGCGCUGAUCCUUAACUUACCCGGUCAGCCGAAG
GAUCCUUAACUUACCCGGUCAGCCGAAGUCUAUUAAAGAGA
UACCCGGUCAGCCGAAGUCUAUUAAAGAGACGCUGGAAGGU
AGCCGAAGUCUAUUAAAGAGACGCUGGAAGGUGUGAAGGAC
AAGAGACGCUGGAAGGUGUGAAGGACGCUGAGGGUAACGUU
GGAAGGUGUGAAGGACGCUGAGGGUAACGUUGUGGUACACG
GCUGAGGGUAACGUUGUGGUACACGGUAUUUUUGCCAGCGU
UGGUACACGGUAUUUUUGCCAGCGUACCGUACUGCAUUCAG
UAUUUUUGCCAGCGUACCGUACUGCAUUCAGUUGCUGGAAG
CAGCGUACCGUACUGCAUUCAGUUGCUGGAAGGGCCAUACG
GUACUGCAUUCAGUUGCUGGAAGGGCCAUACGUUGAAACGG
UCAGUUGCUGGAAGGGCCAUACGUUGAAACGGCACCGGAAG
GGGCCAUACGUUGAAACGGCACCGGAAGUGGUUGCAGCAUU
ACGGCACCGGAAGUGGUUGCAGCAUUCAGACCGAAGAGUGC
GAAGUGGUUGCAGCAUUCAGACCGAAGAGUGCAAGACGCGA
GCAUUCAGACCGAAGAGUGCAAGACGCGACGUUAGCGAAUA
AGAGUGCAAGACGCGACGUUAGCGAAUAAAAAAAUCCCCCC
GACGCGACGUUAGCGAAUAAAAAAAUCCCCCCGAGCGGGGG
CGAAUAAAAAAAUCCCCCCGAGCGGGGGGAUCUCAAAACAA
AAAUCCCCCCGAGCGGGGGGAUCUCAAAACAAUUAGUGGGA
GAGCGGGGGGAUCUCAAAACAAUUAGUGGGAUUCACCAAUC
AUCUCAAAACAAUUAGUGGGAUUCACCAAUCGGCAGAACGG
AGUGGGAUUCACCAAUCGGCAGAACGGUGCGACCAAACUGC
CCAAUCGGCAGAACGGUGCGACCAAACUGCUCGUUCAGUAC
UGCGACCAAACUGCUCGUUCAGUACUUCACCCAUCGCCAGA
GCUCGUUCAGUACUUCACCCAUCGCCAGAUAGAUUGCGCUG
UACUUCACCCAUCGCCAGAUAGAUUGCGCUGGCACCGCAGA
GCCAGAUAGAUUGCGCUGGCACCGCAGAUCAGCCCAAUCCA
UUGCGCUGGCACCGCAGAUCAGCCCAAUCCAGCCGGCAAAG
ACCGCAGAUCAGCCCAAUCCAGCCGGCAAAGUGGAUGAUUG
CAGCCCAAUCCAGCCGGCAAAGUGGAUGAUUGCGGCGUUAC
AAGUGGAUGAUUGCGGCGUUACCGGCAAUGUUACCGAUCGC
GCGGCGUUACCGGCAAUGUUACCGAUCGCCAGCAGGGCAAA
CGGCAAUGUUACCGAUCGCCAGCAGGGCAAACAGCACGGUC
UACCGAUCGCCAGCAGGGCAAACAGCACGGUCAGGCUAAAG
GCAGGGCAAACAGCACGGUCAGGCUAAAGAAAACGAAUUGC
ACAGCACGGUCAGGCUAAAGAAAACGAAUUGCAGAACGCGU
GGCUAAAGAAAACGAAUUGCAGAACGCGUGCGCCUUUCAGC
GCAGAACGCGUGCGCCUUUCAGCGUGCCGAAGAACAUAAAC
GUGCGCCUUUCAGCGUGCCGAAGAACAUAAACAGCGUAAAU
UCAGCGUGCCGAAGAACAUAAACAGCGUAAAUACGCCCCAC
CGAAGAACAUAAACAGCGUAAAUACGCCCCACAGACCCAGG
AAACAGCGUAAAUACGCCCCACAGACCCAGGUAGACACCAA
UACGCCCCACAGACCCAGGUAGACACCAAGGAACUGUGCAU
GACCCAGGUAGACACCAAGGAACUGUGCAUUUGGCGCAUCG
AGGAACUGUGCAUUUGGCGCAUCGGUCAGACCCAGUUUCGG
GCAUUUGGCGCAUCGGUCAGACCCAGUUUCGGCAUCAGCAG
CGGUCAGACCCAGUUUCGGCAUCAGCAGAAUCGCAACCAGC
CCAGUUUCGGCAUCAGCAGAAUCGCAACCAGCGUCAGCCAG
GCAUCAGCAGAAUCGCAACCAGCGUCAGCCAGAAAGAACCG
AAUCGCAACCAGCGUCAGCCAGAAAGAACCGUAAGAGGUGA
CGUCAGCCAGAAAGAACCGUAAGAGGUGAAUGCGGUUAAAC
GAAAGAACCGUAAGAGGUGAAUGCGGUUAAACCGAAAGUGU
GUAAGAGGUGAAUGCGGUUAAACCGAAAGUGUUGCCUUUUU
GAAAGUGUUGCCUUUUUUGUACUCCAGCAGACCAGCAAAAA
CCUUUUUUGUACUCCAGCAGACCAGCAAAAAUUUGCGCGAU
UACUCCAGCAGACCAGCAAAAAUUUGCGCGAUGCCGCCGUA
GACCAGCAAAAAUUUGCGCGAUGCCGCCGUAGAAAAUGCCC
AAUUUGCGCGAUGCCGCCGUAGAAAAUGCCCAUGGCAAGAA
UGCCGCCGUAGAAAAUGCCCAUGGCAAGAAUAAUACCGUCC
AGAAAAUGCCCAUGGCAAGAAUAAUACCGUCCAGAGCGAAA
UGGCAAGAAUAAUACCGUCCAGAGCGAAAUAACCCACGUUG
AAUACCGUCCAGAGCGAAAUAACCCACGUUGUGCAGGUUAA
CGAAAUAACCCACGUUGUGCAGGUUAAGCAGAAUGGUGGUC
CCACGUUGUGCAGGUUAAGCAGAAUGGUGGUCAUGCCGAAG
GGUUAAGCAGAAUGGUGGUCAUGCCGAAGCCCAUCAGGCCC
UGGUGGUCAUGCCGAAGCCCAUCAGGCCCAGCGGUGCCGGA
UGCCGAAGCCCAUCAGGCCCAGCGGUGCCGGAUUAGCCAAC
AUCAGGCCCAGCGGUGCCGGAUUAGCCAACUUAGUGUUGCC
GGUGCCGGAUUAGCCAACUUAGUGUUGCCCAUAAUUCCUCA
UAGCCAACUUAGUGUUGCCCAUAAUUCCUCAAAAAUCAUCA
AGUGUUGCCCAUAAUUCCUCAAAAAUCAUCAUCGAAUGAAU
AUAAUUCCUCAAAAAUCAUCAUCGAAUGAAUGGUGAAAUAA
CAAAAAUCAUCAUCGAAUGAAUGGUGAAAUAAUUUCCCUGA
CAUCGAAUGAAUGGUGAAAUAAUUUCCCUGAAUAACUGUAG
AUGGUGAAAUAAUUUCCCUGAAUAACUGUAGUGUUUUCAGG
UAAUUUCCCUGAAUAACUGUAGUGUUUUCAGGGCGCGGCAU
UGAAUAACUGUAGUGUUUUCAGGGCGCGGCAUAAUAAUCAG
UAGUGUUUUCAGGGCGCGGCAUAAUAAUCAGCCAGUGGGGC
CAGGGCGCGGCAUAAUAAUCAGCCAGUGGGGCAGUGUCUAC
UAAUAAUCAGCCAGUGGGGCAGUGUCUACGAUCUUUUGAGG
CCAGUGGGGCAGUGUCUACGAUCUUUUGAGGGGAAAAUGAA
GUCUACGAUCUUUUGAGGGGAAAAUGAAAAUUUUCCCCGGU
CUUUUGAGGGGAAAAUGAAAAUUUUCCCCGGUUUCCGGUAU
AAUUUUCCCCGGUUUCCGGUAUCAGACCUGAGUGGCGCUAA
GGUUUCCGGUAUCAGACCUGAGUGGCGCUAACCAUCCGGCG
UAUCAGACCUGAGUGGCGCUAACCAUCCGGCGCAGGCAGGC
UGGCGCUAACCAUCCGGCGCAGGCAGGCGAUUUGCAGUACG
CCAUCCGGCGCAGGCAGGCGAUUUGCAGUACGGCUGGAAUC
GCAGGCAGGCGAUUUGCAGUACGGCUGGAAUCGUCACGCGA
CGAUUUGCAGUACGGCUGGAAUCGUCACGCGAUAGGCGCUG
ACGGCUGGAAUCGUCACGCGAUAGGCGCUGCCGCUGACCGC
CGCGAUAGGCGCUGCCGCUGACCGCUUUAACCCCAUUUAGU
CGCUGCCGCUGACCGCUUUAACCCCAUUUAGUGCCGCACCU
UGACCGCUUUAACCCCAUUUAGUGCCGCACCUACAGGGCCU
CCCCAUUUAGUGCCGCACCUACAGGGCCUCCCAGCCCCGCG
CCGCACCUACAGGGCCUCCCAGCCCCGCGCCGCGCAGCAAA
CUCCCAGCCCCGCGCCGCGCAGCAAACCAUGCCCAAGUACG
CCGCGCAGCAAACCAUGCCCAAGUACGCUCAUUGCUGCGUG
AACCAUGCCCAAGUACGCUCAUUGCUGCGUGGGUGCGUAAA
UCAUUGCUGCGUGGGUGCGUAAAAUGCGGGUCAGUUGGCUG
GGGUGCGUAAAAUGCGGGUCAGUUGGCUGGAAAGCAAAUGC
AAUGCGGGUCAGUUGGCUGGAAAGCAAAUGCGACACACCUU
UUGGCUGGAAAGCAAAUGCGACACACCUUUUGCCAAUAAUU
AAUGCGACACACCUUUUGCCAAUAAUUUGUCUUUCAUCAGC
UUGCCAAUAAUUUGUCUUUCAUCAGCAGCGGCAGCAGCUCU
UGUCUUUCAUCAGCAGCGGCAGCAGCUCUUCCAGCUCAUUC
GCAGCGGCAGCAGCUCUUCCAGCUCAUUCACCCUGGCAUCG
GCAGCUCUUCCAGCUCAUUCACCCUGGCAUCGACCGCGUGC
GCUCAUUCACCCUGGCAUCGACCGCGUGCAGAAACUCCUGC
CCCUGGCAUCGACCGCGUGCAGAAACUCCUGCUUAUGUUCC
GCGUGCAGAAACUCCUGCUUAUGUUCCUCGUCCAUUUUCUU
CCUGCUUAUGUUCCUCGUCCAUUUUCUUCCAGGUAUUACGC
UUCCUCGUCCAUUUUCUUCCAGGUAUUACGCAGAAAUUGUU
UUUUCUUCCAGGUAUUACGCAGAAAUUGUUCCAGUAACUGU
UAUUACGCAGAAAUUGUUCCAGUAACUGUUGCUCAAUUUCA
UGUUCCAGUAACUGUUGCUCAAUUUCAAACGUAGACAUCUC
UGUUGCUCAAUUUCAAACGUAGACAUCUCUUUGUCGGCUUU
ACAUCUCUUUGUCGGCUUUCAGCUUCAAUCGCUUUGAAACA
UUUCAGCUUCAAUCGCUUUGAAACAUCGAGCAAAAUGGCCC
AUCGCUUUGAAACAUCGAGCAAAAUGGCCCGAUACAAUUUA
ACAUCGAGCAAAAUGGCCCGAUACAAUUUACCGUGUCCGCG
AAAAUGGCCCGAUACAAUUUACCGUGUCCGCGCAGUUUGUU
ACAAUUUACCGUGUCCGCGCAGUUUGUUGGCGAUACUAUCG
GUCCGCGCAGUUUGUUGGCGAUACUAUCGCCACCAAAAUGC
UUGUUGGCGAUACUAUCGCCACCAAAAUGCUGUAAUUCUCC
UAUCGCCACCAAAAUGCUGUAAUUCUCCGGCAAUCAGCUGC
AAAUGCUGUAAUUCUCCGGCAAUCAGCUGCCAGUUGCGGCG
UUCUCCGGCAAUCAGCUGCCAGUUGCGGCGAUGUUGCUCGG
AUCAGCUGCCAGUUGCGGCGAUGUUGCUCGGGAUGCCCUUC
UUGCGGCGAUGUUGCUCGGGAUGCCCUUCCAUCGAUUUAAA
GUUGCUCGGGAUGCCCUUCCAUCGAUUUAAACAGUUCGUUG
GAUGCCCUUCCAUCGAUUUAAACAGUUCGUUGCGCAUCAGU
AUUUAAACAGUUCGUUGCGCAUCAGUACGCUGGAGAGGCGA
GUUGCGCAUCAGUACGCUGGAGAGGCGAGUUUUGCCUUUUU
AGGCGAGUUUUGCCUUUUUCAUUAUGGGUGAGCAAUCGGGC
UGCCUUUUUCAUUAUGGGUGAGCAAUCGGGCGAAAUUUGCC
UAUGGGUGAGCAAUCGGGCGAAAUUUGCCAACUGUUCCUCA
GCAAUCGGGCGAAAUUUGCCAACUGUUCCUCACUACAAUGC
AAAUUUGCCAACUGUUCCUCACUACAAUGCUGAAGAAAAUC
UGUUCCUCACUACAAUGCUGAAGAAAAUCCAGAUCUGAAUC
UACAAUGCUGAAGAAAAUCCAGAUCUGAAUCAUUCAGGUAA
AGAAAAUCCAGAUCUGAAUCAUUCAGGUAAUUAACAUUCAU
AGAUCUGAAUCAUUCAGGUAAUUAACAUUCAUUUUUUGUGG
CAUUCAGGUAAUUAACAUUCAUUUUUUGUGGCUUCUAUAUU
AUUCAUUUUUUGUGGCUUCUAUAUUCUGGCGUUAGUCGUCG
GGCUUCUAUAUUCUGGCGUUAGUCGUCGCCGAUAAUUUUCA
UCUGGCGUUAGUCGUCGCCGAUAAUUUUCAGCGUGGCCAUA
AGUCGUCGCCGAUAAUUUUCAGCGUGGCCAUAUCCGAUGAG
CGAUAAUUUUCAGCGUGGCCAUAUCCGAUGAGUUCACCGUA
CAGCGUGGCCAUAUCCGAUGAGUUCACCGUAUGACCCGAAA
AUAUCCGAUGAGUUCACCGUAUGACCCGAAAAGGUGAUUUU
GAGUUCACCGUAUGACCCGAAAAGGUGAUUUUUGAGACGCA
ACCCGAAAAGGUGAUUUUUGAGACGCAGCGUUUAUUGUCGU
AUUUUUGAGACGCAGCGUUUAUUGUCGUUAUCGCUGUUAAU
ACGCAGCGUUUAUUGUCGUUAUCGCUGUUAAUGUUGAUCCA
UUAUUGUCGUUAUCGCUGUUAAUGUUGAUCCAGUCAGUGGU
AUCGCUGUUAAUGUUGAUCCAGUCAGUGGUUUGCCCUUCUU
CAGUGGUUUGCCCUUCUUUUAUUUCUGAAGGAAUAUUCAGG
CCUUCUUUUAUUUCUGAAGGAAUAUUCAGGCUCUGACUGGC
GAAGGAAUAUUCAGGCUCUGACUGGCGCUACGGGCGGCUUU
UUCAGGCUCUGACUGGCGCUACGGGCGGCUUUGAAAUAAAC
UGGCGCUACGGGCGGCUUUGAAAUAAACCGAUGCACCGCUU
GGCGGCUUUGAAAUAAACCGAUGCACCGCUUAACUGUAAAU
AAUAAACCGAUGCACCGCUUAACUGUAAAUCGCCAUGGUCG
CCGCUUAACUGUAAAUCGCCAUGGUCGGCAGAGAGUUGUAU
UGUAAAUCGCCAUGGUCGGCAGAGAGUUGUAUGCGUUUCAC
CAUGGUCGGCAGAGAGUUGUAUGCGUUUCACAAUGCGACAA
CAGAGAGUUGUAUGCGUUUCACAAUGCGACAAACAGGAAGU
UAUGCGUUUCACAAUGCGACAAACAGGAAGUUUCAGCGCCA
UGCGACAAACAGGAAGUUUCAGCGCCAGAUCGUUGGUUUCG
GCCAGAUCGUUGGUUUCGUUACGCGGCAUUGCAAUGGCGCC
GUUUCGUUACGCGGCAUUGCAAUGGCGCCGAGGAGUUUAUG
GCGGCAUUGCAAUGGCGCCGAGGAGUUUAUGGUCGUUUGCC
GUCGUUUGCCUGCGCCGUGCAGCACAGCAUCAGGCUAAUCG
GCGCCGUGCAGCACAGCAUCAGGCUAAUCGCCAGGCUGGCG
ACAGCAUCAGGCUAAUCGCCAGGCUGGCGGAAAUCGUAAAA
GCUAAUCGCCAGGCUGGCGGAAAUCGUAAAAACGGAUUUCA
CAGGCUGGCGGAAAUCGUAAAAACGGAUUUCAUAAGGAUUC
AAAUCGUAAAAACGGAUUUCAUAAGGAUUCUCUUAGUGGGA
GAUUUCAUAAGGAUUCUCUUAGUGGGAAGAGGUAGGGGGAU
AGGAUUCUCUUAGUGGGAAGAGGUAGGGGGAUGAAUACCCA
UAGUGGGAAGAGGUAGGGGGAUGAAUACCCACUAGUUUACU
AGGUAGGGGGAUGAAUACCCACUAGUUUACUGCUGAUAAAG
UACCCACUAGUUUACUGCUGAUAAAGAGAAGAUUCAGGCAC
GUUUACUGCUGAUAAAGAGAAGAUUCAGGCACGUAAUCUUU
GAUAAAGAGAAGAUUCAGGCACGUAAUCUUUUCUUUUUAUU
GCACGUAAUCUUUUCUUUUUAUUACAAUUUUUUGAUGAAUG
CUUUUUAUUACAAUUUUUUGAUGAAUGCCUUGGCUGCGAUU
UGAUGAAUGCCUUGGCUGCGAUUCAUUCUUUAUAUGAAUAA
UUGGCUGCGAUUCAUUCUUUAUAUGAAUAAAAUUGCUGUCA
AUUCAUUCUUUAUAUGAAUAAAAUUGCUGUCAAUUUUACGU
AUAUGAAUAAAAUUGCUGUCAAUUUUACGUCUUGUCCUGCC
AUUUUACGUCUUGUCCUGCCAUAUCGCGAAAUUUCUGCGCA
CUUGUCCUGCCAUAUCGCGAAAUUUCUGCGCAAAAGCACAA
AUAUCGCGAAAUUUCUGCGCAAAAGCACAAAAAAUUUUUGC
AAUUUCUGCGCAAAAGCACAAAAAAUUUUUGCAUCUCCCCC
AAAGCACAAAAAAUUUUUGCAUCUCCCCCUUGAUGACGUGG
AUUUUUGCAUCUCCCCCUUGAUGACGUGGUUUACGACCCCA
CCCCCUUGAUGACGUGGUUUACGACCCCAUUUAGUAGUCAA
CGUGGUUUACGACCCCAUUUAGUAGUCAACCGCAGUGAGUG
CCCAUUUAGUAGUCAACCGCAGUGAGUGAGUCUGCAAAAAA
ACCGCAGUGAGUGAGUCUGCAAAAAAAUGAAAUUGGGCAGU
AGUGAGUCUGCAAAAAAAUGAAAUUGGGCAGUUGAAACCAG
GCAAAAAAAUGAAAUUGGGCAGUUGAAACCAGACGUUUCGC
GAAAUUGGGCAGUUGAAACCAGACGUUUCGCCCCUAUUACA
AAACCAGACGUUUCGCCCCUAUUACAGACUCACAACCACAU
UUCGCCCCUAUUACAGACUCACAACCACAUGAUGACCGAAU
UACAGACUCACAACCACAUGAUGACCGAAUAUAUAGUGGAG
CAACCACAUGAUGACCGAAUAUAUAGUGGAGACGUUUAGAU
GAUGACCGAAUAUAUAGUGGAGACGUUUAGAUGGGUAAAAU
UAUAUAGUGGAGACGUUUAGAUGGGUAAAAUAAUUGGUAUC
GAGACGUUUAGAUGGGUAAAAUAAUUGGUAUCGACCUGGGU
AGAUGGGUAAAAUAAUUGGUAUCGACCUGGGUACUACCAAC
UAAUUGGUAUCGACCUGGGUACUACCAACUCUUGUGUAGCG
GGUACUACCAACUCUUGUGUAGCGAUUAUGGAUGGCACCAC
CUCUUGUGUAGCGAUUAUGGAUGGCACCACUCCUCGCGUGC
CACCACUCCUCGCGUGCUGGAGAACGCCGAAGGCGAUCGCA
UCGCGUGCUGGAGAACGCCGAAGGCGAUCGCACCACGCCUU
AGAACGCCGAAGGCGAUCGCACCACGCCUUCUAUCAUUGCC
GCGAUCGCACCACGCCUUCUAUCAUUGCCUAUACCCAGGAU
CACGCCUUCUAUCAUUGCCUAUACCCAGGAUGGUGAAACUC
UGGUGAAACUCUAGUUGGUCAGCCGGCUAAACGUCAGGCAG
UCUAGUUGGUCAGCCGGCUAAACGUCAGGCAGUGACGAACC
CGCAAAACACUCUGUUUGCGAUUAAACGCCUGAUUGGUCGC
UGUUUGCGAUUAAACGCCUGAUUGGUCGCCGCUUCCAGGAC
CCUGAUUGGUCGCCGCUUCCAGGACGAAGAAGUACAGCGUG
UCGCCGCUUCCAGGACGAAGAAGUACAGCGUGAUGUUUCCA
GGACGAAGAAGUACAGCGUGAUGUUUCCAUCAUGCCGUUCA
UACAGCGUGAUGUUUCCAUCAUGCCGUUCAAAAUUAUUGCU
AUGUUUCCAUCAUGCCGUUCAAAAUUAUUGCUGCUGAUAAC
GUUCAAAAUUAUUGCUGCUGAUAACGGCGACGCAUGGGUCG
UAUUGCUGCUGAUAACGGCGACGCAUGGGUCGAAGUUAAAG
UAACGGCGACGCAUGGGUCGAAGUUAAAGGCCAGAAAAUGG
AUGGGUCGAAGUUAAAGGCCAGAAAAUGGCACCGCCGCAGA
GUUAAAGGCCAGAAAAUGGCACCGCCGCAGAUUUCUGCUGA
AGAAAAUGGCACCGCCGCAGAUUUCUGCUGAAGUGCUGAAA
ACCGCCGCAGAUUUCUGCUGAAGUGCUGAAAAAAAUGAAGA
GAUUUCUGCUGAAGUGCUGAAAAAAAUGAAGAAAACCGCUG
AAUGAAGAAAACCGCUGAAGAUUACCUGGGUGAACCGGUAA
CCUGGGUGAACCGGUAACUGAAGCUGUUAUCACCGUACCGG
CGGUAACUGAAGCUGUUAUCACCGUACCGGCAUACUUUAAC
GCUGUUAUCACCGUACCGGCAUACUUUAACGAUGCUCAGCG
CGUACCGGCAUACUUUAACGAUGCUCAGCGUCAGGCAACCA
CUUUAACGAUGCUCAGCGUCAGGCAACCAAAGACGCAGGCC
UGCUCAGCGUCAGGCAACCAAAGACGCAGGCCGUAUCGCUG
CAACCAAAGACGCAGGCCGUAUCGCUGGUCUGGAAGUAAAA
AGGCCGUAUCGCUGGUCUGGAAGUAAAACGUAUCAUCAACG
CUGGUCUGGAAGUAAAACGUAUCAUCAACGAACCGACCGCA
AUCAUCAACGAACCGACCGCAGCUGCGCUGGCUUACGGUCU
GACCGCAGCUGCGCUGGCUUACGGUCUGGACAAAGGCACUG
GUCUGGACAAAGGCACUGGCAACCGUACUAUCGCGGUUUAU
AAGGCACUGGCAACCGUACUAUCGCGGUUUAUGACCUGGGU
CAACCGUACUAUCGCGGUUUAUGACCUGGGUGGUGGUACUU
UUUAUGACCUGGGUGGUGGUACUUUCGAUAUUUCUAUUAUC
UGGGUGGUGGUACUUUCGAUAUUUCUAUUAUCGAAAUCGAC
GUACUUUCGAUAUUUCUAUUAUCGAAAUCGACGAAGUUGAC
UAUUUCUAUUAUCGAAAUCGACGAAGUUGACGGCGAAAAAA
UAUCGAAAUCGACGAAGUUGACGGCGAAAAAACCUUCGAAG
AAAACCUUCGAAGUUCUGGCAACCAACGGUGAUACCCACCU
AGUUCUGGCAACCAACGGUGAUACCCACCUGGGGGGUGAAG
AAGACUUCGACAGCCGUCUGAUCAACUAUCUGGUUGAAGAA
UCUGAUCAACUAUCUGGUUGAAGAAUUCAAGAAAGAUCAGG
CUAUCUGGUUGAAGAAUUCAAGAAAGAUCAGGGCAUUGACC
UGAAGAAUUCAAGAAAGAUCAGGGCAUUGACCUGCGCAACG
CAAGAAAGAUCAGGGCAUUGACCUGCGCAACGAUCCGCUGG
UCAGGGCAUUGACCUGCGCAACGAUCCGCUGGCAAUGCAGC
CUGCGCAACGAUCCGCUGGCAAUGCAGCGCCUGAAAGAAGC
CGCUGGCAAUGCAGCGCCUGAAAGAAGCGGCAGAAAAAGCG
CAGCGCCUGAAAGAAGCGGCAGAAAAAGCGAAAAUCGAACU
CCGCUCAGCAGACCGACGUUAACCUGCCAUACAUCACUGCA
GACCGACGUUAACCUGCCAUACAUCACUGCAGACGCGACCG
AACCUGCCAUACAUCACUGCAGACGCGACCGGUCCGAAACA
CCGGUCCGAAACACAUGAACAUCAAAGUGACUCGUGCGAAA
AACACAUGAACAUCAAAGUGACUCGUGCGAAACUGGAAAGC
GAAACUGGAAAGCCUGGUUGAAGAUCUGGUAAACCGUUCCA
UCUGGUAAACCGUUCCAUUGAGCCGCUGAAAGUUGCACUGC
CCGUUCCAUUGAGCCGCUGAAAGUUGCACUGCAGGACGCUG
GCCGCUGAAAGUUGCACUGCAGGACGCUGGCCUGUCCGUAU
CAGGACGCUGGCCUGUCCGUAUCUGAUAUCGACGACGUUAU
CCUGUCCGUAUCUGAUAUCGACGACGUUAUCCUCGUUGGUG
GGUGGUCAGACUCGUAUGCCAAUGGUUCAGAAGAAAGUUGC
CUCGUAUGCCAAUGGUUCAGAAGAAAGUUGCUGAGUUCUUU
GGUUCAGAAGAAAGUUGCUGAGUUCUUUGGUAAAGAGCCGC
AAGUUGCUGAGUUCUUUGGUAAAGAGCCGCGUAAAGACGUU
UCUUUGGUAAAGAGCCGCGUAAAGACGUUAACCCGGACGAA
AAGAGCCGCGUAAAGACGUUAACCCGGACGAAGCUGUAGCA
UAAAGACGUUAACCCGGACGAAGCUGUAGCAAUCGGUGCUG
AACCCGGACGAAGCUGUAGCAAUCGGUGCUGCUGUUCAGGG
AGCAAUCGGUGCUGCUGUUCAGGGUGGUGUUCUGACUGGUG
CUGUUCAGGGUGGUGUUCUGACUGGUGACGUAAAAGACGUA
GGUGUUCUGACUGGUGACGUAAAAGACGUACUGCUGCUGGA
ACUGGUGACGUAAAAGACGUACUGCUGCUGGACGUUACCCC
AAAAGACGUACUGCUGCUGGACGUUACCCCGCUGUCUCUGG
UCGAAACCAUGGGCGGUGUGAUGACGACGCUGAUCGCGAAA
GCGGUGUGAUGACGACGCUGAUCGCGAAAAACACCACUAUC
CGAAAAACACCACUAUCCCGACCAAGCACAGCCAGGUGUUC
CCACUAUCCCGACCAAGCACAGCCAGGUGUUCUCUACCGCU
AGCACAGCCAGGUGUUCUCUACCGCUGAAGACAACCAGUCU
GAAGACAACCAGUCUGCGGUAACCAUCCAUGUGCUGCAGGG
GGUAACCAUCCAUGUGCUGCAGGGUGAACGUAAACGUGCGG
AUGUGCUGCAGGGUGAACGUAAACGUGCGGCUGAUAACAAA
UGAACGUAAACGUGCGGCUGAUAACAAAUCUCUGGGUCAGU
UGAUAACAAAUCUCUGGGUCAGUUCAACCUAGAUGGUAUCA
UCUCUGGGUCAGUUCAACCUAGAUGGUAUCAACCCGGCACC
AGUUCAACCUAGAUGGUAUCAACCCGGCACCGCGCGGCAUG
UCAACCCGGCACCGCGCGGCAUGCCGCAGAUCGAAGUUACC
CACCGCGCGGCAUGCCGCAGAUCGAAGUUACCUUCGAUAUC
GCAUGCCGCAGAUCGAAGUUACCUUCGAUAUCGAUGCUGAC
AGAUCGAAGUUACCUUCGAUAUCGAUGCUGACGGUAUCCUG
UACCUUCGAUAUCGAUGCUGACGGUAUCCUGCACGUUUCCG
CGAUGCUGACGGUAUCCUGCACGUUUCCGCGAAAGAUAAAA
GUAUCCUGCACGUUUCCGCGAAAGAUAAAAACAGCGGUAAA
GAAAGAUAAAAACAGCGGUAAAGAGCAGAAGAUCACCAUCA
AAACAGCGGUAAAGAGCAGAAGAUCACCAUCAAGGCUUCUU
AAGAGCAGAAGAUCACCAUCAAGGCUUCUUCUGGUCUGAAC
UCAAGGCUUCUUCUGGUCUGAACGAAGAUGAAAUCCAGAAA
UUCUGGUCUGAACGAAGAUGAAAUCCAGAAAAUGGUACGCG
GAACGAAGAUGAAAUCCAGAAAAUGGUACGCGACGCAGAAG
AAUCCAGAAAAUGGUACGCGACGCAGAAGCUAACGCCGAAG
UGGUACGCGACGCAGAAGCUAACGCCGAAGCUGACCGUAAG
AGAAGCUAACGCCGAAGCUGACCGUAAGUUUGAAGAGCUGG
CGAAGCUGACCGUAAGUUUGAAGAGCUGGUACAGACUCGCA
GCUGGUACAGACUCGCAACCAGGGCGACCAUCUGCUGCACA
GACUCGCAACCAGGGCGACCAUCUGCUGCACAGCACCCGUA
CCAGGGCGACCAUCUGCUGCACAGCACCCGUAAGCAGGUUG
AUCUGCUGCACAGCACCCGUAAGCAGGUUGAAGAAGCAGGC
CAGCACCCGUAAGCAGGUUGAAGAAGCAGGCGACAAACUGC
UGACGACAAAACUGCUAUCGAGUCUGCGCUGACUGCACUGG
CUGCUAUCGAGUCUGCGCUGACUGCACUGGAAACUGCUCUG
CUGCACUGGAAACUGCUCUGAAAGGUGAAGACAAAGCCGCU
AAGGUGAAGACAAAGCCGCUAUCGAAGCGAAAAUGCAGGAA
ACAAAGCCGCUAUCGAAGCGAAAAUGCAGGAACUGGCACAG
GUUUCCCAGAAACUGAUGGAAAUCGCCCAGCAGCAACAUGC
ACUGAUGGAAAUCGCCCAGCAGCAACAUGCCCAGCAGCAGA
GCAGCAGACUGCCGGUGCUGAUGCUUCUGCAAACAACGCGA
UGCUUCUGCAAACAACGCGAAAGAUGACGAUGUUGUCGACG
AAACAACGCGAAAGAUGACGAUGUUGUCGACGCUGAAUUUG
GAAAGAUGACGAUGUUGUCGACGCUGAAUUUGAAGAAGUCA
UGUUGUCGACGCUGAAUUUGAAGAAGUCAAAGACAAAAAAU
AGAAGUCAAAGACAAAAAAUAAUCGCCCUAUAAACGGGUAA
AGACAAAAAAUAAUCGCCCUAUAAACGGGUAAUUAUACUGA
UAAUCGCCCUAUAAACGGGUAAUUAUACUGACACGGGCGAA
AUAAACGGGUAAUUAUACUGACACGGGCGAAGGGGAAUUUC
UAAUUAUACUGACACGGGCGAAGGGGAAUUUCCUCUCCGCC
AAUUUCCUCUCCGCCCGUGCAUUCAUCUAGGGGCAAUUUAA
CCGUGCAUUCAUCUAGGGGCAAUUUAAAAAAGAUGGCUAAG
CAUCUAGGGGCAAUUUAAAAAAGAUGGCUAAGCAAGAUUAU
GCAAUUUAAAAAAGAUGGCUAAGCAAGAUUAUUACGAGAUU
AAAGAUGGCUAAGCAAGAUUAUUACGAGAUUUUAGGCGUUU
CAAGAUUAUUACGAGAUUUUAGGCGUUUCCAAAACAGCGGA
ACGAGAUUUUAGGCGUUUCCAAAACAGCGGAAGAGCGUGAA
AGGCGUUUCCAAAACAGCGGAAGAGCGUGAAAUCAGAAAGG
CAAAACAGCGGAAGAGCGUGAAAUCAGAAAGGCCUACAAAC
GGAAGAGCGUGAAAUCAGAAAGGCCUACAAACGCCUGGCCA
UGAAAUCAGAAAGGCCUACAAACGCCUGGCCAUGAAAUACC
AGGCCUACAAACGCCUGGCCAUGAAAUACCACCCGGACCGU
ACGCCUGGCCAUGAAAUACCACCCGGACCGUAACCAGGGUG
UGAAAUACCACCCGGACCGUAACCAGGGUGACAAAGAGGCC
CCCGGACCGUAACCAGGGUGACAAAGAGGCCGAGGCGAAAU
CCAGGGUGACAAAGAGGCCGAGGCGAAAUUUAAAGAGAUCA
AAGAGGCCGAGGCGAAAUUUAAAGAGAUCAAGGAAGCUUAU
AGGCGAAAUUUAAAGAGAUCAAGGAAGCUUAUGAAGUUCUG
UAAAGAGAUCAAGGAAGCUUAUGAAGUUCUGACCGACUCGC
AGGAAGCUUAUGAAGUUCUGACCGACUCGCAAAAACGUGCG
UGAAGUUCUGACCGACUCGCAAAAACGUGCGGCAUACGAUC
GACUCGCAAAAACGUGCGGCAUACGAUCAGUAUGGUCAUGC
ACGUGCGGCAUACGAUCAGUAUGGUCAUGCUGCGUUUGAGC
GUAUGGUCAUGCUGCGUUUGAGCAAGGUGGCAUGGGCGGCG
CUGCGUUUGAGCAAGGUGGCAUGGGCGGCGGCGGUUUUGGC
CGGCGGCGCAGACUUCAGCGAUAUUUUUGGUGACGUUUUCG
CUUCAGCGAUAUUUUUGGUGACGUUUUCGGCGAUAUUUUUG
UUUUGGUGACGUUUUCGGCGAUAUUUUUGGCGGCGGACGUG
GGCGAUAUUUUUGGCGGCGGACGUGGUCGUCAACGUGCGGC
UGGCGGCGGACGUGGUCGUCAACGUGCGGCGCGCGGUGCUG
ACGUGCGGCGCGCGGUGCUGAUUUACGCUAUAACAUGGAGC
GCGCGGUGCUGAUUUACGCUAUAACAUGGAGCUCACCCUCG
UGAUUUACGCUAUAACAUGGAGCUCACCCUCGAAGAAGCUG
UAACAUGGAGCUCACCCUCGAAGAAGCUGUACGUGGCGUGA
CUCACCCUCGAAGAAGCUGUACGUGGCGUGACCAAAGAGAU
AAGAAGCUGUACGUGGCGUGACCAAAGAGAUCCGCAUUCCG
UACGUGGCGUGACCAAAGAGAUCCGCAUUCCGACUCUGGAA
CCAAAGAGAUCCGCAUUCCGACUCUGGAAGAGUGUGACGUU
CCGCAUUCCGACUCUGGAAGAGUGUGACGUUUGCCACGGUA
GGAAGAGUGUGACGUUUGCCACGGUAGCGGUGCAAAACCAG
AGCGGUGCAAAACCAGGUACACAGCCGCAGACUUGUCCGAC
CACAGCCGCAGACUUGUCCGACCUGUCAUGGUUCUGGUCAG
GACCUGUCAUGGUUCUGGUCAGGUGCAGAUGCGCCAGGGAU
UGGUCAGGUGCAGAUGCGCCAGGGAUUCUUCGCUGUACAGC
UGUACAGCAGACCUGUCCACACUGUCAGGGCCGCGGUACGC
CACACUGUCAGGGCCGCGGUACGCUGAUCAAAGAUCCGUGC
AGGGCCGCGGUACGCUGAUCAAAGAUCCGUGCAACAAAUGU
CGCUGAUCAAAGAUCCGUGCAACAAAUGUCAUGGUCAUGGU
AGAUCCGUGCAACAAAUGUCAUGGUCAUGGUCGUGUUGAGC
UCAUGGUCAUGGUCGUGUUGAGCGCAGCAAAACGCUGUCCG
UGGUCGUGUUGAGCGCAGCAAAACGCUGUCCGUUAAAAUCC
GCAGCAAAACGCUGUCCGUUAAAAUCCCGGCAGGGGUGGAC
CCGCAUCCGUCUUGCGGGCGAAGGUGAAGCGGGCGAGCAUG
GGGCGAAGGUGAAGCGGGCGAGCAUGGCGCACCGGCAGGCG
GAAGCGGGCGAGCAUGGCGCACCGGCAGGCGAUCUGUACGU
GCAUGGCGCACCGGCAGGCGAUCUGUACGUUCAGGUUCAGG
GGCAGGCGAUCUGUACGUUCAGGUUCAGGUUAAACAGCACC
UUCAGGUUAAACAGCACCCGAUUUUCGAGCGUGAAGGCAAC
GCACCCGAUUUUCGAGCGUGAAGGCAACAACCUGUAUUGCG
UUUCGAGCGUGAAGGCAACAACCUGUAUUGCGAAGUCCCGA
AGGCAACAACCUGUAUUGCGAAGUCCCGAUCAACUUCGCUA
UGUAUUGCGAAGUCCCGAUCAACUUCGCUAUGGCGGCGCUG
AAGUCCCGAUCAACUUCGCUAUGGCGGCGCUGGGUGGCGAA
UAUGGCGGCGCUGGGUGGCGAAAUCGAAGUACCGACCCUUG
CUGGGUGGCGAAAUCGAAGUACCGACCCUUGAUGGUCGCGU
AAUCGAAGUACCGACCCUUGAUGGUCGCGUCAAACUGAAAG
CGACCCUUGAUGGUCGCGUCAAACUGAAAGUGCCUGGCGAA
CAAACUGAAAGUGCCUGGCGAAACCCAGACCGGUAAGCUAU
CUGGCGAAACCCAGACCGGUAAGCUAUUCCGUAUGCGCGGU
AGACCGGUAAGCUAUUCCGUAUGCGCGGUAAAGGCGUCAAG
AGCUAUUCCGUAUGCGCGGUAAAGGCGUCAAGUCUGUCCGC
GUAUGCGCGGUAAAGGCGUCAAGUCUGUCCGCGGUGGCGCA
AAGUCUGUCCGCGGUGGCGCACAGGGUGAUUUGCUGUGCCG
GCUGUGCCGCGUUGUCGUCGAAACACCGGUAGGCCUGAACG
GUUGUCGUCGAAACACCGGUAGGCCUGAACGAAAGGCAGAA
AACACCGGUAGGCCUGAACGAAAGGCAGAAACAGCUGCUGC
AGGCCUGAACGAAAGGCAGAAACAGCUGCUGCAAGAGCUGC
AAGGCAGAAACAGCUGCUGCAAGAGCUGCAAGAAAGCUUCG
ACAGCUGCUGCAAGAGCUGCAAGAAAGCUUCGGUGGCCCAA
CAAGAAAGCUUCGGUGGCCCAACCGGCGAGCACAACAGCCC
CGGUGGCCCAACCGGCGAGCACAACAGCCCGCGCUCAAAGA
GAGCACAACAGCCCGCGCUCAAAGAGCUUCUUUGAUGGUGU
GCGCUCAAAGAGCUUCUUUGAUGGUGUGAAGAAGUUUUUUG
GAGCUUCUUUGAUGGUGUGAAGAAGUUUUUUGACGACCUGA
UGGUGUGAAGAAGUUUUUUGACGACCUGACCCGCUAACCUC
UUUUGACGACCUGACCCGCUAACCUCCCCAAAAGCCUGCCC
CCUGACCCGCUAACCUCCCCAAAAGCCUGCCCGUGGGCAGG
CCAAAAGCCUGCCCGUGGGCAGGCCUGGGUAAAAAUAGGGU
GCCCGUGGGCAGGCCUGGGUAAAAAUAGGGUGCGUUGAAGA
GGUAAAAAUAGGGUGCGUUGAAGAUAUGCGAGCACCUGUAA
GGGUGCGUUGAAGAUAUGCGAGCACCUGUAAAGUGGCGGGG
GAAGAUAUGCGAGCACCUGUAAAGUGGCGGGGAUCACUCCC
GCACCUGUAAAGUGGCGGGGAUCACUCCCAUAAGCGCUAAC
AAGUGGCGGGGAUCACUCCCAUAAGCGCUAACUUAAGGGUU
GGAUCACUCCCAUAAGCGCUAACUUAAGGGUUGUGGUAUUA
GCUAACUUAAGGGUUGUGGUAUUACGCCUGAUAUGAUUUAA
GGGUUGUGGUAUUACGCCUGAUAUGAUUUAACGUGCCGAUG
UAUUACGCCUGAUAUGAUUUAACGUGCCGAUGAAUUACUCU
UGAUAUGAUUUAACGUGCCGAUGAAUUACUCUCACGAUAAC
CGUGCCGAUGAAUUACUCUCACGAUAACUGGUCAGCAAUUC
UACUCUCACGAUAACUGGUCAGCAAUUCUGGCCCAUAUUGG
CUGGUCAGCAAUUCUGGCCCAUAUUGGUAAGCCCGAAGAAC
AAUUCUGGCCCAUAUUGGUAAGCCCGAAGAACUGGAUACUU
CCAUAUUGGUAAGCCCGAAGAACUGGAUACUUCGGCACGUA
GAAGAACUGGAUACUUCGGCACGUAAUGCCGGGGCUCUAAC
GCACGUAAUGCCGGGGCUCUAACCCGCCGCCGCGAAAUUCG
GGCUCUAACCCGCCGCCGCGAAAUUCGUGAUGCUGCAACUC
CCGCCGCCGCGAAAUUCGUGAUGCUGCAACUCUGCUACGUC
CGUGAUGCUGCAACUCUGCUACGUCUGGGGCUGGCUUACGG
GCUACGUCUGGGGCUGGCUUACGGCCCCGGGGGGAUGUCAU
UGGCUUACGGCCCCGGGGGGAUGUCAUUACGUGAAGUCACU
CGGGGGGAUGUCAUUACGUGAAGUCACUGCAUGGGCUCAGC
UCAUUACGUGAAGUCACUGCAUGGGCUCAGCUCCAUGACGU
CACUGCAUGGGCUCAGCUCCAUGACGUUGCAACAUUAUCUG
GCUCAGCUCCAUGACGUUGCAACAUUAUCUGACGUGGCUCU
UGACGUUGCAACAUUAUCUGACGUGGCUCUCCUGAAGCGGC
UAUCUGACGUGGCUCUCCUGAAGCGGCUGCGGAAUGCCGCC
CUCUCCUGAAGCGGCUGCGGAAUGCCGCCGACUGGUUUGGC
GCGGCUGCGGAAUGCCGCCGACUGGUUUGGCAUACUUGCCG
AUGCCGCCGACUGGUUUGGCAUACUUGCCGCACAAACACUU
UGGUUUGGCAUACUUGCCGCACAAACACUUGCUGUACGCGC
GCCGCACAAACACUUGCUGUACGCGCCGCAGUUACGGGUUG
ACACUUGCUGUACGCGCCGCAGUUACGGGUUGUACAAGCGG
GCGCCGCAGUUACGGGUUGUACAAGCGGAAAGAGAUUGCGU
UUACGGGUUGUACAAGCGGAAAGAGAUUGCGUCUUGUCGAU
AAAGAGAUUGCGUCUUGUCGAUGGAACAGCAAUCAGUGCGC
CGUCUUGUCGAUGGAACAGCAAUCAGUGCGCCCGGGGGCGG
UCAGUGCGCCCGGGGGCGGCAGCGCUGAAUGGCGACUACAU
GGCGGCAGCGCUGAAUGGCGACUACAUAUGGGAUAUGAUCC
GAAUGGCGACUACAUAUGGGAUAUGAUCCUCAUACCUGUCA
ACAUAUGGGAUAUGAUCCUCAUACCUGUCAGUUCACUGAUU
AUAUGAUCCUCAUACCUGUCAGUUCACUGAUUUUGAGCUAA
UCAUACCUGUCAGUUCACUGAUUUUGAGCUAACCGACAGCA
CAGUUCACUGAUUUUGAGCUAACCGACAGCAGAGACGCUGA
AUUUUGAGCUAACCGACAGCAGAGACGCUGAACGGCUGGAC
AACCGACAGCAGAGACGCUGAACGGCUGGACCGAUUUGCGC
CAGAGACGCUGAACGGCUGGACCGAUUUGCGCAAACGGCAG
ACGGCUGGACCGAUUUGCGCAAACGGCAGACGAGAUACGCA
CCGAUUUGCGCAAACGGCAGACGAGAUACGCAUUGCUGACC
AAACGGCAGACGAGAUACGCAUUGCUGACCGGGGAUUCGGU
AUACGCAUUGCUGACCGGGGAUUCGGUUCGCGUCCCGAAUG
GGGAUUCGGUUCGCGUCCCGAAUGUAUCCGCUCACUUGCUU
CGUCCCGAAUGUAUCCGCUCACUUGCUUUUGGAGAAGCUGA
AUCCGCUCACUUGCUUUUGGAGAAGCUGAUUAUAUCGUCCG
UGCUUUUGGAGAAGCUGAUUAUAUCGUCCGGGUUCACUGGC
UGAUUAUAUCGUCCGGGUUCACUGGCGAGGAUUGCGCUGGU
GUCCGGGUUCACUGGCGAGGAUUGCGCUGGUUAACUGCAGA
UGGCGAGGAUUGCGCUGGUUAACUGCAGAAGGAAUGCGCUU
UUGCGCUGGUUAACUGCAGAAGGAAUGCGCUUUGACAUGAU
UGCAGAAGGAAUGCGCUUUGACAUGAUGGGUUUUCUGCGCG
GGGUUUUCUGCGCGGGCUGGAUUGCGGUAAGAACGGUGAAA
GCGCGGGCUGGAUUGCGGUAAGAACGGUGAAACCACUGUAA
GGAUUGCGGUAAGAACGGUGAAACCACUGUAAUGAUAGGCA
AAGAACGGUGAAACCACUGUAAUGAUAGGCAAUUCAGGUAA
AAACCACUGUAAUGAUAGGCAAUUCAGGUAAUAAAAAAGCC
UAAUGAUAGGCAAUUCAGGUAAUAAAAAAGCCGGAGCUCCC
UCAGGUAAUAAAAAAGCCGGAGCUCCCUUUCCGGCACGUCU
GCCGGAGCUCCCUUUCCGGCACGUCUCAUUGCCGUAUCACU
CCGGCACGUCUCAUUGCCGUAUCACUUCCUCCCGAAAAAGC
UGCCGUAUCACUUCCUCCCGAAAAAGCAUUAAUCAGUAAAA
CUUCCUCCCGAAAAAGCAUUAAUCAGUAAAACCCGACUGCU
GAAAAAGCAUUAAUCAGUAAAACCCGACUGCUCAGCGAGAA
UCAGUAAAACCCGACUGCUCAGCGAGAAUCGUCGAAAAGGA
CUGCUCAGCGAGAAUCGUCGAAAAGGACGAGUAGUUCAGGC
GAGAAUCGUCGAAAAGGACGAGUAGUUCAGGCGGAAACGCU
AGGACGAGUAGUUCAGGCGGAAACGCUGGAAGCAGCGGGCC
AGUUCAGGCGGAAACGCUGGAAGCAGCGGGCCAUGUGCUAU
AACGCUGGAAGCAGCGGGCCAUGUGCUAUUGCUAACAUCAU
GCGGGCCAUGUGCUAUUGCUAACAUCAUUACCGGAAGAUGA
GUGCUAUUGCUAACAUCAUUACCGGAAGAUGAAUAUUCAGC
AACAUCAUUACCGGAAGAUGAAUAUUCAGCAGAGCAAGUGG
CCGGAAGAUGAAUAUUCAGCAGAGCAAGUGGCUGAUUGUUA
UUCAGCAGAGCAAGUGGCUGAUUGUUACCGUCUGCGAUGGC
GCUGAUUGUUACCGUCUGCGAUGGCAAAUUGAACUGGCUUU
CCGUCUGCGAUGGCAAAUUGAACUGGCUUUUAAGCGGCUCA
GGCAAAUUGAACUGGCUUUUAAGCGGCUCAAAAGUUUGCUG
AACUGGCUUUUAAGCGGCUCAAAAGUUUGCUGCACCUGGAU
GCGGCUCAAAAGUUUGCUGCACCUGGAUGCUUUGCGUGCAA
CACCUGGAUGCUUUGCGUGCAAAGGAACCUGAACUCGCGAA
UUUGCGUGCAAAGGAACCUGAACUCGCGAAAGCGUGGAUAU
AAAGGAACCUGAACUCGCGAAAGCGUGGAUAUUUGCUAAUC
GAACUCGCGAAAGCGUGGAUAUUUGCUAAUCUACUCGCCGC
GCGUGGAUAUUUGCUAAUCUACUCGCCGCAUUUUUAAUUGA
UUUGCUAAUCUACUCGCCGCAUUUUUAAUUGACGACAUAAU
ACUCGCCGCAUUUUUAAUUGACGACAUAAUCCAGCCAUCGC
UUUAAUUGACGACAUAAUCCAGCCAUCGCUGGAUUUCCCCC
CAUAAUCCAGCCAUCGCUGGAUUUCCCCCCCAGAAGUGCCG
CAUCGCUGGAUUUCCCCCCCAGAAGUGCCGGAUCCGAAAAG
UUCCCCCCCAGAAGUGCCGGAUCCGAAAAGAAGAACUAACU
GAAGUGCCGGAUCCGAAAAGAAGAACUAACUCGUUGUGGAG
GAAGAACUAACUCGUUGUGGAGAAUAACAAAAAUGGUCAUC
ACUCGUUGUGGAGAAUAACAAAAAUGGUCAUCUGGAGCUUA
GGAGAAUAACAAAAAUGGUCAUCUGGAGCUUACAGGUGGCC
AAAAUGGUCAUCUGGAGCUUACAGGUGGCCAUUCGUGGGAC
UCUGGAGCUUACAGGUGGCCAUUCGUGGGACAGUAUCCCUG
UACAGGUGGCCAUUCGUGGGACAGUAUCCCUGACAGCCUAC
UUCGUGGGACAGUAUCCCUGACAGCCUACAAAACGCAAUUG
CAGUAUCCCUGACAGCCUACAAAACGCAAUUGAAGAACGCG
CAGCCUACAAAACGCAAUUGAAGAACGCGAGGCAUCGUCUU
AAACGCAAUUGAAGAACGCGAGGCAUCGUCUUAACGAGGCA
AGAACGCGAGGCAUCGUCUUAACGAGGCACCGAGGCGUCGC
AUCGUCUUAACGAGGCACCGAGGCGUCGCAUUCUUCAGAUG
ACGAGGCACCGAGGCGUCGCAUUCUUCAGAUGGUUCAACCC
CGAGGCGUCGCAUUCUUCAGAUGGUUCAACCCUUAAGUUAG
CUUCAGAUGGUUCAACCCUUAAGUUAGCGCUUAUGGGAUCA
CAACCCUUAAGUUAGCGCUUAUGGGAUCACUCCCCGCCGUU
CACUCCCCGCCGUUGCUCUUACUCGGAUUCGUAAGCCGUGA
UUGCUCUUACUCGGAUUCGUAAGCCGUGAAAACAGCAACCU
CUCGGAUUCGUAAGCCGUGAAAACAGCAACCUCCGUCUGGC
ACAGCAACCUCCGUCUGGCCAGUUCGGAUGUGAACCUCACA
GUCUGGCCAGUUCGGAUGUGAACCUCACAGAGGUCUUUUCU
UUCGGAUGUGAACCUCACAGAGGUCUUUUCUCGUUACCAGC
CACAGAGGUCUUUUCUCGUUACCAGCGCCGCCACUACGGCG
UUCUCGUUACCAGCGCCGCCACUACGGCGGUGAUACAGAUG
GCGCCGCCACUACGGCGGUGAUACAGAUGACGAUCAGGGCG
CUACGGCGGUGAUACAGAUGACGAUCAGGGCGACAAUCAUC
UACAGAUGACGAUCAGGGCGACAAUCAUCGCCUUAUGCUGC
AGGGCGACAAUCAUCGCCUUAUGCUGCUUCAUUGCUCUCUU
UCAUCGCCUUAUGCUGCUUCAUUGCUCUCUUCUCCUUGACC
UCAUUGCUCUCUUCUCCUUGACCUUACGGUCAGUAAGAGGC
UUCUCCUUGACCUUACGGUCAGUAAGAGGCACUCUACAUGU
CCUUACGGUCAGUAAGAGGCACUCUACAUGUGUUCAGCAUA
GAGGCACUCUACAUGUGUUCAGCAUAUAGGAGGCCUCGGGU
ACAUGUGUUCAGCAUAUAGGAGGCCUCGGGUUGAUGGUAAA
AUAUAGGAGGCCUCGGGUUGAUGGUAAAAUAUCACUCGGGG
CCUCGGGUUGAUGGUAAAAUAUCACUCGGGGCUUUUCUCUA
AUCACUCGGGGCUUUUCUCUAUCUGCCGUUCAGCUAAUGCC
CUUUUCUCUAUCUGCCGUUCAGCUAAUGCCUGAGACAGACA
UGCCGUUCAGCUAAUGCCUGAGACAGACAGCCUCAAGCACC
UGCCUGAGACAGACAGCCUCAAGCACCCGCCGCUAUUAUAU
AGCCUCAAGCACCCGCCGCUAUUAUAUCGCUCUCUUUAACC
GCUAUUAUAUCGCUCUCUUUAACCCAUUUUGUUUUAUCGAU
UCUUUAACCCAUUUUGUUUUAUCGAUUCUAAUCCUGAAGAC
CAUUUUGUUUUAUCGAUUCUAAUCCUGAAGACGCCUCGCAU
UAUCGAUUCUAAUCCUGAAGACGCCUCGCAUUUUUGUGGCG
UAAUCCUGAAGACGCCUCGCAUUUUUGUGGCGUAAUUUUUU
GCCUCGCAUUUUUGUGGCGUAAUUUUUUAAUGAUUUAAUUA
UUUUGUGGCGUAAUUUUUUAAUGAUUUAAUUAUUUAACUUU
AAUUUUUUAAUGAUUUAAUUAUUUAACUUUAAUUUAUCUCU
UGAUUUAAUUAUUUAACUUUAAUUUAUCUCUUCAUCGCAAU
UAACUUUAAUUUAUCUCUUCAUCGCAAUUAUUGACGACAAG
UUUAUCUCUUCAUCGCAAUUAUUGACGACAAGCUGGAUUAU
UCAUCGCAAUUAUUGACGACAAGCUGGAUUAUUUUUGAAAU
UAUUGACGACAAGCUGGAUUAUUUUUGAAAUAUUGGCCUAA
CAAGCUGGAUUAUUUUUGAAAUAUUGGCCUAACAAGCAUCG
UAUUUUUGAAAUAUUGGCCUAACAAGCAUCGCCGACUGACA
UGGCCUAACAAGCAUCGCCGACUGACAACAAAUUAAUUAUU
AAGCAUCGCCGACUGACAACAAAUUAAUUAUUACUUUUCCU
CGACUGACAACAAAUUAAUUAUUACUUUUCCUAAUUAAUCC
AAUUAAUUAUUACUUUUCCUAAUUAAUCCCUCAGGAAUCCU
CUUUUCCUAAUUAAUCCCUCAGGAAUCCUCACCUUAAGCUA
UUAAUCCCUCAGGAAUCCUCACCUUAAGCUAUGAUUAUCUA
AGGAAUCCUCACCUUAAGCUAUGAUUAUCUAGGCUUAGGGU
ACCUUAAGCUAUGAUUAUCUAGGCUUAGGGUCACUCGUGAG
GAUUAUCUAGGCUUAGGGUCACUCGUGAGCGCUUACAGCCG
AGGGUCACUCGUGAGCGCUUACAGCCGUCAAAAACGCAUCU
CGUGAGCGCUUACAGCCGUCAAAAACGCAUCUCACCGCUGA
AGCCGUCAAAAACGCAUCUCACCGCUGAUGGCGCAAAUUCU
CAUCUCACCGCUGAUGGCGCAAAUUCUUCAAUAGCUCGUAA
GCUGAUGGCGCAAAUUCUUCAAUAGCUCGUAAAAAACGAAU
CAAAUUCUUCAAUAGCUCGUAAAAAACGAAUUAUUCCUACA
CAAUAGCUCGUAAAAAACGAAUUAUUCCUACACUAUAAUCU
GUAAAAAACGAAUUAUUCCUACACUAUAAUCUGAUUUUAAC
UAUUCCUACACUAUAAUCUGAUUUUAACGAUGAUUCGUGCG
ACUAUAAUCUGAUUUUAACGAUGAUUCGUGCGGGGUAAAAU
AACGAUGAUUCGUGCGGGGUAAAAUAGUAAAAACGAUCUAU
UCGUGCGGGGUAAAAUAGUAAAAACGAUCUAUUCACCUGAA
UAAAAUAGUAAAAACGAUCUAUUCACCUGAAAGAGAAAUAA
AAAAACGAUCUAUUCACCUGAAAGAGAAAUAAAAAGUGAAA
UAUUCACCUGAAAGAGAAAUAAAAAGUGAAACAUCUGCAUC
GAAAGAGAAAUAAAAAGUGAAACAUCUGCAUCGAUUCUUUA
AUAAAAAGUGAAACAUCUGCAUCGAUUCUUUAGCAGUGAUG
AACAUCUGCAUCGAUUCUUUAGCAGUGAUGCCUCGGGAGGC
UUUAGCAGUGAUGCCUCGGGAGGCAUUAUUCUUAUCAUUGC
CCUCGGGAGGCAUUAUUCUUAUCAUUGCCGCUAUCCUGGCG
UUAUUCUUAUCAUUGCCGCUAUCCUGGCGAUGAUUAUGGCC
UCAUUGCCGCUAUCCUGGCGAUGAUUAUGGCCAACAGCGGC
UCCUGGCGAUGAUUAUGGCCAACAGCGGCGCAACCAGUGGA
AUUAUGGCCAACAGCGGCGCAACCAGUGGAUGGUAUCACGA
AACAGCGGCGCAACCAGUGGAUGGUAUCACGACUUUCUGGA
AACCAGUGGAUGGUAUCACGACUUUCUGGAGACGCCGGUUC
AUGGUAUCACGACUUUCUGGAGACGCCGGUUCAGCUCCGGG
CUUUCUGGAGACGCCGGUUCAGCUCCGGGUUGGUUCACUCG
GUUCAGCUCCGGGUUGGUUCACUCGAAAUCAACAAAAACAU
GGGUUGGUUCACUCGAAAUCAACAAAAACAUGCUGUUAUGG
CACUCGAAAUCAACAAAAACAUGCUGUUAUGGAUAAAUGAC
ACAAAAACAUGCUGUUAUGGAUAAAUGACGCGCUGAUGGCG
UAUGGAUAAAUGACGCGCUGAUGGCGGUAUUUUUCCUGUUA
AUGGCGGUAUUUUUCCUGUUAGUCGGUCUGGAAGUUAAACG
UUUCCUGUUAGUCGGUCUGGAAGUUAAACGUGAACUGAUGC
GUUAAACGUGAACUGAUGCAAGGAUCGCUAGCCAGCUUACG
GAACUGAUGCAAGGAUCGCUAGCCAGCUUACGCCAGGCCGC
CAAGGAUCGCUAGCCAGCUUACGCCAGGCCGCAUUUCCAGU
GCCAGCUUACGCCAGGCCGCAUUUCCAGUUAUCGCCGCUAU
GCCAGGCCGCAUUUCCAGUUAUCGCCGCUAUUGGUGGGAUG
CAUUUCCAGUUAUCGCCGCUAUUGGUGGGAUGAUUGUGCCG
UUAUCGCCGCUAUUGGUGGGAUGAUUGUGCCGGCAUUACUC
GGUGGGAUGAUUGUGCCGGCAUUACUCUAUCUGGCUUUUAA
CAUUACUCUAUCUGGCUUUUAACUAUGCCGAUCCGAUUACC
UCUGGCUUUUAACUAUGCCGAUCCGAUUACCCGCGAAGGGU
UGCCGAUCCGAUUACCCGCGAAGGGUGGGCGAUCCCGGCGG
UUACCCGCGAAGGGUGGGCGAUCCCGGCGGCUACUGACAUU
GGUGGGCGAUCCCGGCGGCUACUGACAUUGCUUUUGCACUU
GCUACUGACAUUGCUUUUGCACUUGGUGUACUGGCGCUGUU
AUUGCUUUUGCACUUGGUGUACUGGCGCUGUUGGGAAGUCG
GGUGUACUGGCGCUGUUGGGAAGUCGUGUUCCGUUAGCGCU
UUGGGAAGUCGUGUUCCGUUAGCGCUGAAGAUCUUUUUGAU
GUGUUCCGUUAGCGCUGAAGAUCUUUUUGAUGGCUCUGGCU
UAGCGCUGAAGAUCUUUUUGAUGGCUCUGGCUAUUAUCGAC
UCUUUUUGAUGGCUCUGGCUAUUAUCGACGAUCUUGGGGCC
GGCUCUGGCUAUUAUCGACGAUCUUGGGGCCAUCAUUAUCA
UUAUCGACGAUCUUGGGGCCAUCAUUAUCAUCGCAUUGUUC
AUCUUGGGGCCAUCAUUAUCAUCGCAUUGUUCUACACUAAU
CAUUAUCAUCGCAUUGUUCUACACUAAUGACUUAUCGAUGG
CGCAUUGUUCUACACUAAUGACUUAUCGAUGGCCUCUCUUG
UCUCUUGGCGUCGCGGCUGUAGCAAUUGCGGUACUCGCGGU
GCGGCUGUAGCAAUUGCGGUACUCGCGGUAUUGAAUCUGUG
GCAAUUGCGGUACUCGCGGUAUUGAAUCUGUGUGGUGCACG
GUAUUGAAUCUGUGUGGUGCACGCCGCACGGGCGUCUAUAU
UGCACGCCGCACGGGCGUCUAUAUUCUUGUUGGCGUGGUGU
UGUUGUGGACUGCGGUGUUGAAAUCGGGGGUUCACGCAACU
GGUGUUGAAAUCGGGGGUUCACGCAACUCUGGCGGGGGUAA
CACGCAACUCUGGCGGGGGUAAUUGUCGGCUUCUUUAUUCC
GGGUAAUUGUCGGCUUCUUUAUUCCUUUGAAAGAGAAGCAU
UCGGCUUCUUUAUUCCUUUGAAAGAGAAGCAUGGGCGUUCU
UAUUCCUUUGAAAGAGAAGCAUGGGCGUUCUCCAGCGAAGC
GAGAAGCAUGGGCGUUCUCCAGCGAAGCGACUGGAGCAUGU
GGGCGUUCUCCAGCGAAGCGACUGGAGCAUGUGUUGCACCC
GCGACUGGAGCAUGUGUUGCACCCGUGGGUGGCGUAUCUGA
GUUGCACCCGUGGGUGGCGUAUCUGAUUUUGCCGCUGUUUG
CUGAUUUUGCCGCUGUUUGCAUUUGCUAAUGCUGGCGUUUC
UUUGCUAAUGCUGGCGUUUCACUGCAAGGCGUCACGCUGGA
GCGUUUCACUGCAAGGCGUCACGCUGGAUGGCUUGACCUCC
GCGUCACGCUGGAUGGCUUGACCUCCAUUCUGCCAUUGGGG
GGCUUGACCUCCAUUCUGCCAUUGGGGAUCAUCGCUGGCUU
CCAUUCUGCCAUUGGGGAUCAUCGCUGGCUUGCUGAUUGGC
GGAUCAUCGCUGGCUUGCUGAUUGGCAAACCGCUGGGGAUU
UGAUUGGCAAACCGCUGGGGAUUAGUCUGUUCUGCUGGUUG
GCUGGUUGGCGCUGCGUUUGAAACUGGCGCAUCUGCCUGAG
GCUGCGUUUGAAACUGGCGCAUCUGCCUGAGGGAACGACUU
GAAACUGGCGCAUCUGCCUGAGGGAACGACUUAUCAGCAAA
UCUGCCUGAGGGAACGACUUAUCAGCAAAUUAUGGUGGUGG
GAACGACUUAUCAGCAAAUUAUGGUGGUGGGGAUCCUGUGC
AGCAAAUUAUGGUGGUGGGGAUCCUGUGCGGUAUCGGUUUU
UGGUGGGGAUCCUGUGCGGUAUCGGUUUUACUAUGUCUAUC
UCCUGUGCGGUAUCGGUUUUACUAUGUCUAUCUUUAUUGCC
GUAUCGGUUUUACUAUGUCUAUCUUUAUUGCCAGCCUGGCC
CUAUGUCUAUCUUUAUUGCCAGCCUGGCCUUUGGUAGCGUA
UUGCCAGCCUGGCCUUUGGUAGCGUAGAUCCAGAACUGAUU
UCGGUAUCCUGGUCGGUUCUAUCUCUUCGGCGGUAAUUGGA
GGUUCUAUCUCUUCGGCGGUAAUUGGAUACAGCUGGUUACG
CUUCGGCGGUAAUUGGAUACAGCUGGUUACGCGUUCGUUUG
UUACGCGUUCGUUUGCGUCCAUCAGUUUGACAGGACGGUUU
CGUUUGCGUCCAUCAGUUUGACAGGACGGUUUACCGGGGAG
UCAGUUUGACAGGACGGUUUACCGGGGAGCCAUAAACGGCU
GGACGGUUUACCGGGGAGCCAUAAACGGCUCCCUUUUCAUU
CCAUAAACGGCUCCCUUUUCAUUGUUAUCAGGGAGAGAAAU
GCUCCCUUUUCAUUGUUAUCAGGGAGAGAAAUGAGCAUGUC
UCAUUGUUAUCAGGGAGAGAAAUGAGCAUGUCUCAUAUCAA
GAGAGAAAUGAGCAUGUCUCAUAUCAAUUACAACCACUUGU
GAGCAUGUCUCAUAUCAAUUACAACCACUUGUAUUACUUCU
UAUCAAUUACAACCACUUGUAUUACUUCUGGCAUGUCUAUA
CCACUUGUAUUACUUCUGGCAUGUCUAUAAAGAAGGUUCCG
UUACUUCUGGCAUGUCUAUAAAGAAGGUUCCGUGGUUGGCG
GAAGGUUCCGUGGUUGGCGCAGCGGAGGCGCUUUAUUUAAC
UGGCGCAGCGGAGGCGCUUUAUUUAACUCCACAAACCAUUA
ACCAUUACCGGACAGAUUCGAGCGCUGGAAGAGCGCCUGCA
GGACAGAUUCGAGCGCUGGAAGAGCGCCUGCAAGGCAAAUU
AGCGCUGGAAGAGCGCCUGCAAGGCAAAUUAUUUAAACGCA
GAGCGCCUGCAAGGCAAAUUAUUUAAACGCAAGGGACGUGG
AAGGCAAAUUAUUUAAACGCAAGGGACGUGGUCUCGAACCC
GGGAGAACUGGUCUAUCGCUAUGCCGAUAAAAUGUUCACCU
GGUCUAUCGCUAUGCCGAUAAAAUGUUCACCUUAAGCCAGG
GCCGAUAAAAUGUUCACCUUAAGCCAGGAAAUGCUGGAUAU
AUGUUCACCUUAAGCCAGGAAAUGCUGGAUAUUGUGAACUA
UAAGCCAGGAAAUGCUGGAUAUUGUGAACUAUCGCAAAGAA
AAUGCUGGAUAUUGUGAACUAUCGCAAAGAAUCCAAUUUAU
UAUUGUGAACUAUCGCAAAGAAUCCAAUUUAUUGUUUGACG
UAUCGCAAAGAAUCCAAUUUAUUGUUUGACGUUGGCGUGGC
GUUUGACGUUGGCGUGGCUGAUGCACUUUCCAAACGCCUGG
GCGUGGCUGAUGCACUUUCCAAACGCCUGGUCAGUAGCGUA
CACUUUCCAAACGCCUGGUCAGUAGCGUACUUAACGCCGCA
GCCUGGUCAGUAGCGUACUUAACGCCGCAGUGGUAGAAGGC
GUACUUAACGCCGCAGUGGUAGAAGGCGAGCCCAUUCAUCU
CAGUGGUAGAAGGCGAGCCCAUUCAUCUUCGCUGCUUCGAA
CAUUCAUCUUCGCUGCUUCGAAUCCACCCACGAAAUGCUGC
UCGCUGCUUCGAAUCCACCCACGAAAUGCUGCUGGAGCAAU
CACCCACGAAAUGCUGCUGGAGCAAUUAAGUCAGCAUAAAC
GCUGCUGGAGCAAUUAAGUCAGCAUAAACUGGAUAUGAUCA
AUUAAGUCAGCAUAAACUGGAUAUGAUCAUUUCUGACUGUC
ACUGGAUAUGAUCAUUUCUGACUGUCCGAUAGACUCUACGC
AUCAUUUCUGACUGUCCGAUAGACUCUACGCAGCAGGAAGG
CUGUCCGAUAGACUCUACGCAGCAGGAAGGCCUGUUCUCCG
AGGAAGGCCUGUUCUCCGUGAGAAUUGGCGAAUGUGGCGUG
GUUCUCCGUGAGAAUUGGCGAAUGUGGCGUGAGUUUCUGGU
GAAUUGGCGAAUGUGGCGUGAGUUUCUGGUGUACAAAUCCA
GUGGCGUGAGUUUCUGGUGUACAAAUCCACCACCAGAAAAA
UUCUGGUGUACAAAUCCACCACCAGAAAAACCGUUCCCGGC
ACAAAUCCACCACCAGAAAAACCGUUCCCGGCUUGUCUGGA
ACCGUUCCCGGCUUGUCUGGAAGAACGGCGACUUUUGAUUC
GCUUGUCUGGAAGAACGGCGACUUUUGAUUCCUGGGCGACG
CGACUUUUGAUUCCUGGGCGACGUUCAAUGUUAGGGCGCAA
CCUGGGCGACGUUCAAUGUUAGGGCGCAAAUUGCUUAACUG
CGUUCAAUGUUAGGGCGCAAAUUGCUUAACUGGUUUAACUC
GCAAAUUGCUUAACUGGUUUAACUCCCAGGGAUUAAACGUA
AACUGGUUUAACUCCCAGGGAUUAAACGUAGAAAUCCUCGG
AACUCCCAGGGAUUAAACGUAGAAAUCCUCGGCGAGUUUGA
AAACGUAGAAAUCCUCGGCGAGUUUGAUGAUGCCGCUUUGA
AAUCCUCGGCGAGUUUGAUGAUGCCGCUUUGAUGAAAGCUU
AGUUUGAUGAUGCCGCUUUGAUGAAAGCUUUUGGUGCGAUG
UGAUGAAAGCUUUUGGUGCGAUGCACAAUGCAAUCUUCGUU
UUUGGUGCGAUGCACAAUGCAAUCUUCGUUGCCCCAACGCU
AAUGCAAUCUUCGUUGCCCCAACGCUUUAUGCAUAUGACUU
GUUGCCCCAACGCUUUAUGCAUAUGACUUUUAUGCCGAUAA
GCUUUAUGCAUAUGACUUUUAUGCCGAUAAAACUGUCGUAG
AUAUGACUUUUAUGCCGAUAAAACUGUCGUAGAAAUUGGUC
UAUGCCGAUAAAACUGUCGUAGAAAUUGGUCGCGUCGAGAA
CGUAGAAAUUGGUCGCGUCGAGAAUGUGAUGGAAGAGUACC
UCGCGUCGAGAAUGUGAUGGAAGAGUACCAUGCUAUUUUUG
GAAUGUGAUGGAAGAGUACCAUGCUAUUUUUGCUGAGCGGA
GUACCAUGCUAUUUUUGCUGAGCGGAUGAUUCAGCACCCGG
UUUUGCUGAGCGGAUGAUUCAGCACCCGGCGGUACAGCGAA
AUGAUUCAGCACCCGGCGGUACAGCGAAUCUGCAAUACGGA
CGGCGGUACAGCGAAUCUGCAAUACGGAUUAUUCUGCGCUU
GCGAAUCUGCAAUACGGAUUAUUCUGCGCUUUUUAGUCCAG
CGGAUUAUUCUGCGCUUUUUAGUCCAGCGGUGCGUUAAUCG
UUUUAGUCCAGCGGUGCGUUAAUCGGCAGCUCCCCCAAAGU
CGUUAAUCGGCAGCUCCCCCAAAGUUAAGGUGGGGGAGAUA
CCCCAAAGUUAAGGUGGGGGAGAUAGAUUAGUUGUACAUUA
UAAGGUGGGGGAGAUAGAUUAGUUGUACAUUACCACGAUUU
AGAUAGAUUAGUUGUACAUUACCACGAUUUUGACUCGGCUC
UGUACAUUACCACGAUUUUGACUCGGCUCAUUAUUUGCCCG
CCACGAUUUUGACUCGGCUCAUUAUUUGCCCGCUUGAGACA
GCUCAUUAUUUGCCCGCUUGAGACAUUGUUUCCAUAUGUAC
CCGCUUGAGACAUUGUUUCCAUAUGUACGCGGGCGAAUAAA
UUUCCAUAUGUACGCGGGCGAAUAAAUAGAGGAAUCUGAUU
GUACGCGGGCGAAUAAAUAGAGGAAUCUGAUUACUUCCUUC
CGAAUAAAUAGAGGAAUCUGAUUACUUCCUUCAUGGGGAUG
GGAAUCUGAUUACUUCCUUCAUGGGGAUGCUGAAAAGAGUA
CUUCCUUCAUGGGGAUGCUGAAAAGAGUAGUAAUUGCUGGU
GGGAUGCUGAAAAGAGUAGUAAUUGCUGGUAAUGACUCCAA
AAAGAGUAGUAAUUGCUGGUAAUGACUCCAACUUAUUGAUA
UAAUUGCUGGUAAUGACUCCAACUUAUUGAUAGUGUUUUAU
GUAAUGACUCCAACUUAUUGAUAGUGUUUUAUGUUCAGAUA
CAACUUAUUGAUAGUGUUUUAUGUUCAGAUAAUGCCCGAUG
AUAGUGUUUUAUGUUCAGAUAAUGCCCGAUGACUUUGUCAU
UGUUCAGAUAAUGCCCGAUGACUUUGUCAUGCAGCUCCACC
GCCCGAUGACUUUGUCAUGCAGCUCCACCGAUUUUGAGAAC
UUUGUCAUGCAGCUCCACCGAUUUUGAGAACGACAGCGACU
CAGCUCCACCGAUUUUGAGAACGACAGCGACUUCCGUCCCA
CGAUUUUGAGAACGACAGCGACUUCCGUCCCAGCCGUGCCA
ACGACAGCGACUUCCGUCCCAGCCGUGCCAGGUGCUGCCUC
ACUUCCGUCCCAGCCGUGCCAGGUGCUGCCUCAGAUUCAGG
GCCGUGCCAGGUGCUGCCUCAGAUUCAGGUUAUGCCGCUCA
UGCUGCCUCAGAUUCAGGUUAUGCCGCUCAAUUCGCUGCGU
AGAUUCAGGUUAUGCCGCUCAAUUCGCUGCGUAUAUCGCUU
UGCCGCUCAAUUCGCUGCGUAUAUCGCUUGCUGAUUACGUG
GCUGCGUAUAUCGCUUGCUGAUUACGUGCAGCUUUCCCUUC
AUCGCUUGCUGAUUACGUGCAGCUUUCCCUUCAGGCGGGAU
UUACGUGCAGCUUUCCCUUCAGGCGGGAUUCAUACAGCGGC
UUUCCCUUCAGGCGGGAUUCAUACAGCGGCCAGCCAUCCGU
GCGGGAUUCAUACAGCGGCCAGCCAUCCGUCAUCCAUAUCA
ACAGCGGCCAGCCAUCCGUCAUCCAUAUCACCACGUCAAAG
AGCCAUCCGUCAUCCAUAUCACCACGUCAAAGGGUGACAGC
UCAUCCAUAUCACCACGUCAAAGGGUGACAGCAGGCUCAUA
UCACCACGUCAAAGGGUGACAGCAGGCUCAUAAGACGCCCC
CAAAGGGUGACAGCAGGCUCAUAAGACGCCCCAGCGUCGCC
GCAGGCUCAUAAGACGCCCCAGCGUCGCCAUAGUGCGUUCA
UAAGACGCCCCAGCGUCGCCAUAGUGCGUUCACCGAAUACG
AGCGUCGCCAUAGUGCGUUCACCGAAUACGUGCGCAACAAC
CGUUCACCGAAUACGUGCGCAACAACCGUCUUCCGGAGACU
GCGCAACAACCGUCUUCCGGAGACUGUCAUACGCGUAAAAC
CGUCUUCCGGAGACUGUCAUACGCGUAAAACAGCCAGCGCU
GAGACUGUCAUACGCGUAAAACAGCCAGCGCUGGCGCGAUU
AAACAGCCAGCGCUGGCGCGAUUUAGCCCCGACAUAGCCCC
GCUGGCGCGAUUUAGCCCCGACAUAGCCCCACUGUUCGUCC
UUUAGCCCCGACAUAGCCCCACUGUUCGUCCAUUUCCGCGC
CAUAGCCCCACUGUUCGUCCAUUUCCGCGCAGACGAUGACG
CUGUUCGUCCAUUUCCGCGCAGACGAUGACGUCACUGCCCG
UCCGCGCAGACGAUGACGUCACUGCCCGGCUGUAUGCGCGA
UGACGUCACUGCCCGGCUGUAUGCGCGAGGUUACCGACUGC
CCGGCUGUAUGCGCGAGGUUACCGACUGCGGCCUGAGUUUU
AGGUUACCGACUGCGGCCUGAGUUUUUUAAGUGACGUAAAA
ACUGCGGCCUGAGUUUUUUAAGUGACGUAAAAUCGUGUUGA
UGAGUUUUUUAAGUGACGUAAAAUCGUGUUGAGGCCAACGC
AGUGACGUAAAAUCGUGUUGAGGCCAACGCCCAUAAUGCGG
UCGUGUUGAGGCCAACGCCCAUAAUGCGGGCUGUUGCCCGG
AAUGCGGGCUGUUGCCCGGCAUCCAACGCCAUUCAUGGCCA
GUUGCCCGGCAUCCAACGCCAUUCAUGGCCAUAUCAAUGAU
AUCCAACGCCAUUCAUGGCCAUAUCAAUGAUUUUCUGGUGC
CAUUCAUGGCCAUAUCAAUGAUUUUCUGGUGCGUACCGGGU
UCAAUGAUUUUCUGGUGCGUACCGGGUUGAGAAGCGGUGUA
UUCUGGUGCGUACCGGGUUGAGAAGCGGUGUAAGUGAACUG
ACCGGGUUGAGAAGCGGUGUAAGUGAACUGCAGUUGCCAUG
AAGCGGUGUAAGUGAACUGCAGUUGCCAUGUUUUACGGCAG
AACUGCAGUUGCCAUGUUUUACGGCAGUGAGAGCAGAGAUA
UGCCAUGUUUUACGGCAGUGAGAGCAGAGAUAGCGCUGAUG
UUACGGCAGUGAGAGCAGAGAUAGCGCUGAUGUCCGGCGGU
UGAGAGCAGAGAUAGCGCUGAUGUCCGGCGGUGCUUUUGCC
CCGGCGGUGCUUUUGCCGUUACGCACCACCCCGUCAGUAGC
CCGUUACGCACCACCCCGUCAGUAGCUGAACAGGAGGGACA
ACCACCCCGUCAGUAGCUGAACAGGAGGGACAGCUGAUAGA
UCAGUAGCUGAACAGGAGGGACAGCUGAUAGAAACAGAAGC
GAACAGGAGGGACAGCUGAUAGAAACAGAAGCCACUGGAGC
GGACAGCUGAUAGAAACAGAAGCCACUGGAGCACCUCAAAA
AUAGAAACAGAAGCCACUGGAGCACCUCAAAAACACCAUCA
GAAGCCACUGGAGCACCUCAAAAACACCAUCAUACACUAAA
AGCACCUCAAAAACACCAUCAUACACUAAAUCAGUAAGUUG
AAAACACCAUCAUACACUAAAUCAGUAAGUUGGCAGCAUCA
CACUAAAUCAGUAAGUUGGCAGCAUCACCUACCUCAAUGUG
GUAAGUUGGCAGCAUCACCUACCUCAAUGUGUAUCACAAUA
CAUCACCUACCUCAAUGUGUAUCACAAUAUCCAUAUUCUUU
CAAUGUGUAUCACAAUAUCCAUAUUCUUUGUGGGGGAGUCU
AUCCAUAUUCUUUGUGGGGGAGUCUGGAGAUUGAGUAGAUA
CUUUGUGGGGGAGUCUGGAGAUUGAGUAGAUAUUCUUGUUC
GGAGUCUGGAGAUUGAGUAGAUAUUCUUGUUCAGAAUGUAU
UUGAGUAGAUAUUCUUGUUCAGAAUGUAUCAGCCGAUGGUU
AUUCUUGUUCAGAAUGUAUCAGCCGAUGGUUCUACGAUUCU
AUGUAUCAGCCGAUGGUUCUACGAUUCUUAAGCCACGAAGA
CCGAUGGUUCUACGAUUCUUAAGCCACGAAGAGUUCAGAUA
CUACGAUUCUUAAGCCACGAAGAGUUCAGAUAGUACAACGG
UUAAGCCACGAAGAGUUCAGAUAGUACAACGGCAUGUCUCU
AGUUCAGAUAGUACAACGGCAUGUCUCUUUUGACUAUCUGG
ACAACGGCAUGUCUCUUUUGACUAUCUGGCAACCGGCAGUG
GUCUCUUUUGACUAUCUGGCAACCGGCAGUGUGUUCUCUCA
AACCGGCAGUGUGUUCUCUCACGCAUCACAAAAGCAGCAGG
UGUGUUCUCUCACGCAUCACAAAAGCAGCAGGCAUAAAAAA
UCACGCAUCACAAAAGCAGCAGGCAUAAAAAAACCCGCUUG
ACAAAAGCAGCAGGCAUAAAAAAACCCGCUUGCGCGGGCUU
CCGCUUGCGCGGGCUUUUUCACAAAGCUUCAGCAAAUUGGC
GGGCUUUUUCACAAAGCUUCAGCAAAUUGGCGAUUAAGCCA
AAAGCUUCAGCAAAUUGGCGAUUAAGCCAGUUUGUUGAUCU
GCGAUUAAGCCAGUUUGUUGAUCUGUGCAGUCAGGUUAGCC
GUUUGUUGAUCUGUGCAGUCAGGUUAGCCUUAUGACGUGCA
UGUGCAGUCAGGUUAGCCUUAUGACGUGCAGCUUUGUUUUU
AGGUUAGCCUUAUGACGUGCAGCUUUGUUUUUGUGGAUCAG
GUGCAGCUUUGUUUUUGUGGAUCAGACCUUUAGCAGCCUGA
UUUUUGUGGAUCAGACCUUUAGCAGCCUGACGGUCCACGAU
AUCAGACCUUUAGCAGCCUGACGGUCCACGAUCGGUUGCAU
UAGCAGCCUGACGGUCCACGAUCGGUUGCAUUUCGUUAAAU
GACGGUCCACGAUCGGUUGCAUUUCGUUAAAUGCUUUCUGU
CGAUCGGUUGCAUUUCGUUAAAUGCUUUCUGUGCAGCAGCU
UCGUUAAAUGCUUUCUGUGCAGCAGCUUUGUCGCCAGCUUC
UGUGCAGCAGCUUUGUCGCCAGCUUCGAUAGCUGCGUAUAC
GCUUUGUCGCCAGCUUCGAUAGCUGCGUAUACUUUCUUGAU
CAGCUUCGAUAGCUGCGUAUACUUUCUUGAUGAAAGUACGC
UAGCUGCGUAUACUUUCUUGAUGAAAGUACGCAUCAUAGAG
CUUUCUUGAUGAAAGUACGCAUCAUAGAGCGACGGCUUGCG
AAAGUACGCAUCAUAGAGCGACGGCUUGCGUUGUGCUUACG
CGACGGCUUGCGUUGUGCUUACGAGCCUUUUCAGACUGAAU
UUGUGCUUACGAGCCUUUUCAGACUGAAUGGCGCGCUUCUU
GACUGAAUGGCGCGCUUCUUAGCUGAUUUGAUAUUAGCCAA
CGCGCUUCUUAGCUGAUUUGAUAUUAGCCAAGGUCCAACUC
UAGCUGAUUUGAUAUUAGCCAAGGUCCAACUCCCAAAUGUG
UUAGCCAAGGUCCAACUCCCAAAUGUGUUCUAUAUGGACAA
CCAACUCCCAAAUGUGUUCUAUAUGGACAAUUCAAAGGCCG
AAAUGUGUUCUAUAUGGACAAUUCAAAGGCCGAGGAAUAUG
UAUGGACAAUUCAAAGGCCGAGGAAUAUGCCCUUUUAGCCU
GCCGAGGAAUAUGCCCUUUUAGCCUUCUUUUGUCAAUGGAU
CCUUUUAGCCUUCUUUUGUCAAUGGAUUUGUGCAAAUAAGC
UUUUGUCAAUGGAUUUGUGCAAAUAAGCGCCGUUAAUGUGC
UUGUGCAAAUAAGCGCCGUUAAUGUGCCGGCACUCGUUACG
AGCGCCGUUAAUGUGCCGGCACUCGUUACGUAGUGAUGGCG
UGUGCCGGCACUCGUUACGUAGUGAUGGCGCAGGAUUCUAC
UCGUUACGUAGUGAUGGCGCAGGAUUCUACCAGCUUGCGGG
UGAUGGCGCAGGAUUCUACCAGCUUGCGGGGUGUGAAUACA
CUACCAGCUUGCGGGGUGUGAAUACAGCUUUUCCGCGAUAA
GUGAAUACAGCUUUUCCGCGAUAAAAAUUGCAGCAGGCGGU
UUUUCCGCGAUAAAAAUUGCAGCAGGCGGUCAGUUUCUUCC
AAAAAUUGCAGCAGGCGGUCAGUUUCUUCCCGUGAUUUGCG
GCGGUCAGUUUCUUCCCGUGAUUUGCGCCAUGGCAAUGAAA
UUCUUCCCGUGAUUUGCGCCAUGGCAAUGAAAAGCCACUUC
UGAUUUGCGCCAUGGCAAUGAAAAGCCACUUCUUUCUGAUU
UGAAAAGCCACUUCUUUCUGAUUUCGGUACUCAAUCGCCGG
UCUUUCUGAUUUCGGUACUCAAUCGCCGGUUAACCUUGACC
UCGGUACUCAAUCGCCGGUUAACCUUGACCGCUGUACAAGG
CGGUUAACCUUGACCGCUGUACAAGGUAUACUCGGACGAUU
UUGACCGCUGUACAAGGUAUACUCGGACGAUUUUCACUGUU
GUACAAGGUAUACUCGGACGAUUUUCACUGUUUUGAGCCAG
GGACGAUUUUCACUGUUUUGAGCCAGACAUGAAGCUGAUAC
ACUGUUUUGAGCCAGACAUGAAGCUGAUACGCGGCAUACAU
ACAUGAAGCUGAUACGCGGCAUACAUAAUCUCAGCCAGGCC
UACGCGGCAUACAUAAUCUCAGCCAGGCCCCGCAAGAAGGG
UAAUCUCAGCCAGGCCCCGCAAGAAGGGUGUGUGCUGACUA
CGCAAGAAGGGUGUGUGCUGACUAUUGGUAAUUUCGACGGC
GGUGUGUGCUGACUAUUGGUAAUUUCGACGGCGUGCAUCGC
UGGUAAUUUCGACGGCGUGCAUCGCGGUCAUCGCGCGCUGU
CGACGGCGUGCAUCGCGGUCAUCGCGCGCUGUUACAGGGCU
CGCGGUCAUCGCGCGCUGUUACAGGGCUUGCAGGAAGAAGG
CGCGCUGUUACAGGGCUUGCAGGAAGAAGGGCGCAAGCGCA
GCUUGCAGGAAGAAGGGCGCAAGCGCAACUUACCGGUGAUG
GAAGGGCGCAAGCGCAACUUACCGGUGAUGGUGAUGCUUUU
GCAACUUACCGGUGAUGGUGAUGCUUUUUGAACCUCAACCA
GGUGAUGGUGAUGCUUUUUGAACCUCAACCACUGGAACUGU
AUGCUUUUUGAACCUCAACCACUGGAACUGUUUGCUACCGA
AACCACUGGAACUGUUUGCUACCGAUAAAGCCCCGGCAAGA
GCUACCGAUAAAGCCCCGGCAAGACUGACCCGGCUGCGGGA
AAGACUGACCCGGCUGCGGGAAAAACUGCGUUACCUUGCAG
GCUGCGGGAAAAACUGCGUUACCUUGCAGAGUGUGGCGUUG
AAAACUGCGUUACCUUGCAGAGUGUGGCGUUGAUUACGUGC
CCUUGCAGAGUGUGGCGUUGAUUACGUGCUGUGCGUGCGUU
CGUGCUGUGCGUGCGUUUCGACAGGCGUUUCGCGGCGUUAA
GACAGGCGUUUCGCGGCGUUAACCGCGCAAAAUUUCAUCAG
UUCGCGGCGUUAACCGCGCAAAAUUUCAUCAGCGAUCUUCU
UAACCGCGCAAAAUUUCAUCAGCGAUCUUCUGGUGAAGCAU
UCAUCAGCGAUCUUCUGGUGAAGCAUUUGCGCGUAAAAUUU
CUGGUGAAGCAUUUGCGCGUAAAAUUUCUUGCCGUAGGUGA
CGCGUAAAAUUUCUUGCCGUAGGUGAUGAUUUCCGCUUUGG
CCGCUUUGGCGCUGGUCGUGAAGGCGAUUUCUUGUUAUUAC
CGUGAAGGCGAUUUCUUGUUAUUACAGAAAGCUGGCAUGGA
GAUUUCUUGUUAUUACAGAAAGCUGGCAUGGAAUACGGCUU
AUUACAGAAAGCUGGCAUGGAAUACGGCUUCGAUAUCACCA
UGGCAUGGAAUACGGCUUCGAUAUCACCAGUACGCAAACUU
ACGGCUUCGAUAUCACCAGUACGCAAACUUUUUGCGAAGGU
CAGUACGCAAACUUUUUGCGAAGGUGGCGUGCGCAUCAGCA
UUUGCGAAGGUGGCGUGCGCAUCAGCAGCACCGCCGUGCGU
GUGGCGUGCGCAUCAGCAGCACCGCCGUGCGUCAGGCCCUU
CAGCAGCACCGCCGUGCGUCAGGCCCUUGCGGAUGACAAUC
CGUGCGUCAGGCCCUUGCGGAUGACAAUCUGGCUCUGGCAG
GAUGACAAUCUGGCUCUGGCAGAGAGUUUACUGGGGCACCC
CUGGCUCUGGCAGAGAGUUUACUGGGGCACCCGUUUGCCAU
UACUGGGGCACCCGUUUGCCAUCUCCGGGCGUGUAGUCCAC
UUUGCCAUCUCCGGGCGUGUAGUCCACGGUGAUGAAUUAGG
CGGGCGUGUAGUCCACGGUGAUGAAUUAGGGCGCACUAUAG
ACGGUGAUGAAUUAGGGCGCACUAUAGGUUUCCCGACGGCG
GGCGCACUAUAGGUUUCCCGACGGCGAAUGUACCGCUGCGC
GGUUUCCCGACGGCGAAUGUACCGCUGCGCCGUCAGGUUUC
GAAUGUACCGCUGCGCCGUCAGGUUUCCCCGGUGAAAGGGG
GCCGUCAGGUUUCCCCGGUGAAAGGGGUUUAUGCGGUAGAA
UUCCCCGGUGAAAGGGGUUUAUGCGGUAGAAGUGCUGGGCC
GAAAGGGGUUUAUGCGGUAGAAGUGCUGGGCCUCGGUGAAA
AGAAGUGCUGGGCCUCGGUGAAAAGCCGUUACCCGGCGUGG
GGCCUCGGUGAAAAGCCGUUACCCGGCGUGGCAAACAUCGG
AAGCCGUUACCCGGCGUGGCAAACAUCGGAACACGCCCAAC
CCCGGCGUGGCAAACAUCGGAACACGCCCAACGGUUGCCGG
GCAAACAUCGGAACACGCCCAACGGUUGCCGGUAUUCGCCA
CACGCCCAACGGUUGCCGGUAUUCGCCAGCAGCUGGAAGUG
GGUUGCCGGUAUUCGCCAGCAGCUGGAAGUGCAUUUGUUAG
UCGCCAGCAGCUGGAAGUGCAUUUGUUAGAUGUUGCAAUGG
GCUGGAAGUGCAUUUGUUAGAUGUUGCAAUGGACCUUUACG
UUUGUUAGAUGUUGCAAUGGACCUUUACGGUCGCCAUAUAC
AAUGGACCUUUACGGUCGCCAUAUACAAGUAGUGCUGCGUA
UACGGUCGCCAUAUACAAGUAGUGCUGCGUAAAAAAAUACG
AUAUACAAGUAGUGCUGCGUAAAAAAAUACGCAAUGAGCAG
UGCUGCGUAAAAAAAUACGCAAUGAGCAGCGAUUUGCGUCG
AAAAUACGCAAUGAGCAGCGAUUUGCGUCGCUGGACGAACU
GCAGCGAUUUGCGUCGCUGGACGAACUGAAAGCGCAGAUUG
UGCGUCGCUGGACGAACUGAAAGCGCAGAUUGCGCGUGAUG
GAAAGCGCAGAUUGCGCGUGAUGAAUUAACCGCCCGCGAAU
UGAUGAAUUAACCGCCCGCGAAUUUUUUGGGCUAACAAAAC
GCCCGCGAAUUUUUUGGGCUAACAAAACCGGCUUAAGCCUG
UGGGCUAACAAAACCGGCUUAAGCCUGUUAUGUAAUCAAAC
AAAACCGGCUUAAGCCUGUUAUGUAAUCAAACCGAAAUACG
UUAAGCCUGUUAUGUAAUCAAACCGAAAUACGGAACCGAGA
UUAUGUAAUCAAACCGAAAUACGGAACCGAGAAUCUGAUGA
CAAACCGAAAUACGGAACCGAGAAUCUGAUGAGUGACUAUA
ACGGAACCGAGAAUCUGAUGAGUGACUAUAAAUCAACCCUG
AGAAUCUGAUGAGUGACUAUAAAUCAACCCUGAAUUUGCCG
GUGACUAUAAAUCAACCCUGAAUUUGCCGGAAACAGGGUUC
AUCAACCCUGAAUUUGCCGGAAACAGGGUUCCCGAUGCGUG
UGCCGGAAACAGGGUUCCCGAUGCGUGGCGAUCUCGCCAAG
AGGGUUCCCGAUGCGUGGCGAUCUCGCCAAGCGCGAACCCG
GGCGCGUUGGACUGAUGAUGAUCUGUACGGCAUCAUCCGUG
CUGAUGAUGAUCUGUACGGCAUCAUCCGUGCGGCUAAAAAA
ACGGCAUCAUCCGUGCGGCUAAAAAAGGCAAAAAAACCUUC
CAAAAAAACCUUCAUUCUGCAUGAUGGCCCUCCUUAUGCGA
UCUGCAUGAUGGCCCUCCUUAUGCGAAUGGCAGCAUUCAUA
GCCCUCCUUAUGCGAAUGGCAGCAUUCAUAUUGGUCACUCG
AUGCGAAUGGCAGCAUUCAUAUUGGUCACUCGGUUAACAAG
UUCAUAUUGGUCACUCGGUUAACAAGAUUCUGAAAGACAUU
ACUCGGUUAACAAGAUUCUGAAAGACAUUAUCGUGAAGUCC
ACAAGAUUCUGAAAGACAUUAUCGUGAAGUCCAAAGGGCUU
AAGACAUUAUCGUGAAGUCCAAAGGGCUUUCCGGUUAUGAC
GUCCAAAGGGCUUUCCGGUUAUGACUCGCCGUAUGUGCCUG
UUCCGGUUAUGACUCGCCGUAUGUGCCUGGCUGGGACUGCC
GCCGUAUGUGCCUGGCUGGGACUGCCACGGUCUGCCGAUCG
GGGACUGCCACGGUCUGCCGAUCGAGCUGAAAGUCGAGCAA
ACGGUCUGCCGAUCGAGCUGAAAGUCGAGCAAGAAUACGGU
GAUCGAGCUGAAAGUCGAGCAAGAAUACGGUAAGCCGGGUG
AAGUCGAGCAAGAAUACGGUAAGCCGGGUGAGAAAUUCACC
AGAAUACGGUAAGCCGGGUGAGAAAUUCACCGCCGCCGAGU
UGAGAAAUUCACCGCCGCCGAGUUCCGCGCCAAGUGCCGCG
CCGCCGCCGAGUUCCGCGCCAAGUGCCGCGAAUACGCGGCG
GUUCCGCGCCAAGUGCCGCGAAUACGCGGCGACCCAGGUUG
AGUGCCGCGAAUACGCGGCGACCCAGGUUGACGGUCAACGC
AUACGCGGCGACCCAGGUUGACGGUCAACGCAAAGACUUUA
CCCAGGUUGACGGUCAACGCAAAGACUUUAUCCGUCUGGGC
ACGGUCAACGCAAAGACUUUAUCCGUCUGGGCGUGCUGGGC
CCGUCUGGGCGUGCUGGGCGACUGGUCGCACCCGUACCUGA
CGUGCUGGGCGACUGGUCGCACCCGUACCUGACCAUGGACU
ACUGGUCGCACCCGUACCUGACCAUGGACUUCAAAACUGAA
CGUACCUGACCAUGGACUUCAAAACUGAAGCCAACAUCAUC
UGGACUUCAAAACUGAAGCCAACAUCAUCCGCGCGCUGGGC
ACAUCAUCCGCGCGCUGGGCAAAAUCAUCGGCAACGGUCAC
CGCUGGGCAAAAUCAUCGGCAACGGUCACCUGCACAAAGGC
CAUCGGCAACGGUCACCUGCACAAAGGCGCGAAGCCAGUUC
GUCACCUGCACAAAGGCGCGAAGCCAGUUCACUGGUGCGUU
CAAAGGCGCGAAGCCAGUUCACUGGUGCGUUGACUGCCGUU
GCCAGUUCACUGGUGCGUUGACUGCCGUUCUGCGCUGGCGG
CUGCCGUUCUGCGCUGGCGGAAGCGGAAGUUGAGUAUUACG
GCUGGCGGAAGCGGAAGUUGAGUAUUACGACAAAACUUCUC
AGCGGAAGUUGAGUAUUACGACAAAACUUCUCCGUCCAUCG
ACGACAAAACUUCUCCGUCCAUCGACGUUGCUUUCCAGGCA
GUCCAUCGACGUUGCUUUCCAGGCAGUCGAUCAGGAUGCAC
CGUUGCUUUCCAGGCAGUCGAUCAGGAUGCACUGAAAGCAA
CAGGCAGUCGAUCAGGAUGCACUGAAAGCAAAAUUUGCCGU
GAUCAGGAUGCACUGAAAGCAAAAUUUGCCGUAAGCAACGU
CUGAAAGCAAAAUUUGCCGUAAGCAACGUUAACGGCCCAAU
AAUUUGCCGUAAGCAACGUUAACGGCCCAAUCUCGCUGGUA
UAAGCAACGUUAACGGCCCAAUCUCGCUGGUAAUCUGGACC
CGCCGUGGACUCUGCCUGCCAACCGCGCAAUCUCUAUUGCA
CUCUGCCUGCCAACCGCGCAAUCUCUAUUGCACCAGAUUUC
AACCGCGCAAUCUCUAUUGCACCAGAUUUCGACUAUGCGCU
CUCUAUUGCACCAGAUUUCGACUAUGCGCUGGUGCAGAUCG
UUUCGACUAUGCGCUGGUGCAGAUCGACGGUCAGGCCGUGA
GCUGGUGCAGAUCGACGGUCAGGCCGUGAUUCUGGCGAAAG
GUCAGGCCGUGAUUCUGGCGAAAGAUCUGGUUGAAAGCGUA
UCUGGCGAAAGAUCUGGUUGAAAGCGUAAUGCAGCGUAUCG
UCUGGUUGAAAGCGUAAUGCAGCGUAUCGGCGUGACCGAUU
UAAUGCAGCGUAUCGGCGUGACCGAUUACACCAUUCUCGGC
GUAUCGGCGUGACCGAUUACACCAUUCUCGGCACGGUAAAA
CCGAUUACACCAUUCUCGGCACGGUAAAAGGUGCGGAGCUU
CGGCACGGUAAAAGGUGCGGAGCUUGAGCUGCUGCGCUUUA
AGCUUGAGCUGCUGCGCUUUACCCAUCCGUUUAUGGGCUUC
UGCGCUUUACCCAUCCGUUUAUGGGCUUCGACGUUCCGGCA
CCAUCCGUUUAUGGGCUUCGACGUUCCGGCAAUCCUCGGCG
AUGGGCUUCGACGUUCCGGCAAUCCUCGGCGAUCACGUUAC
CGUUCCGGCAAUCCUCGGCGAUCACGUUACCCUGGAUGCCG
CGGCGAUCACGUUACCCUGGAUGCCGGUACCGGUGCCGUUC
UGCCGGUACCGGUGCCGUUCACACCGCGCCUGGCCACGGCC
CGUUCACACCGCGCCUGGCCACGGCCCGGACGACUAUGUGA
CGCGCCUGGCCACGGCCCGGACGACUAUGUGAUCGGUCAGA
ACGGCCCGGACGACUAUGUGAUCGGUCAGAAAUACGGCCUG
ACGACUAUGUGAUCGGUCAGAAAUACGGCCUGGAAACCGCU
CGCUAACCCGGUUGGCCCGGACGGCACUUAUCUGCCGGGCA
GGUUGGCCCGGACGGCACUUAUCUGCCGGGCACUUAUCCGA
ACGGCACUUAUCUGCCGGGCACUUAUCCGACGCUGGAUGGC
AUCUGCCGGGCACUUAUCCGACGCUGGAUGGCGUGAACGUC
AUCCGACGCUGGAUGGCGUGAACGUCUUCAAAGCGAACGAC
UGGAUGGCGUGAACGUCUUCAAAGCGAACGACAUCGUCGUU
GAACGUCUUCAAAGCGAACGACAUCGUCGUUGCGCUGCUGC
CAUCGUCGUUGCGCUGCUGCAGGAAAAAGGCGCGCUGCUGC
GGAAAAAGGCGCGCUGCUGCACGUUGAGAAAAUGCAGCACA
CGCGCUGCUGCACGUUGAGAAAAUGCAGCACAGCUAUCCGU
GCACGUUGAGAAAAUGCAGCACAGCUAUCCGUGCUGCUGGC
CUAUCCGUGCUGCUGGCGUCACAAAACGCCGAUCAUCUUCC
GCUGGCGUCACAAAACGCCGAUCAUCUUCCGCGCGACGCCG
CGCCGAUCAUCUUCCGCGCGACGCCGCAGUGGUUCGUCAGC
CGACGCCGCAGUGGUUCGUCAGCAUGGAUCAGAAAGGUCUG
GUGGUUCGUCAGCAUGGAUCAGAAAGGUCUGCGUGCGCAGU
UCAGAAAGGUCUGCGUGCGCAGUCACUGAAAGAGAUCAAAG
UCUGCGUGCGCAGUCACUGAAAGAGAUCAAAGGCGUGCAGU
GCAGUCACUGAAAGAGAUCAAAGGCGUGCAGUGGAUCCCGG
GAAAGAGAUCAAAGGCGUGCAGUGGAUCCCGGACUGGGGCC
AGGCGUGCAGUGGAUCCCGGACUGGGGCCAGGCGCGUAUCG
GUGGAUCCCGGACUGGGGCCAGGCGCGUAUCGAGUCGAUGG
CUGGGGCCAGGCGCGUAUCGAGUCGAUGGUUGCUAACCGUC
GUAUCGAGUCGAUGGUUGCUAACCGUCCUGACUGGUGUAUC
GAUGGUUGCUAACCGUCCUGACUGGUGUAUCUCCCGUCAGC
UGACUGGUGUAUCUCCCGUCAGCGCACCUGGGGUGUACCGA
CGUCAGCGCACCUGGGGUGUACCGAUGUCACUGUUCGUGCA
ACCUGGGGUGUACCGAUGUCACUGUUCGUGCACAAAGACAC
ACCGAUGUCACUGUUCGUGCACAAAGACACGGAAGAGCUGC
GUUCGUGCACAAAGACACGGAAGAGCUGCAUCCGCGUACCC
CAAAGACACGGAAGAGCUGCAUCCGCGUACCCUUGAACUGA
CGUACCCUUGAACUGAUGGAAGAAGUGGCAAAACGCGUUGA
GAACUGAUGGAAGAAGUGGCAAAACGCGUUGAAGUCGAUGG
AGAAGUGGCAAAACGCGUUGAAGUCGAUGGCAUCCAGGCGU
AACGCGUUGAAGUCGAUGGCAUCCAGGCGUGGUGGGAUCUC
UGGCAUCCAGGCGUGGUGGGAUCUCGAUGCGAAAGAGAUCC
CGUGGUGGGAUCUCGAUGCGAAAGAGAUCCUCGGCGACGAA
UGCGAAAGAGAUCCUCGGCGACGAAGCUGAUCAGUACGUGA
GAUCCUCGGCGACGAAGCUGAUCAGUACGUGAAAGUGCCGG
ACGAAGCUGAUCAGUACGUGAAAGUGCCGGACACAUUGGAU
GAAAGUGCCGGACACAUUGGAUGUAUGGUUUGACUCCGGAU
CACAUUGGAUGUAUGGUUUGACUCCGGAUCUACCCACUCUU
UAUGGUUUGACUCCGGAUCUACCCACUCUUCUGUUGUUGAC
UACCCACUCUUCUGUUGUUGACGUGCGUCCGGAAUUUGCCG
UGUUGUUGACGUGCGUCCGGAAUUUGCCGGUCACGCAGCGG
GCGUCCGGAAUUUGCCGGUCACGCAGCGGACAUGUAUCUGG
CGCAGCGGACAUGUAUCUGGAAGGUUCUGACCAACACCGCG
CAUGUAUCUGGAAGGUUCUGACCAACACCGCGGCUGGUUCA
ACCAACACCGCGGCUGGUUCAUGUCUUCCCUAAUGAUCUCC
GGCUGGUUCAUGUCUUCCCUAAUGAUCUCCACCGCGAUGAA
UGUCUUCCCUAAUGAUCUCCACCGCGAUGAAGGGUAAAGCG
UAAUGAUCUCCACCGCGAUGAAGGGUAAAGCGCCGUAUCGU
GAUGAAGGGUAAAGCGCCGUAUCGUCAGGUACUGACCCACG
AAAGCGCCGUAUCGUCAGGUACUGACCCACGGCUUUACCGU
AGGUACUGACCCACGGCUUUACCGUGGAUGGUCAGGGCCGC
CGGCUUUACCGUGGAUGGUCAGGGCCGCAAGAUGUCUAAAU
CGUGGAUGGUCAGGGCCGCAAGAUGUCUAAAUCCAUCGGCA
UCAGGGCCGCAAGAUGUCUAAAUCCAUCGGCAAUACCGUUU
AGAUGUCUAAAUCCAUCGGCAAUACCGUUUCGCCGCAGGAU
CGGCAAUACCGUUUCGCCGCAGGAUGUGAUGAACAAACUGG
UUUCGCCGCAGGAUGUGAUGAACAAACUGGGCGCGGAUAUU
GAUGAACAAACUGGGCGCGGAUAUUCUGCGUCUGUGGGUGG
AUUCUGCGUCUGUGGGUGGCAUCAACCGACUACACCGGUGA
GUGGGUGGCAUCAACCGACUACACCGGUGAAAUGGCCGUUU
AUCAACCGACUACACCGGUGAAAUGGCCGUUUCUGACGAGA
CGGUGAAAUGGCCGUUUCUGACGAGAUCCUGAAACGUGCUG
CCGUUUCUGACGAGAUCCUGAAACGUGCUGCCGAUAGCUAU
GAUCCUGAAACGUGCUGCCGAUAGCUAUCGUCGUAUCCGUA
CUGCCGAUAGCUAUCGUCGUAUCCGUAACACCGCGCGCUUC
GCUAUCGUCGUAUCCGUAACACCGCGCGCUUCCUGCUGGCA
GGCAAACCUGAACGGUUUUGAUCCAGCAAAAGAUAUGGUGA
GAACGGUUUUGAUCCAGCAAAAGAUAUGGUGAAACCGGAAG
AUAUGGUGAAACCGGAAGAGAUGGUGGUACUGGAUCGCUGG
GGAAGAGAUGGUGGUACUGGAUCGCUGGGCCGUAGGUUGUG
GUACUGGAUCGCUGGGCCGUAGGUUGUGCGAAAGCGGCACA
GCUGGGCCGUAGGUUGUGCGAAAGCGGCACAGGAAGACAUC
GGCACAGGAAGACAUCCUCAAGGCGUACGAAGCAUACGAUU
AGACAUCCUCAAGGCGUACGAAGCAUACGAUUUCCACGAAG
CAAGGCGUACGAAGCAUACGAUUUCCACGAAGUGGUACAGC
CGAAGCAUACGAUUUCCACGAAGUGGUACAGCGUCUGAUGC
CGAUUUCCACGAAGUGGUACAGCGUCUGAUGCGCUUCUGCU
GAUGCGCUUCUGCUCCGUUGAGAUGGGUUCCUUCUACCUCG
CGUUGAGAUGGGUUCCUUCUACCUCGACAUCAUCAAAGACC
GUUCCUUCUACCUCGACAUCAUCAAAGACCGUCAGUACACC
CGACAUCAUCAAAGACCGUCAGUACACCGCCAAAGCGGACA
AAGACCGUCAGUACACCGCCAAAGCGGACAGUGUGGCGCGU
AGUACACCGCCAAAGCGGACAGUGUGGCGCGUCGUAGCUGC
CGGACAGUGUGGCGCGUCGUAGCUGCCAGACUGCGCUAUAU
UGGCGCGUCGUAGCUGCCAGACUGCGCUAUAUCACAUCGCA
UAGCUGCCAGACUGCGCUAUAUCACAUCGCAGAAGCGCUGG
ACUGCGCUAUAUCACAUCGCAGAAGCGCUGGUGCGCUGGAU
CAGAAGCGCUGGUGCGCUGGAUGGCACCAAUCCUCUCCUUC
UGGUGCGCUGGAUGGCACCAAUCCUCUCCUUCACCGCUGAU
UGGCACCAAUCCUCUCCUUCACCGCUGAUGAAGUGUGGGGC
CCUCUCCUUCACCGCUGAUGAAGUGUGGGGCUACCUGCCGG
CGCUGAUGAAGUGUGGGGCUACCUGCCGGGCGAACGUGAAA
GUGGGGCUACCUGCCGGGCGAACGUGAAAAAUACGUCUUCA
CCUGCCGGGCGAACGUGAAAAAUACGUCUUCACCGGUGAGU
AACGUGAAAAAUACGUCUUCACCGGUGAGUGGUACGAAGGC
CGUCUUCACCGGUGAGUGGUACGAAGGCCUGUUUGGCCUGG
GAAGGCCUGUUUGGCCUGGCAGACAGUGAAGCGAUGAACGA
UUUGGCCUGGCAGACAGUGAAGCGAUGAACGAUGCGUUCUG
AGACAGUGAAGCGAUGAACGAUGCGUUCUGGGACGAGCUGU
GAUGAACGAUGCGUUCUGGGACGAGCUGUUGAAAGUGCGUG
CGUUCUGGGACGAGCUGUUGAAAGUGCGUGGCGAAGUGAAC
GCUGUUGAAAGUGCGUGGCGAAGUGAACAAAGUCAUUGAGC
AGUGCGUGGCGAAGUGAACAAAGUCAUUGAGCAAGCGCGUG
CGAAGUGAACAAAGUCAUUGAGCAAGCGCGUGCCGACAAGA
CAUUGAGCAAGCGCGUGCCGACAAGAAAGUGGGUGGCUCGC
GAAAGUGGGUGGCUCGCUGGAAGCGGCAGUAACCUUGUAUG
GGCUCGCUGGAAGCGGCAGUAACCUUGUAUGCAGAACCGGA
GCGGCAGUAACCUUGUAUGCAGAACCGGAACUGUCGGCGAA
ACCUUGUAUGCAGAACCGGAACUGUCGGCGAAACUGACCGC
CAGAACCGGAACUGUCGGCGAAACUGACCGCGCUGGGCGAU
GAAACUGACCGCGCUGGGCGAUGAAUUACGAUUUGUCCUGU
GCGCUGGGCGAUGAAUUACGAUUUGUCCUGUUGACCUCCGG
AAUUACGAUUUGUCCUGUUGACCUCCGGCGCUACCGUUGCA
UCCUGUUGACCUCCGGCGCUACCGUUGCAGACUAUAACGAC
CUCCGGCGCUACCGUUGCAGACUAUAACGACGCACCUGCUG
UACCGUUGCAGACUAUAACGACGCACCUGCUGAUGCUCAGC
CUAUAACGACGCACCUGCUGAUGCUCAGCAGAGCGAAGUAC
CGCACCUGCUGAUGCUCAGCAGAGCGAAGUACUCAAAGGGC
GAUGCUCAGCAGAGCGAAGUACUCAAAGGGCUGAAAGUCGC
GCGAAGUACUCAAAGGGCUGAAAGUCGCGUUGAGUAAAGCC
AAGGGCUGAAAGUCGCGUUGAGUAAAGCCGAAGGUGAGAAG
AGUCGCGUUGAGUAAAGCCGAAGGUGAGAAGUGCCCACGCU
GAGUAAAGCCGAAGGUGAGAAGUGCCCACGCUGCUGGCACU
GAAGUGCCCACGCUGCUGGCACUACACCCAGGAUGUCGGCA
ACGCUGCUGGCACUACACCCAGGAUGUCGGCAAGGUGGCGG
ACUACACCCAGGAUGUCGGCAAGGUGGCGGAACACGCAGAA
GGAUGUCGGCAAGGUGGCGGAACACGCAGAAAUCUGCGGCC
CAAGGUGGCGGAACACGCAGAAAUCUGCGGCCGCUGUGUCA
AAAUCUGCGGCCGCUGUGUCAGCAACGUCGCCGGUGACGGU
UGUCAGCAACGUCGCCGGUGACGGUGAAAAACGUAAGUUUG
CGUCGCCGGUGACGGUGAAAAACGUAAGUUUGCCUGAUGAG
GAAAAACGUAAGUUUGCCUGAUGAGUCAAUCGAUCUGUUCA
UUUGCCUGAUGAGUCAAUCGAUCUGUUCAACAGGGCUACGC
UGAGUCAAUCGAUCUGUUCAACAGGGCUACGCUGGCUGUGG
CGCUGGCUGUGGCUGGUGGUAGUCGUGCUGAUUAUCGAUCU
GGCUGGUGGUAGUCGUGCUGAUUAUCGAUCUGGGCAGCAAA
UGCUGAUUAUCGAUCUGGGCAGCAAAUACCUGAUCCUCCAG
AUCUGGGCAGCAAAUACCUGAUCCUCCAGAACUUUGCUCUG
GCAAAUACCUGAUCCUCCAGAACUUUGCUCUGGGGGAUACG
CCAGAACUUUGCUCUGGGGGAUACGGUCCCGCUGUUCCCGU
UCCCGCUGUUCCCGUCGCUUAAUCUGCAUUAUGCGCGUAAC
CCCGUCGCUUAAUCUGCAUUAUGCGCGUAACUAUGGCGCGG
UAAUCUGCAUUAUGCGCGUAACUAUGGCGCGGCGUUUAGUU
GUAACUAUGGCGCGGCGUUUAGUUUCCUUGCCGAUAGCGGC
GGCGUUUAGUUUCCUUGCCGAUAGCGGCGGCUGGCAGCGUU
UGCCGAUAGCGGCGGCUGGCAGCGUUGGUUCUUUGCCGGUA
AGCGUUGGUUCUUUGCCGGUAUUGCGAUUGGUAUUAGCGUG
UUGCCGGUAUUGCGAUUGGUAUUAGCGUGAUCCUGGCAGUG
UUGCGAUUGGUAUUAGCGUGAUCCUGGCAGUGAUGAUGUAU
UUAGCGUGAUCCUGGCAGUGAUGAUGUAUCGCUCGAAGGCC
CAGUGAUGAUGUAUCGCUCGAAGGCCACGCAGAAGCUAAAC
GUAUCGCUCGAAGGCCACGCAGAAGCUAAACAAUAUCGCUU
GAAGGCCACGCAGAAGCUAAACAAUAUCGCUUACGCGCUGA
GAAGCUAAACAAUAUCGCUUACGCGCUGAUUAUUGGCGGCG
AUAUCGCUUACGCGCUGAUUAUUGGCGGCGCGCUGGGCAAC
UUAUUGGCGGCGCGCUGGGCAACCUGUUCGACCGCCUGUGG
CGCGCUGGGCAACCUGUUCGACCGCCUGUGGCACGGCUUCG
CCUGUUCGACCGCCUGUGGCACGGCUUCGUUGUCGAUAUGA
GUGGCACGGCUUCGUUGUCGAUAUGAUCGACUUCUACGUCG
CUUCGUUGUCGAUAUGAUCGACUUCUACGUCGGCGACUGGC
GAUCGACUUCUACGUCGGCGACUGGCACUUCGCCACCUUCA
UCGGCGACUGGCACUUCGCCACCUUCAACCUUGCCGAUACU
CGCCACCUUCAACCUUGCCGAUACUGCCAUCUGUGUCGGUG
GCCAUCUGUGUCGGUGCGGCACUGAUUGUGCUGGAAGGUUU
UGCGGCACUGAUUGUGCUGGAAGGUUUUUUGCCUUCUAGAG
UGGAAGGUUUUUUGCCUUCUAGAGCGAAAAAACAAUAAUAA
UUUUGCCUUCUAGAGCGAAAAAACAAUAAUAAACCCUGCCG
UAGAGCGAAAAAACAAUAAUAAACCCUGCCGGAUGCGAUGC
ACAAUAAUAAACCCUGCCGGAUGCGAUGCUGACGCAUCUUA
CCCUGCCGGAUGCGAUGCUGACGCAUCUUAUCCGGCCUACA
AUGCGAUGCUGACGCAUCUUAUCCGGCCUACAGAUUGCUGC
UGACGCAUCUUAUCCGGCCUACAGAUUGCUGCGAAAUCGUA
CCGGCCUACAGAUUGCUGCGAAAUCGUAGGCCGGAUAAGGC
GCUGCGAAAUCGUAGGCCGGAUAAGGCGUUUACGCCGCAUC
GGAUAAGGCGUUUACGCCGCAUCCGGCAAAAAUCCUUAAAU
GUUUACGCCGCAUCCGGCAAAAAUCCUUAAAUAUAAGAGCA
GCAUCCGGCAAAAAUCCUUAAAUAUAAGAGCAAACCUGCAU
AAAUCCUUAAAUAUAAGAGCAAACCUGCAUGUCUGAAUCUG
AGAGCAAACCUGCAUGUCUGAAUCUGUACAGAGCAAUAGCG
CUGCAUGUCUGAAUCUGUACAGAGCAAUAGCGCCGUCCUGG
CAAUAGCGCCGUCCUGGUGCACUUCACGCUAAAACUCGACG
GUCCUGGUGCACUUCACGCUAAAACUCGACGAUGGCACCAC
CUUCACGCUAAAACUCGACGAUGGCACCACCGCCGAGUCUA
CGACGAUGGCACCACCGCCGAGUCUACCCGCAACAACGGUA
CCACCGCCGAGUCUACCCGCAACAACGGUAAACCGGCGCUG
AGUCUACCCGCAACAACGGUAAACCGGCGCUGUUCCGCCUG
GGCGCUGUUCCGCCUGGGUGAUGCUUCUCUUUCUGAAGGGC
GGGUGAUGCUUCUCUUUCUGAAGGGCUGGAGCAACACCUGU
UUCUCUUUCUGAAGGGCUGGAGCAACACCUGUUGGGGCUGA
AGCAACACCUGUUGGGGCUGAAAGUGGGCGAUAAAACCACC
GUUGGGGCUGAAAGUGGGCGAUAAAACCACCUUCUCGUUGG
UAAAACCACCUUCUCGUUGGAGCCAGAUGCGGCGUUUGGCG
GCGGCGUUUGGCGUGCCGUCACCGGACCUGAUUCAGUACUU
GCGUGCCGUCACCGGACCUGAUUCAGUACUUCUCCCGCCGU
UCAGUACUUCUCCCGCCGUGAAUUUAUGGAUGCAGGCGAGC
CUCCCGCCGUGAAUUUAUGGAUGCAGGCGAGCCAGAAAUUG
UGAAUUUAUGGAUGCAGGCGAGCCAGAAAUUGGCGCAAUCA
GGCGAGCCAGAAAUUGGCGCAAUCAUGCUUUUUACCGCAAU
UUGGCGCAAUCAUGCUUUUUACCGCAAUGGAUGGCAGUGAG
CAUGCUUUUUACCGCAAUGGAUGGCAGUGAGAUGCCUGGCG
UACCGCAAUGGAUGGCAGUGAGAUGCCUGGCGUGAUCCGCG
GCAGUGAGAUGCCUGGCGUGAUCCGCGAAAUUAACGGCGAC
UGCCUGGCGUGAUCCGCGAAAUUAACGGCGACUCCAUUACC
GAUCCGCGAAAUUAACGGCGACUCCAUUACCGUUGAUUUCA
CGGCGACUCCAUUACCGUUGAUUUCAACCAUCCGCUGGCCG
CAUUACCGUUGAUUUCAACCAUCCGCUGGCCGGGCAGACCG
CAACCAUCCGCUGGCCGGGCAGACCGUUCAUUUUGAUAUUG
GCUGGCCGGGCAGACCGUUCAUUUUGAUAUUGAAGUGCUGG
GACCGUUCAUUUUGAUAUUGAAGUGCUGGAAAUCGAUCCGG
UUUUGAUAUUGAAGUGCUGGAAAUCGAUCCGGCACUGGAGG
GUGCUGGAAAUCGAUCCGGCACUGGAGGCGUAACAUGCAGA
CGAUCCGGCACUGGAGGCGUAACAUGCAGAUCCUGUUGGCC
ACUGGAGGCGUAACAUGCAGAUCCUGUUGGCCAACCCGCGU
ACAUGCAGAUCCUGUUGGCCAACCCGCGUGGUUUUUGUGCC
CGUGGUUUUUGUGCCGGGGUAGACCGCGCUAUCAGCAUUGU
GUGCCGGGGUAGACCGCGCUAUCAGCAUUGUUGAAAACGCG
CCGCGCUAUCAGCAUUGUUGAAAACGCGCUGGCCAUUUACG
UUGUUGAAAACGCGCUGGCCAUUUACGGCGCACCGAUAUAU
GCGCUGGCCAUUUACGGCGCACCGAUAUAUGUCCGUCACGA
CGCACCGAUAUAUGUCCGUCACGAAGUGGUACAUAACCGCU
UAUGUCCGUCACGAAGUGGUACAUAACCGCUAUGUGGUCGA
CGAAGUGGUACAUAACCGCUAUGUGGUCGAUAGCUUGCGUG
ACAUAACCGCUAUGUGGUCGAUAGCUUGCGUGAGCGUGGGG
UGUGGUCGAUAGCUUGCGUGAGCGUGGGGCUAUCUUUAUUG
GCUUGCGUGAGCGUGGGGCUAUCUUUAUUGAGCAGAUUAGC
GCGUGGGGCUAUCUUUAUUGAGCAGAUUAGCGAAGUACCGG
CUUUAUUGAGCAGAUUAGCGAAGUACCGGACGGCGCGAUCC
GCAGAUUAGCGAAGUACCGGACGGCGCGAUCCUGAUUUUCU
UACCGGACGGCGCGAUCCUGAUUUUCUCCGCACACGGUGUU
GCGAUCCUGAUUUUCUCCGCACACGGUGUUUCUCAGGCGGU
CUCCGCACACGGUGUUUCUCAGGCGGUACGUAACGAAGCAA
GUGUUUCUCAGGCGGUACGUAACGAAGCAAAAAGUCGCGAU
AGGCGGUACGUAACGAAGCAAAAAGUCGCGAUUUGACGGUG
UAACGAAGCAAAAAGUCGCGAUUUGACGGUGUUUGAUGCCA
UCGCGAUUUGACGGUGUUUGAUGCCACCUGUCCGCUGGUGA
AUGCCACCUGUCCGCUGGUGACCAAAGUGCAUAUGGAAGUC
UCCGCUGGUGACCAAAGUGCAUAUGGAAGUCGCCCGCGCCA
AUAUGGAAGUCGCCCGCGCCAGUCGCCGUGGCGAAGAAUCU
CCGCGCCAGUCGCCGUGGCGAAGAAUCUAUUCUCAUCGGUC
GUGGCGAAGAAUCUAUUCUCAUCGGUCACGCCGGGCACCCG
UCUCAUCGGUCACGCCGGGCACCCGGAAGUGGAAGGGACAA
CGCCGGGCACCCGGAAGUGGAAGGGACAAUGGGCCAGUACA
AGUGGAAGGGACAAUGGGCCAGUACAGUAACCCGGAAGGGG
GACAAUGGGCCAGUACAGUAACCCGGAAGGGGGAAUGUAUC
UACAGUAACCCGGAAGGGGGAAUGUAUCUGGUCGAAUCGCC
AGGGGGAAUGUAUCUGGUCGAAUCGCCGGACGAUGUGUGGA
GUAUCUGGUCGAAUCGCCGGACGAUGUGUGGAAACUGACGG
AAUCGCCGGACGAUGUGUGGAAACUGACGGUCAAAAACGAA
AUGUGUGGAAACUGACGGUCAAAAACGAAGAGAAGCUCUCC
ACUGACGGUCAAAAACGAAGAGAAGCUCUCCUUUAUGACCC
ACGAAGAGAAGCUCUCCUUUAUGACCCAGACCACGCUGUCG
AGCUCUCCUUUAUGACCCAGACCACGCUGUCGGUGGAUGAC
CCAGACCACGCUGUCGGUGGAUGACACGUCUGAUGUGAUCG
GUCGGUGGAUGACACGUCUGAUGUGAUCGACGCGCUGCGUA
UGACACGUCUGAUGUGAUCGACGCGCUGCGUAAACGCUUCC
AUGUGAUCGACGCGCUGCGUAAACGCUUCCCGAAAAUUGUC
CGCUGCGUAAACGCUUCCCGAAAAUUGUCGGUCCGCGCAAA
CGAAAAUUGUCGGUCCGCGCAAAGAUGACAUCUGCUACGCC
UCGGUCCGCGCAAAGAUGACAUCUGCUACGCCACGACUAAC
AAGAUGACAUCUGCUACGCCACGACUAACCGUCAGGAAGCG
CUACGCCACGACUAACCGUCAGGAAGCGGUACGCGCCCUGG
ACUAACCGUCAGGAAGCGGUACGCGCCCUGGCAGAACAGGC
GAAGCGGUACGCGCCCUGGCAGAACAGGCGGAAGUUGUGUU
CGCCCUGGCAGAACAGGCGGAAGUUGUGUUGGUGGUCGGUU
UUGUGUUGGUGGUCGGUUCGAAAAACUCCUCCAACUCCAAC
UCGGUUCGAAAAACUCCUCCAACUCCAACCGUCUGGCGGAG
CAACUCCAACCGUCUGGCGGAGCUGGCCCAGCGUAUGGGCA
CCGUCUGGCGGAGCUGGCCCAGCGUAUGGGCAAACGCGCGU
AGCUGGCCCAGCGUAUGGGCAAACGCGCGUUUUUGAUUGAC
UGGGCAAACGCGCGUUUUUGAUUGACGAUGCGAAAGACAUC
CGUUUUUGAUUGACGAUGCGAAAGACAUCCAGGAAGAGUGG
UGACGAUGCGAAAGACAUCCAGGAAGAGUGGGUGAAAGAGG
ACAUCCAGGAAGAGUGGGUGAAAGAGGUUAAAUGCGUCGGC
AAGAGUGGGUGAAAGAGGUUAAAUGCGUCGGCGUGACUGCG
AGGUUAAAUGCGUCGGCGUGACUGCGGGCGCAUCGGCUCCG
GUCGGCGUGACUGCGGGCGCAUCGGCUCCGGAUAUUCUGGU
UGCGGGCGCAUCGGCUCCGGAUAUUCUGGUGCAGAAUGUGG
GGCUCCGGAUAUUCUGGUGCAGAAUGUGGUGGCACGUUUGC
CUGGUGCAGAAUGUGGUGGCACGUUUGCAGCAGCUGGGCGG
UGUGGUGGCACGUUUGCAGCAGCUGGGCGGUGGUGAAGCCA
GCAGCAGCUGGGCGGUGGUGAAGCCAUUCCGCUGGAAGGCC
UGGUGAAGCCAUUCCGCUGGAAGGCCGUGAAGAAAACAUUG
CAUUCCGCUGGAAGGCCGUGAAGAAAACAUUGUUUUCGAAG
UGAAGAAAACAUUGUUUUCGAAGUGCCGAAAGAGCUGCGUG
CAUUGUUUUCGAAGUGCCGAAAGAGCUGCGUGUCGAUAUUC
GCCGAAAGAGCUGCGUGUCGAUAUUCGUGAAGUCGAUUAAG
GCUGCGUGUCGAUAUUCGUGAAGUCGAUUAAGUCAUUAGCA
CGAUAUUCGUGAAGUCGAUUAAGUCAUUAGCAGCCUAAGUU
AAGUCGAUUAAGUCAUUAGCAGCCUAAGUUAUGCGAAAAUG
AGUCAUUAGCAGCCUAAGUUAUGCGAAAAUGCCGGUCUUGU
GCGAAAAUGCCGGUCUUGUUACCGGCAUUUUUUAUGGAGAA
UCUUGUUACCGGCAUUUUUUAUGGAGAAAACAUGCGUUUAC
CGGCAUUUUUUAUGGAGAAAACAUGCGUUUACCUAUCUUCC
UAUGGAGAAAACAUGCGUUUACCUAUCUUCCUCGAUACUGA
GCGUUUACCUAUCUUCCUCGAUACUGACCCCGGCAUUGACG
UCCUCGAUACUGACCCCGGCAUUGACGAUGCCGUCGCCAUU
GCAUUGACGAUGCCGUCGCCAUUGCCGCCGCGAUUUUUGCA
CCGUCGCCAUUGCCGCCGCGAUUUUUGCACCCGAACUCGAC
CGCCGCGAUUUUUGCACCCGAACUCGACCUGCAACUGAUGA
UGCACCCGAACUCGACCUGCAACUGAUGACCACCGUCGCGG
UCGACCUGCAACUGAUGACCACCGUCGCGGGUAAUGUCUCG
UGAUGACCACCGUCGCGGGUAAUGUCUCGGUUGAGAAAACU
CGCGGGUAAUGUCUCGGUUGAGAAAACUACCCGCAAUGCCC
CGGUUGAGAAAACUACCCGCAAUGCCCUGCAACUGCUGCAU
AACUACCCGCAAUGCCCUGCAACUGCUGCAUUUCUGGAAUG
CAAUGCCCUGCAACUGCUGCAUUUCUGGAAUGCGGAGAUUC
GCAACUGCUGCAUUUCUGGAAUGCGGAGAUUCCGCUCGCCC
UGCGGAGAUUCCGCUCGCCCAAGGGGCCGCUGUGCCACUGG
GCCCAAGGGGCCGCUGUGCCACUGGUACGCGCACCGCGUGA
GCUGUGCCACUGGUACGCGCACCGCGUGAUGCGGCAUCUGU
CGCGCACCGCGUGAUGCGGCAUCUGUGCACGGCGAAUCGGG
UGCGGCAUCUGUGCACGGCGAAUCGGGAAUGGCUGGCUACG
CGAAUCGGGAAUGGCUGGCUACGACUUUGUUGAGCACAACC
GGCUGGCUACGACUUUGUUGAGCACAACCGAAAGCCGCUCG
GACUUUGUUGAGCACAACCGAAAGCCGCUCGGGAUACCGGC
ACAACCGAAAGCCGCUCGGGAUACCGGCGUUUCUGGCGAUU
GGAUACCGGCGUUUCUGGCGAUUCGGGAUGCCCUGAUGCGU
UGGCGAUUCGGGAUGCCCUGAUGCGUGCACCAGAGCCUGUU
GAUGCCCUGAUGCGUGCACCAGAGCCUGUUACCCUGGUGGC
UGCGUGCACCAGAGCCUGUUACCCUGGUGGCCAUCGGCCCG
AGCCUGUUACCCUGGUGGCCAUCGGCCCGUUAACCAAUAUU
CUGGUGGCCAUCGGCCCGUUAACCAAUAUUGCGCUGUUACU
UUAACCAAUAUUGCGCUGUUACUUUCACAAUGCCCGGAAUG
AUUGCGCUGUUACUUUCACAAUGCCCGGAAUGCAAGCCGUA
UUACUUUCACAAUGCCCGGAAUGCAAGCCGUAUAUUCGCCG
AUGCCCGGAAUGCAAGCCGUAUAUUCGCCGUCUGGUGAUCA
CGUAUAUUCGCCGUCUGGUGAUCAUGGGUGGUUCUGCCGGA
AUCAUGGGUGGUUCUGCCGGACGCGGCAACUGUACGCCAAA
CUGCCGGACGCGGCAACUGUACGCCAAACGCCGAGUUUAAU
CAACUGUACGCCAAACGCCGAGUUUAAUAUUGCUGCCGAUC
CGAGUUUAAUAUUGCUGCCGAUCCAGAAGCUGCUGCCUGUG
CUGCUGCCUGUGUCUUCCGCAGUGGUAUUGAAAUCGUCAUG
UGUCUUCCGCAGUGGUAUUGAAAUCGUCAUGUGCGGUUUGG
AAUCGUCAUGUGCGGUUUGGAUGUCACCAAUCAGGCAAUAU
GUGCGGUUUGGAUGUCACCAAUCAGGCAAUAUUAACUCCUG
GAUGUCACCAAUCAGGCAAUAUUAACUCCUGACUAUCUCUC
UCAGGCAAUAUUAACUCCUGACUAUCUCUCUACACUGCCGC
UAACUCCUGACUAUCUCUCUACACUGCCGCAGUUAAACCGU
CUAUCUCUCUACACUGCCGCAGUUAAACCGUACCGGGAAAA
CACUGCCGCAGUUAAACCGUACCGGGAAAAUGCUUCACGCC
AGUUAAACCGUACCGGGAAAAUGCUUCACGCCCUGUUUAGC
AAAUGCUUCACGCCCUGUUUAGCCACUACCGUAGCGGCAGU
CCCUGUUUAGCCACUACCGUAGCGGCAGUAUGCAAAGCGGC
GCCACUACCGUAGCGGCAGUAUGCAAAGCGGCUUGCGAAUG
AGUAUGCAAAGCGGCUUGCGAAUGCACGAUCUCUGCGCCAU
GAAUGCACGAUCUCUGCGCCAUCGCCUGGCUGGUGCGCCCG
CGCCUGGCUGGUGCGCCCGGACCUGUUCACUCUCAAACCCU
GCCCGGACCUGUUCACUCUCAAACCCUGUUUUGUGGCAGUG
CUCAAACCCUGUUUUGUGGCAGUGGAAACUCAGGGCGAAUU
UUUUGUGGCAGUGGAAACUCAGGGCGAAUUUACCUCAGGCA
UGGAAACUCAGGGCGAAUUUACCUCAGGCACGACGGUGGUU
AGGGCGAAUUUACCUCAGGCACGACGGUGGUUGAUAUCGAC
CUCAGGCACGACGGUGGUUGAUAUCGACGGUUGCCUGGGCA
AUAUCGACGGUUGCCUGGGCAAGCCAGCCAAUGUACAGGUG
GUUGCCUGGGCAAGCCAGCCAAUGUACAGGUGGCAUUGGAU
CCAGCCAAUGUACAGGUGGCAUUGGAUCUGGAUGUGAAAGG
ACAGGUGGCAUUGGAUCUGGAUGUGAAAGGCUUCCAGCAGU
UCUGGAUGUGAAAGGCUUCCAGCAGUGGGUGGCUGAGGUGC
CUUCCAGCAGUGGGUGGCUGAGGUGCUGGCUCUGGCGUCGU
GGUGCUGGCUCUGGCGUCGUAACCUGUCACAUGUUAUUGGC
CUGGCGUCGUAACCUGUCACAUGUUAUUGGCAUGCAGUCAU
ACCUGUCACAUGUUAUUGGCAUGCAGUCAUUCAUCGACUCA
UUAUUGGCAUGCAGUCAUUCAUCGACUCAUGCCUUUCACUG
UUCAUCGACUCAUGCCUUUCACUGAUAUCCCUCCCUGUUUA
ACUGAUAUCCCUCCCUGUUUAUCAUUAAUUUCUAAUUAUCA
CCUGUUUAUCAUUAAUUUCUAAUUAUCAGCGUUUUUGGCUG
GCGUUUUUGGCUGGCGGCGUAGCGAUGCGCUGGUUACUCUG
GGCGUAGCGAUGCGCUGGUUACUCUGAAAACGGUCUAUGCA
AUGCGCUGGUUACUCUGAAAACGGUCUAUGCAAAUUAACAA
ACUCUGAAAACGGUCUAUGCAAAUUAACAAAAGAGAAUAGC
ACGGUCUAUGCAAAUUAACAAAAGAGAAUAGCUAUGCAUGA
GCAAAUUAACAAAAGAGAAUAGCUAUGCAUGAUGCAAACAU
AAAGAGAAUAGCUAUGCAUGAUGCAAACAUCCGCGUUGCCA
AUGCAAACAUCCGCGUUGCCAUCGCGGGAGCCGGGGGGCGU
UCGCGGGAGCCGGGGGGCGUAUGGGCCGCCAGUUGAUUCAG
CGGGGGGCGUAUGGGCCGCCAGUUGAUUCAGGCGGCGCUGG
UAUGGGCCGCCAGUUGAUUCAGGCGGCGCUGGCAUUAGAGG
UUGAUUCAGGCGGCGCUGGCAUUAGAGGGCGUGCAGUUGGG
GCUGGCAUUAGAGGGCGUGCAGUUGGGCGCUGCGCUGGAGC
GCAGUUGGGCGCUGCGCUGGAGCGUGAAGGAUCUUCUUUAC
GCUGCGCUGGAGCGUGAAGGAUCUUCUUUACUGGGCAGCGA
GAGCGUGAAGGAUCUUCUUUACUGGGCAGCGACGCCGGUGA
AUCUUCUUUACUGGGCAGCGACGCCGGUGAGCUGGCCGGAG
ACUGGGCAGCGACGCCGGUGAGCUGGCCGGAGCCGGGAAAA
GACGCCGGUGAGCUGGCCGGAGCCGGGAAAACAGGCGUUAC
GAGCUGGCCGGAGCCGGGAAAACAGGCGUUACCGUGCAAAG
GAGCCGGGAAAACAGGCGUUACCGUGCAAAGCAGCCUCGAU
AAACAGGCGUUACCGUGCAAAGCAGCCUCGAUGCGGUAAAA
UACCGUGCAAAGCAGCCUCGAUGCGGUAAAAGAUGAUUUUG
AAGCAGCCUCGAUGCGGUAAAAGAUGAUUUUGAUGUGUUUA
UGCGGUAAAAGAUGAUUUUGAUGUGUUUAUCGAUUUUACCC
UGAUUUUGAUGUGUUUAUCGAUUUUACCCGUCCGGAAGGUA
UAUCGAUUUUACCCGUCCGGAAGGUACGCUGAACCAUCUCG
CCCGUCCGGAAGGUACGCUGAACCAUCUCGCUUUUUGUCGC
CCAUCUCGCUUUUUGUCGCCAGCAUGGCAAAGGGAUGGUGA
UUUUUGUCGCCAGCAUGGCAAAGGGAUGGUGAUCGGCACUA
AGCAUGGCAAAGGGAUGGUGAUCGGCACUACGGGGUUUGAC
AAGGGAUGGUGAUCGGCACUACGGGGUUUGACGAAGCCGGU
GAUCGGCACUACGGGGUUUGACGAAGCCGGUAAACAAGCAA
CGGGGUUUGACGAAGCCGGUAAACAAGCAAUUCGUGACGCC
ACGAAGCCGGUAAACAAGCAAUUCGUGACGCCGCUGCCGAU
AAUUCGUGACGCCGCUGCCGAUAUUGCGAUUGUCUUUGCUG
UUGCGAUUGUCUUUGCUGCCAAUUUUAGCGUUGGCGUUAAC
CCAAUUUUAGCGUUGGCGUUAACGUCAUGCUUAAGCUGCUG
UUGGCGUUAACGUCAUGCUUAAGCUGCUGGAGAAAGCAGCC
CGUCAUGCUUAAGCUGCUGGAGAAAGCAGCCAAAGUGAUGG
AGCUGCUGGAGAAAGCAGCCAAAGUGAUGGGUGACUACACC
AGCAGCCAAAGUGAUGGGUGACUACACCGAUAUCGAAAUUA
AGUGAUGGGUGACUACACCGAUAUCGAAAUUAUUGAAGCAC
ACUACACCGAUAUCGAAAUUAUUGAAGCACAUCAUAGACAU
UAUCGAAAUUAUUGAAGCACAUCAUAGACAUAAAGUUGAUG
UAUUGAAGCACAUCAUAGACAUAAAGUUGAUGCGCCGUCAG
ACAUCAUAGACAUAAAGUUGAUGCGCCGUCAGGCACCGCAC
CAUAAAGUUGAUGCGCCGUCAGGCACCGCACUGGCAAUGGG
GAUGCGCCGUCAGGCACCGCACUGGCAAUGGGAGAGGCGAU
GGCACCGCACUGGCAAUGGGAGAGGCGAUCGCCCACGCCCU
AAUGGGAGAGGCGAUCGCCCACGCCCUUGAUAAAGAUCUGA
GGCGAUCGCCCACGCCCUUGAUAAAGAUCUGAAAGAUUGCG
ACGCCCUUGAUAAAGAUCUGAAAGAUUGCGCGGUCUACAGU
UCUGAAAGAUUGCGCGGUCUACAGUCGUGAAGGCCACACCG
UUGCGCGGUCUACAGUCGUGAAGGCCACACCGGUGAACGUG
UCGUGAAGGCCACACCGGUGAACGUGUGCCUGGCACCAUUG
CCGGUGAACGUGUGCCUGGCACCAUUGGUUUUGCCACCGUG
CUGGCACCAUUGGUUUUGCCACCGUGCGUGCAGGUGACAUC
GGUUUUGCCACCGUGCGUGCAGGUGACAUCGUUGGUGAACA
UGCAGGUGACAUCGUUGGUGAACAUACCGCGAUGUUUGCCG
UCGUUGGUGAACAUACCGCGAUGUUUGCCGAUAUUGGCGAG
ACAUACCGCGAUGUUUGCCGAUAUUGGCGAGCGUCUGGAGA
GAUGUUUGCCGAUAUUGGCGAGCGUCUGGAGAUCACCCAUA
CGAUAUUGGCGAGCGUCUGGAGAUCACCCAUAAGGCGUCCA
CGAGCGUCUGGAGAUCACCCAUAAGGCGUCCAGCCGUAUGA
AGAUCACCCAUAAGGCGUCCAGCCGUAUGACAUUUGCUAAC
AUAAGGCGUCCAGCCGUAUGACAUUUGCUAACGGCGCGGUA
CCAGCCGUAUGACAUUUGCUAACGGCGCGGUAAGAUCGGCU
ACAUUUGCUAACGGCGCGGUAAGAUCGGCUUUGUGGUUGAG
UAAGAUCGGCUUUGUGGUUGAGUGGUAAGGAAAGCGGUCUU
UUUGUGGUUGAGUGGUAAGGAAAGCGGUCUUUUUGAUAUGC
UAAGGAAAGCGGUCUUUUUGAUAUGCGAGAUGUACUUGAUC
CGGUCUUUUUGAUAUGCGAGAUGUACUUGAUCUCAAUAAUU
UGAUAUGCGAGAUGUACUUGAUCUCAAUAAUUUGUAACCAC
AGAUGUACUUGAUCUCAAUAAUUUGUAACCACAAAAUAUUU
GAUCUCAAUAAUUUGUAACCACAAAAUAUUUGUUAUGGUGC
GUAACCACAAAAUAUUUGUUAUGGUGCAAAAAUAACACAUU
AAAUAUUUGUUAUGGUGCAAAAAUAACACAUUUAAUUUAUU
UUAUGGUGCAAAAAUAACACAUUUAAUUUAUUGAUUAUAAA
AAAAAUAACACAUUUAAUUUAUUGAUUAUAAAGGGCUUUAA
ACAUUUAAUUUAUUGAUUAUAAAGGGCUUUAAUUUUUGGCC
UAUUGAUUAUAAAGGGCUUUAAUUUUUGGCCCUUUUAUUUU
CUUUAAUUUUUGGCCCUUUUAUUUUUGGUGUUAUGUUUUUA
GCCCUUUUAUUUUUGGUGUUAUGUUUUUAAAUUGUCUAUAA
UUUUUGGUGUUAUGUUUUUAAAUUGUCUAUAAGUGCCAAAA
UAUGUUUUUAAAUUGUCUAUAAGUGCCAAAAAUUACAUGUU
AAAUUGUCUAUAAGUGCCAAAAAUUACAUGUUUUGUCUUCU
UCUUCUGUUUUUGUUGUUUUAAUGUAAAUUUUGACCAUUUG
UUGUUUUAAUGUAAAUUUUGACCAUUUGGUCCACUUUUUUC
AAAUUUUGACCAUUUGGUCCACUUUUUUCUGCUCGUUUUUA
ACUUUUUUCUGCUCGUUUUUAUUUCAUGCAAUCUUCUUGCU
UGCUCGUUUUUAUUUCAUGCAAUCUUCUUGCUGCGCAAGCG
AUGCAAUCUUCUUGCUGCGCAAGCGUUUUCCAGAACAGGUU
UUGCUGCGCAAGCGUUUUCCAGAACAGGUUAGAUGAUCUUU
AGCGUUUUCCAGAACAGGUUAGAUGAUCUUUUUGUCGCUUA
AGAUGAUCUUUUUGUCGCUUAAUGCCUGUAAAACAUGCAUG
UUUUGUCGCUUAAUGCCUGUAAAACAUGCAUGAGCCACAAA
UUAAUGCCUGUAAAACAUGCAUGAGCCACAAAAUAAUAUAA
GUAAAACAUGCAUGAGCCACAAAAUAAUAUAAAAAAUCCCG
CAUGAGCCACAAAAUAAUAUAAAAAAUCCCGCCAUUAAGUU
AUAAUAUAAAAAAUCCCGCCAUUAAGUUGACUUUUAGCGCC
AAAAUCCCGCCAUUAAGUUGACUUUUAGCGCCCAUAUCUCC
UAAGUUGACUUUUAGCGCCCAUAUCUCCAGAAUGCCGCCGU
UUUAGCGCCCAUAUCUCCAGAAUGCCGCCGUUUGCCAGAAA
CCAGAAUGCCGCCGUUUGCCAGAAAUUCGUCGGUAAGCAGA
UUUGCCAGAAAUUCGUCGGUAAGCAGAUUUGCAUUGAUUUA
UCGUCGGUAAGCAGAUUUGCAUUGAUUUACGUCAUCAUUGU
GAUUUGCAUUGAUUUACGUCAUCAUUGUGAAUUAAUAUGCA
UGAUUUACGUCAUCAUUGUGAAUUAAUAUGCAAAUAAAGUG
AUCAUUGUGAAUUAAUAUGCAAAUAAAGUGAGUGAAUAUUC
AUUAAUAUGCAAAUAAAGUGAGUGAAUAUUCUCUGGAGGGU
AGUGAGUGAAUAUUCUCUGGAGGGUGUUUUGAUUAAGUCAG
AUUCUCUGGAGGGUGUUUUGAUUAAGUCAGCGCUAUUGGUU
GUUUUGAUUAAGUCAGCGCUAUUGGUUCUGGAAGACGGAAC
GUCAGCGCUAUUGGUUCUGGAAGACGGAACCCAGUUUCACG
GGUUCUGGAAGACGGAACCCAGUUUCACGGUCGGGCCAUAG
CCCAGUUUCACGGUCGGGCCAUAGGGGCAACAGGUUCGGCG
ACGGUCGGGCCAUAGGGGCAACAGGUUCGGCGGUUGGGGAA
AACAGGUUCGGCGGUUGGGGAAGUCGUUUUCAAUACUUCAA
CGGUUGGGGAAGUCGUUUUCAAUACUUCAAUGACCGGUUAU
AAGUCGUUUUCAAUACUUCAAUGACCGGUUAUCAAGAAAUC
CAAUACUUCAAUGACCGGUUAUCAAGAAAUCCUCACUGAUC
CCGGUUAUCAAGAAAUCCUCACUGAUCCUUCCUAUUCUCGU
AAUCCUCACUGAUCCUUCCUAUUCUCGUCAAAUCGUUACUC
UGAUCCUUCCUAUUCUCGUCAAAUCGUUACUCUUACUUAUC
CUCGUCAAAUCGUUACUCUUACUUAUCCCCAUAUUGGCAAU
CGUUACUCUUACUUAUCCCCAUAUUGGCAAUGUCGGCACCA
UACUUAUCCCCAUAUUGGCAAUGUCGGCACCAAUGACGCCG
AUAUUGGCAAUGUCGGCACCAAUGACGCCGAUGAAGAAUCU
UGUCGGCACCAAUGACGCCGAUGAAGAAUCUUCUCAGGUAC
CGCCGAUGAAGAAUCUUCUCAGGUACAUGCACAAGGUCUGG
GAAUCUUCUCAGGUACAUGCACAAGGUCUGGUGAUUCGCGA
UACAUGCACAAGGUCUGGUGAUUCGCGACCUGCCGCUGAUU
UGAUUCGCGACCUGCCGCUGAUUGCCAGCAACUUCCGUAAU
ACCUGCCGCUGAUUGCCAGCAACUUCCGUAAUACCGAAGAC
UGAUUGCCAGCAACUUCCGUAAUACCGAAGACCUCUCUUCU
CAACUUCCGUAAUACCGAAGACCUCUCUUCUUACCUGAAAC
UACCGAAGACCUCUCUUCUUACCUGAAACGCCAUAACAUCG
CUCUUCUUACCUGAAACGCCAUAACAUCGUGGCGAUUGCCG
AACGCCAUAACAUCGUGGCGAUUGCCGAUAUCGAUACCCGU
ACAUCGUGGCGAUUGCCGAUAUCGAUACCCGUAAGCUGACG
UUGCCGAUAUCGAUACCCGUAAGCUGACGCGUUUACUGCGC
ACCCGUAAGCUGACGCGUUUACUGCGCGAGAAAGGCGCACA
UGACGCGUUUACUGCGCGAGAAAGGCGCACAGAAUGGCUGC
ACUGCGCGAGAAAGGCGCACAGAAUGGCUGCAUUAUCGCGG
AAGGCGCACAGAAUGGCUGCAUUAUCGCGGGCGAUAACCCG
UGGCUGCAUUAUCGCGGGCGAUAACCCGGAUGCGGCGCUGG
UAUCGCGGGCGAUAACCCGGAUGCGGCGCUGGCGUUAGAAA
CCGGAUGCGGCGCUGGCGUUAGAAAAAGCCCGCGCGUUCCC
GAAAAAGCCCGCGCGUUCCCAGGUCUGAAUGGCAUGGAUCU
CGUUCCCAGGUCUGAAUGGCAUGGAUCUGGCAAAAGAAGUG
CUGAAUGGCAUGGAUCUGGCAAAAGAAGUGACCACCGCAGA
UGGAUCUGGCAAAAGAAGUGACCACCGCAGAAGCCUAUAGC
AAAAGAAGUGACCACCGCAGAAGCCUAUAGCUGGACACAAG
CCGCAGAAGCCUAUAGCUGGACACAAGGGAGCUGGACGUUG
CCUAUAGCUGGACACAAGGGAGCUGGACGUUGACCGGUGGC
CACAAGGGAGCUGGACGUUGACCGGUGGCCUGCCAGAAGCG
ACGUUGACCGGUGGCCUGCCAGAAGCGAAAAAAGAAGACGA
GGUGGCCUGCCAGAAGCGAAAAAAGAAGACGAGCUGCCGUU
AGAAGCGAAAAAAGAAGACGAGCUGCCGUUCCACGUCGUGG
AGAAGACGAGCUGCCGUUCCACGUCGUGGCUUAUGAUUUUG
GCCGUUCCACGUCGUGGCUUAUGAUUUUGGUGCCAAGCGCA
UGGCUUAUGAUUUUGGUGCCAAGCGCAACAUCCUGCGGAUG
AUUUUGGUGCCAAGCGCAACAUCCUGCGGAUGCUGGUGGAU
CCAAGCGCAACAUCCUGCGGAUGCUGGUGGAUAGAGGCUGU
CAUCCUGCGGAUGCUGGUGGAUAGAGGCUGUCGCCUGACCA
UGGAUAGAGGCUGUCGCCUGACCAUCGUUCCGGCGCAAACU
CCUGACCAUCGUUCCGGCGCAAACUUCUGCGGAAGAUGUGC
UCCGGCGCAAACUUCUGCGGAAGAUGUGCUGAAAAUGAAUC
CUUCUGCGGAAGAUGUGCUGAAAAUGAAUCCAGACGGCAUC
GAUGUGCUGAAAAUGAAUCCAGACGGCAUCUUCCUCUCCAA
CAGACGGCAUCUUCCUCUCCAACGGUCCUGGCGACCCGGCC
CCUCUCCAACGGUCCUGGCGACCCGGCCCCGUGCGAUUACG
UGGCGACCCGGCCCCGUGCGAUUACGCCAUUACCGCCAUCC
CCCCGUGCGAUUACGCCAUUACCGCCAUCCAGAAAUUCCUC
UUACGCCAUUACCGCCAUCCAGAAAUUCCUCGAAACCGAUA
CGCCAUCCAGAAAUUCCUCGAAACCGAUAUUCCGGUAUUCG
CUCGAAACCGAUAUUCCGGUAUUCGGCAUCUGUCUCGGUCA
AUUCGGCAUCUGUCUCGGUCAUCAGCUGCUGGCGCUGGCGA
AUCAGCUGCUGGCGCUGGCGAGCGGUGCGAAGACUGUCAAA
UGGCGCUGGCGAGCGGUGCGAAGACUGUCAAAAUGAAAUUU
CGAGCGGUGCGAAGACUGUCAAAAUGAAAUUUGGUCACCAC
UGUCAAAAUGAAAUUUGGUCACCACGGCGGCAACCAUCCGG
AAUUUGGUCACCACGGCGGCAACCAUCCGGUUAAAGAUGUG
ACGGCGGCAACCAUCCGGUUAAAGAUGUGGAGAAAAACGUG
CCAUCCGGUUAAAGAUGUGGAGAAAAACGUGGUAAUGAUCA
GAUGUGGAGAAAAACGUGGUAAUGAUCACCGCCCAGAACCA
CGUGGUAAUGAUCACCGCCCAGAACCACGGUUUUGCGGUGG
GAACCACGGUUUUGCGGUGGACGAAGCAACAUUACCUGCAA
UUUGCGGUGGACGAAGCAACAUUACCUGCAAACCUGCGUGU
GACGAAGCAACAUUACCUGCAAACCUGCGUGUCACGCAUAA
UACCUGCAAACCUGCGUGUCACGCAUAAAUCCCUGUUCGAC
CACGCAUAAAUCCCUGUUCGACGGUACGUUACAGGGCAUUC
UCCCUGUUCGACGGUACGUUACAGGGCAUUCAUCGCACCGA
CGGUACGUUACAGGGCAUUCAUCGCACCGAUAAACCGGCAU
ACAGGGCAUUCAUCGCACCGAUAAACCGGCAUUCAGCUUCC
CAUCGCACCGAUAAACCGGCAUUCAGCUUCCAGGGGCACCC
UAAACCGGCAUUCAGCUUCCAGGGGCACCCUGAAGCCAGCC
CAGCUUCCAGGGGCACCCUGAAGCCAGCCCUGGUCCACACG
CCUGAAGCCAGCCCUGGUCCACACGACGCCGCGCCGUUGUU
CGACGCCGCGCCGUUGUUCGACCACUUUAUCGAGUUAAUUG
GUUGUUCGACCACUUUAUCGAGUUAAUUGAGCAGUACCGUA
CCACUUUAUCGAGUUAAUUGAGCAGUACCGUAAAACCGCUA
AGUUAAUUGAGCAGUACCGUAAAACCGCUAAGUAAUCAGGA
AGCAGUACCGUAAAACCGCUAAGUAAUCAGGAGUAAAAGAG
AAAACCGCUAAGUAAUCAGGAGUAAAAGAGCCAUGCCAAAA
UAAUCAGGAGUAAAAGAGCCAUGCCAAAACGUACAGAUAUA
AAAGAGCCAUGCCAAAACGUACAGAUAUAAAAAGUAUCCUG
UGCCAAAACGUACAGAUAUAAAAAGUAUCCUGAUUCUGGGU
CAGAUAUAAAAAGUAUCCUGAUUCUGGGUGCGGGCCCGAUU
UGAUUCUGGGUGCGGGCCCGAUUGUUAUCGGUCAGGCGUGU
GGGCCCGAUUGUUAUCGGUCAGGCGUGUGAGUUUGACUACU
UGUUAUCGGUCAGGCGUGUGAGUUUGACUACUCUGGCGCGC
UCAGGCGUGUGAGUUUGACUACUCUGGCGCGCAAGCGUGUA
GUUUGACUACUCUGGCGCGCAAGCGUGUAAAGCCCUGCGUG
CUCUGGCGCGCAAGCGUGUAAAGCCCUGCGUGAAGAGGGUU
AGCGUGUAAAGCCCUGCGUGAAGAGGGUUACCGCGUCAUUC
AGCCCUGCGUGAAGAGGGUUACCGCGUCAUUCUGGUGAACU
GUUACCGCGUCAUUCUGGUGAACUCCAACCCGGCGACCAUC
UGGUGAACUCCAACCCGGCGACCAUCAUGACCGACCCGGAA
CCAACCCGGCGACCAUCAUGACCGACCCGGAAAUGGCUGAU
GACCAUCAUGACCGACCCGGAAAUGGCUGAUGCAACCUACA
GACCGACCCGGAAAUGGCUGAUGCAACCUACAUCGAGCCGA
GGAAAUGGCUGAUGCAACCUACAUCGAGCCGAUUCACUGGG
AUGCAACCUACAUCGAGCCGAUUCACUGGGAAGUUGUACGC
CAUCGAGCCGAUUCACUGGGAAGUUGUACGCAAGAUUAUUG
UUCACUGGGAAGUUGUACGCAAGAUUAUUGAAAAAGAGCGC
AGUUGUACGCAAGAUUAUUGAAAAAGAGCGCCCGGACGCGG
UAUUGAAAAAGAGCGCCCGGACGCGGUGCUGCCAACGAUGG
CGCCCGGACGCGGUGCUGCCAACGAUGGGCGGUCAGACGGC
GCUGCCAACGAUGGGCGGUCAGACGGCGCUGAACUGCGCGC
UGGGCGGUCAGACGGCGCUGAACUGCGCGCUGGAGCUGGAA
GGCGCUGAACUGCGCGCUGGAGCUGGAACGUCAGGGCGUGU
CGCGCUGGAGCUGGAACGUCAGGGCGUGUUGGAAGAGUUCG
GGAACGUCAGGGCGUGUUGGAAGAGUUCGGUGUCACCAUGA
UGUUGGAAGAGUUCGGUGUCACCAUGAUUGGUGCCACUGCC
GUGUCACCAUGAUUGGUGCCACUGCCGAUGCGAUUGAUAAA
UUGGUGCCACUGCCGAUGCGAUUGAUAAAGCAGAAGACCGC
GCCGAUGCGAUUGAUAAAGCAGAAGACCGCCGUCGUUUCGA
AGAAGACCGCCGUCGUUUCGACGUAGCGAUGAAGAAAAUUG
GUCGUUUCGACGUAGCGAUGAAGAAAAUUGGUCUGGAAACC
GAUGAAGAAAAUUGGUCUGGAAACCGCGCGUUCCGGUAUCG
UGGAAACCGCGCGUUCCGGUAUCGCACACACGAUGGAAGAA
CGCGUUCCGGUAUCGCACACACGAUGGAAGAAGCGCUGGCG
UAUCGCACACACGAUGGAAGAAGCGCUGGCGGUUGCCGCUG
AGCGCUGGCGGUUGCCGCUGACGUGGGCUUCCCGUGCAUUA
CUGACGUGGGCUUCCCGUGCAUUAUUCGCCCAUCCUUUACC
UUCCCGUGCAUUAUUCGCCCAUCCUUUACCAUGGGCGGUAG
UUAUUCGCCCAUCCUUUACCAUGGGCGGUAGCGGCGGCGGU
CAUCCUUUACCAUGGGCGGUAGCGGCGGCGGUAUCGCUUAU
UGGGCGGUAGCGGCGGCGGUAUCGCUUAUAACCGUGAAGAG
GCGGCGGCGGUAUCGCUUAUAACCGUGAAGAGUUUGAAGAA
UAUCGCUUAUAACCGUGAAGAGUUUGAAGAAAUUUGCGCCC
UAACCGUGAAGAGUUUGAAGAAAUUUGCGCCCGCGGUCUGG
AAUUUGCGCCCGCGGUCUGGAUCUCUCUCCGACCAAAGAGU
GCGGUCUGGAUCUCUCUCCGACCAAAGAGUUGCUGAUUGAU
CUCCGACCAAAGAGUUGCUGAUUGAUGAGUCGCUGAUCGGC
UGCUGAUUGAUGAGUCGCUGAUCGGCUGGAAAGAGUACGAG
AUGAGUCGCUGAUCGGCUGGAAAGAGUACGAGAUGGAAGUG
GAUCGGCUGGAAAGAGUACGAGAUGGAAGUGGUGCGUGAUA
CGAGAUGGAAGUGGUGCGUGAUAAAAACGACAACUGCAUCA
AGUGGUGCGUGAUAAAAACGACAACUGCAUCAUCGUCUGCU
AUAAAAACGACAACUGCAUCAUCGUCUGCUCUAUCGAAAAC
CUAUCGAAAACUUCGAUGCGAUGGGCAUCCACACCGGUGAC
CUUCGAUGCGAUGGGCAUCCACACCGGUGACUCCAUCACUG
GAUGGGCAUCCACACCGGUGACUCCAUCACUGUCGCGCCAG
GACUCCAUCACUGUCGCGCCAGCCCAAACGCUGACCGACAA
UCGCGCCAGCCCAAACGCUGACCGACAAAGAAUAUCAAAUC
CCAAACGCUGACCGACAAAGAAUAUCAAAUCAUGCGUAACG
CCGACAAAGAAUAUCAAAUCAUGCGUAACGCCUCGAUGGCG
AAAUCAUGCGUAACGCCUCGAUGGCGGUGCUGCGUGAAAUC
CUCGAUGGCGGUGCUGCGUGAAAUCGGCGUUGAAACCGGUG
GCUGCGUGAAAUCGGCGUUGAAACCGGUGGUUCCAACGUUC
GCGUUGAAACCGGUGGUUCCAACGUUCAGUUUGCGGUGAAC
CCAACGUUCAGUUUGCGGUGAACCCGAAAAACGGUCGUCUG
AGUUUGCGGUGAACCCGAAAAACGGUCGUCUGAUUGUUAUC
ACCCGAAAAACGGUCGUCUGAUUGUUAUCGAAAUGAACCCA
CGGUCGUCUGAUUGUUAUCGAAAUGAACCCACGCGUGUCCC
AUUGUUAUCGAAAUGAACCCACGCGUGUCCCGUUCUUCGGC
GUUCUUCGGCGCUGGCGUCGAAAGCGACCGGUUUCCCGAUU
CGAAAGCGACCGGUUUCCCGAUUGCUAAAGUGGCGGCGAAA
CGAUUGCUAAAGUGGCGGCGAAACUGGCGGUGGGUUACACC
GGCGAAACUGGCGGUGGGUUACACCCUCGACGAACUGAUGA
GGCGGUGGGUUACACCCUCGACGAACUGAUGAACGACAUCA
ACACCCUCGACGAACUGAUGAACGACAUCACUGGCGGACGU
ACGAACUGAUGAACGACAUCACUGGCGGACGUACUCCGGCC
ACGACAUCACUGGCGGACGUACUCCGGCCUCCUUCGAGCCG
ACGUACUCCGGCCUCCUUCGAGCCGUCCAUCGACUAUGUGG
CUCCUUCGAGCCGUCCAUCGACUAUGUGGUUACUAAAAUUC
CGUCCAUCGACUAUGUGGUUACUAAAAUUCCUCGCUUCAAC
UUACUAAAAUUCCUCGCUUCAACUUCGAAAAAUUCGCCGGU
UUCCUCGCUUCAACUUCGAAAAAUUCGCCGGUGCUAACGAC
UCGAAAAAUUCGCCGGUGCUAACGACCGUCUGACCACUCAG
CCGGUGCUAACGACCGUCUGACCACUCAGAUGAAAUCGGUU
ACGACCGUCUGACCACUCAGAUGAAAUCGGUUGGCGAAGUG
UCAGAUGAAAUCGGUUGGCGAAGUGAUGGCGAUUGGUCGCA
CGGUUGGCGAAGUGAUGGCGAUUGGUCGCACGCAGCAGGAA
AAGUGAUGGCGAUUGGUCGCACGCAGCAGGAAUCCCUGCAA
GAUUGGUCGCACGCAGCAGGAAUCCCUGCAAAAAGCGCUGC
CACGCAGCAGGAAUCCCUGCAAAAAGCGCUGCGCGGCCUGG
AAAAGCGCUGCGCGGCCUGGAAGUCGGUGCGACUGGAUUCG
GCGGCCUGGAAGUCGGUGCGACUGGAUUCGACCCGAAAGUG
AGUCGGUGCGACUGGAUUCGACCCGAAAGUGAGCCUGGAUG
CUGGAUUCGACCCGAAAGUGAGCCUGGAUGACCCGGAAGCG
CCCGAAAGUGAGCCUGGAUGACCCGGAAGCGUUAACCAAAA
CUGGAUGACCCGGAAGCGUUAACCAAAAUCCGUCGCGAACU
GUUAACCAAAAUCCGUCGCGAACUGAAAGACGCAGGCGCAG
AAUCCGUCGCGAACUGAAAGACGCAGGCGCAGAUCGUAUCU
GAACUGAAAGACGCAGGCGCAGAUCGUAUCUGGUACAUCGC
AGGCGCAGAUCGUAUCUGGUACAUCGCCGAUGCGUUCCGUG
UCGUAUCUGGUACAUCGCCGAUGCGUUCCGUGCGGGCCUGU
CCGUGCGGGCCUGUCUGUGGACGGCGUCUUCAACCUGACCA
UGUCUGUGGACGGCGUCUUCAACCUGACCAACAUUGACCGC
ACGGCGUCUUCAACCUGACCAACAUUGACCGCUGGUUCCUG
AUUGACCGCUGGUUCCUGGUACAGAUUGAAGAGCUGGUGCG
UGGUUCCUGGUACAGAUUGAAGAGCUGGUGCGUCUGGAAGA
UGAAGAGCUGGUGCGUCUGGAAGAGAAAGUGGCGGAAGUGG
UCUGGAAGAGAAAGUGGCGGAAGUGGGCAUCACUGGCCUGA
AAGUGGCGGAAGUGGGCAUCACUGGCCUGAACGCUGACUUC
AAGUGGGCAUCACUGGCCUGAACGCUGACUUCCUGCGCCAG
GAACGCUGACUUCCUGCGCCAGCUGAAACGCAAAGGCUUUG
UCCUGCGCCAGCUGAAACGCAAAGGCUUUGCCGAUGCGCGC
GAAACGCAAAGGCUUUGCCGAUGCGCGCUUGGCAAAACUGG
UUUGCCGAUGCGCGCUUGGCAAAACUGGCGGGCGUACGCGA
UUGGCAAAACUGGCGGGCGUACGCGAAGCGGAAAUCCGUAA
GGCGGGCGUACGCGAAGCGGAAAUCCGUAAGCUGCGUGACC
ACGCGAAGCGGAAAUCCGUAAGCUGCGUGACCAGUAUGACC
GGAAAUCCGUAAGCUGCGUGACCAGUAUGACCUGCACCCGG
UAAGCUGCGUGACCAGUAUGACCUGCACCCGGUUUAUAAGC
GUAUGACCUGCACCCGGUUUAUAAGCGCGUGGAUACCUGUG
CCCGGUUUAUAAGCGCGUGGAUACCUGUGCGGCAGAGUUCG
CGCGUGGAUACCUGUGCGGCAGAGUUCGCCACCGACACCGC
CCUGUGCGGCAGAGUUCGCCACCGACACCGCUUACAUGUAC
GUUCGCCACCGACACCGCUUACAUGUACUCCACUUAUGAAG
ACACCGCUUACAUGUACUCCACUUAUGAAGAAGAGUGCGAA
CAUGUACUCCACUUAUGAAGAAGAGUGCGAAGCGAAUCCGU
CACUUAUGAAGAAGAGUGCGAAGCGAAUCCGUCUACCGACC
AGUGCGAAGCGAAUCCGUCUACCGACCGUGAAAAAAUCAUG
GAAUCCGUCUACCGACCGUGAAAAAAUCAUGGUGCUUGGCG
UGGUGCUUGGCGGCGGCCCGAACCGUAUCGGUCAGGGUAUC
CGGCCCGAACCGUAUCGGUCAGGGUAUCGAAUUCGACUACU
CCGUAUCGGUCAGGGUAUCGAAUUCGACUACUGUUGCGUAC
UCAGGGUAUCGAAUUCGACUACUGUUGCGUACACGCCUCGC
GAAUUCGACUACUGUUGCGUACACGCCUCGCUGGCGCUGCG
CGCCUCGCUGGCGCUGCGCGAAGACGGUUACGAAACCAUUA
GGCGCUGCGCGAAGACGGUUACGAAACCAUUAUGGUUAACU
AAGACGGUUACGAAACCAUUAUGGUUAACUGUAACCCGGAA
AAACCAUUAUGGUUAACUGUAACCCGGAAACCGUCUCCACC
UGGUUAACUGUAACCCGGAAACCGUCUCCACCGACUACGAC
GUAACCCGGAAACCGUCUCCACCGACUACGACACUUCCGAC
AACCGUCUCCACCGACUACGACACUUCCGACCGCCUCUACU
CACCGACUACGACACUUCCGACCGCCUCUACUUCGAGCCGG
CGACACUUCCGACCGCCUCUACUUCGAGCCGGUAACUCUGG
CGCCUCUACUUCGAGCCGGUAACUCUGGAAGAUGUGCUGGA
UUCGAGCCGGUAACUCUGGAAGAUGUGCUGGAAAUCGUGCG
AACUCUGGAAGAUGUGCUGGAAAUCGUGCGUAUCGAGAAGC
AUGUGCUGGAAAUCGUGCGUAUCGAGAAGCCGAAAGGCGUU
UCGUGCGUAUCGAGAAGCCGAAAGGCGUUAUCGUCCAGUAC
UCGAGAAGCCGAAAGGCGUUAUCGUCCAGUACGGCGGUCAG
GAAAGGCGUUAUCGUCCAGUACGGCGGUCAGACCCCGCUGA
UAUCGUCCAGUACGGCGGUCAGACCCCGCUGAAACUGGCGC
GAAACUGGCGCGCGCGCUGGAAGCUGCUGGCGUACCGGUUA
GCGCUGGAAGCUGCUGGCGUACCGGUUAUCGGCACCAGCCC
CUGGCGUACCGGUUAUCGGCACCAGCCCGGAUGCUAUCGAC
GGUUAUCGGCACCAGCCCGGAUGCUAUCGACCGUGCAGAAG
CACCAGCCCGGAUGCUAUCGACCGUGCAGAAGACCGUGAAC
GGAUGCUAUCGACCGUGCAGAAGACCGUGAACGCUUCCAGC
CGACCGUGCAGAAGACCGUGAACGCUUCCAGCAUGCGGUUG
AGAAGACCGUGAACGCUUCCAGCAUGCGGUUGAGCGUCUGA
ACGCUUCCAGCAUGCGGUUGAGCGUCUGAAACUGAAACAAC
GCAUGCGGUUGAGCGUCUGAAACUGAAACAACCGGCGAACG
UGAGCGUCUGAAACUGAAACAACCGGCGAACGCCACCGUUA
GAAACUGAAACAACCGGCGAACGCCACCGUUACCGCUAUUG
AACCGGCGAACGCCACCGUUACCGCUAUUGAAAUGGCGGUA
CGCCACCGUUACCGCUAUUGAAAUGGCGGUAGAGAAGGCGA
ACCGCUAUUGAAAUGGCGGUAGAGAAGGCGAAAGAGAUUGG
AAAUGGCGGUAGAGAAGGCGAAAGAGAUUGGCUACCCGCUG
GAAGGCGAAAGAGAUUGGCUACCCGCUGGUGGUACGUCCGU
AUUGGCUACCCGCUGGUGGUACGUCCGUCUUACGUUCUCGG
GCUGGUGGUACGUCCGUCUUACGUUCUCGGCGGUCGGGCGA
ACGUUCUCGGCGGUCGGGCGAUGGAAAUCGUCUAUGACGAA
UCGGGCGAUGGAAAUCGUCUAUGACGAAGCUGACCUGCGUC
AAUCGUCUAUGACGAAGCUGACCUGCGUCGCUACUUCCAGA
CGAAGCUGACCUGCGUCGCUACUUCCAGACGGCGGUCAGCG
GCUACUUCCAGACGGCGGUCAGCGUGUCUAACGAUGCGCCA
AGACGGCGGUCAGCGUGUCUAACGAUGCGCCAGUGUUGCUG
AGCGUGUCUAACGAUGCGCCAGUGUUGCUGGACCACUUCCU
CGAUGCGCCAGUGUUGCUGGACCACUUCCUCGAUGACGCGG
GUUGCUGGACCACUUCCUCGAUGACGCGGUAGAAGUUGACG
CACUUCCUCGAUGACGCGGUAGAAGUUGACGUGGAUGCCAU
CGCGGUAGAAGUUGACGUGGAUGCCAUCUGCGACGGCGAAA
UGACGUGGAUGCCAUCUGCGACGGCGAAAUGGUGCUGAUUG
GCGACGGCGAAAUGGUGCUGAUUGGCGGCAUCAUGGAGCAU
AAAUGGUGCUGAUUGGCGGCAUCAUGGAGCAUAUUGAGCAG
GAUUGGCGGCAUCAUGGAGCAUAUUGAGCAGGCGGGCGUGC
CAUCAUGGAGCAUAUUGAGCAGGCGGGCGUGCACUCCGGUG
UAUUGAGCAGGCGGGCGUGCACUCCGGUGACUCCGCAUGUU
GGCGGGCGUGCACUCCGGUGACUCCGCAUGUUCUCUGCCAG
GACUCCGCAUGUUCUCUGCCAGCCUACACCUUAAGUCAGGA
UCUCUGCCAGCCUACACCUUAAGUCAGGAAAUUCAGGAUGU
GCCUACACCUUAAGUCAGGAAAUUCAGGAUGUGAUGCGCCA
GUCAGGAAAUUCAGGAUGUGAUGCGCCAGCAGGUGCAGAAA
UCAGGAUGUGAUGCGCCAGCAGGUGCAGAAACUGGCCUUCG
GAUGCGCCAGCAGGUGCAGAAACUGGCCUUCGAAUUGCAGG
GGUGCAGAAACUGGCCUUCGAAUUGCAGGUGCGCGGCCUGA
AAUUGCAGGUGCGCGGCCUGAUGAACGUGCAGUUUGCGGUG
GCGCGGCCUGAUGAACGUGCAGUUUGCGGUGAAAAACAACG
UGAACGUGCAGUUUGCGGUGAAAAACAACGAAGUCUACCUG
GUUUGCGGUGAAAAACAACGAAGUCUACCUGAUUGAAGUUA
AAAACAACGAAGUCUACCUGAUUGAAGUUAACCCGCGUGCG
AAGUCUACCUGAUUGAAGUUAACCCGCGUGCGGCGCGUACC
UUAACCCGCGUGCGGCGCGUACCGUUCCGUUCGUCUCCAAA
GUACCGUUCCGUUCGUCUCCAAAGCCACCGGCGUACCGCUG
GUCUCCAAAGCCACCGGCGUACCGCUGGCAAAAGUGGCGGC
GCCACCGGCGUACCGCUGGCAAAAGUGGCGGCGCGCGUGAU
CAAAAGUGGCGGCGCGCGUGAUGGCUGGCAAAUCGCUGGCU
CGGCGCGCGUGAUGGCUGGCAAAUCGCUGGCUGAGCAGGGC
GGCUGGCAAAUCGCUGGCUGAGCAGGGCGUAACCAAAGAAG
UCGCUGGCUGAGCAGGGCGUAACCAAAGAAGUUAUCCCGCC
GAGCAGGGCGUAACCAAAGAAGUUAUCCCGCCGUACUACUC
CAAAGAAGUUAUCCCGCCGUACUACUCGGUGAAAGAAGUGG
UCCCGCCGUACUACUCGGUGAAAGAAGUGGUGCUGCCGUUC
AAGAAGUGGUGCUGCCGUUCAAUAAAUUCCCGGGCGUUGAC
CAAUAAAUUCCCGGGCGUUGACCCGCUGUUAGGGCCAGAAA
CCGGGCGUUGACCCGCUGUUAGGGCCAGAAAUGCGCUCUAC
GACCCGCUGUUAGGGCCAGAAAUGCGCUCUACCGGGGAAGU
UAGGGCCAGAAAUGCGCUCUACCGGGGAAGUCAUGGGCGUG
UGCGCUCUACCGGGGAAGUCAUGGGCGUGGGCCGCACCUUC
AAGUCAUGGGCGUGGGCCGCACCUUCGCUGAAGCGUUUGCC
CGUGGGCCGCACCUUCGCUGAAGCGUUUGCCAAAGCGCAGC
CCUUCGCUGAAGCGUUUGCCAAAGCGCAGCUGGGCAGCAAC
UUGCCAAAGCGCAGCUGGGCAGCAACUCCACCAUGAAGAAA
CGCAGCUGGGCAGCAACUCCACCAUGAAGAAACACGGUCGU
GCAGCAACUCCACCAUGAAGAAACACGGUCGUGCGCUGCUU
UGCGCUGCUUUCCGUGCGCGAAGGCGAUAAAGAACGCGUGG
UUCCGUGCGCGAAGGCGAUAAAGAACGCGUGGUGGACCUGG
CGAUAAAGAACGCGUGGUGGACCUGGCGGCAAAACUGCUGA
CGCGUGGUGGACCUGGCGGCAAAACUGCUGAAACAGGGCUU
ACCUGGCGGCAAAACUGCUGAAACAGGGCUUCGAGCUGGAU
ACUGCUGAAACAGGGCUUCGAGCUGGAUGCGACCCACGGCA
AGGGCUUCGAGCUGGAUGCGACCCACGGCACGGCGAUUGUG
AGCUGGAUGCGACCCACGGCACGGCGAUUGUGCUGGGCGAA
CACGGCGAUUGUGCUGGGCGAAGCAGGUAUCAACCCGCGUC
UGCUGGGCGAAGCAGGUAUCAACCCGCGUCUGGUAAACAAG
GGUAUCAACCCGCGUCUGGUAAACAAGGUGCAUGAAGGCCG
GCGUCUGGUAAACAAGGUGCAUGAAGGCCGUCCGCACAUUC
GGUGCAUGAAGGCCGUCCGCACAUUCAGGACCGUAUCAAGA
AGGCCGUCCGCACAUUCAGGACCGUAUCAAGAAUGGCGAAU
GCACAUUCAGGACCGUAUCAAGAAUGGCGAAUAUACCUACA
GGACCGUAUCAAGAAUGGCGAAUAUACCUACAUCAUCAACA
CAAGAAUGGCGAAUAUACCUACAUCAUCAACACCACCUCAG
CGAAUAUACCUACAUCAUCAACACCACCUCAGGCCGUCGUG
UACAUCAUCAACACCACCUCAGGCCGUCGUGCGAUUGAAGA
CCACCUCAGGCCGUCGUGCGAUUGAAGACUCCCGCGUGAUU
CGAUUGAAGACUCCCGCGUGAUUCGUCGCAGUGCGCUGCAA
ACUCCCGCGUGAUUCGUCGCAGUGCGCUGCAAUAUAAAGUG
GAUUCGUCGCAGUGCGCUGCAAUAUAAAGUGCAUUACGACA
UGCGCUGCAAUAUAAAGUGCAUUACGACACCACCCUGAACG
AUAAAGUGCAUUACGACACCACCCUGAACGGCGGCUUUGCC
CCCUGAACGGCGGCUUUGCCACCGCGAUGGCGCUGAAUGCC
UUGCCACCGCGAUGGCGCUGAAUGCCGAUGCGACUGAAAAA
UGGCGCUGAAUGCCGAUGCGACUGAAAAAGUAAUUUCGGUG
GCCGAUGCGACUGAAAAAGUAAUUUCGGUGCAGGAAAUGCA
UGAAAAAGUAAUUUCGGUGCAGGAAAUGCACGCACAGAUCA
AAUUUCGGUGCAGGAAAUGCACGCACAGAUCAAAUAAUAGC
AGGAAAUGCACGCACAGAUCAAAUAAUAGCGUGUCAUGGCA
AGAUCAAAUAAUAGCGUGUCAUGGCAGAUAUUUUUCAUCCG
AAUAGCGUGUCAUGGCAGAUAUUUUUCAUCCGCUAAUUUGA
GCAGAUAUUUUUCAUCCGCUAAUUUGAUCGAAUAACUAAUA
UUCAUCCGCUAAUUUGAUCGAAUAACUAAUACGGUUCUCUG
AAUUUGAUCGAAUAACUAAUACGGUUCUCUGAUGAGGACCG
AUAACUAAUACGGUUCUCUGAUGAGGACCGUUUUUUUUUGC
AGGACCGUUUUUUUUUGCCCAUUAAGUAAAUCUUUUGGGGA
UUUUUUUGCCCAUUAAGUAAAUCUUUUGGGGAAUCGAUAUU
AUUAAGUAAAUCUUUUGGGGAAUCGAUAUUUUUGAUGACAU
UUGGGGAAUCGAUAUUUUUGAUGACAUAAGCAGGAUUUAGC
AUAUUUUUGAUGACAUAAGCAGGAUUUAGCUCACACUUAUC
ACAUAAGCAGGAUUUAGCUCACACUUAUCGACGGUGAAGUU
GAUUUAGCUCACACUUAUCGACGGUGAAGUUGCAUACUAUC
CUUAUCGACGGUGAAGUUGCAUACUAUCGAUAUAUCCACAA
GGUGAAGUUGCAUACUAUCGAUAUAUCCACAAUUUUAAUAU
CAUACUAUCGAUAUAUCCACAAUUUUAAUAUGGCCUUGUUU
GAUAUAUCCACAAUUUUAAUAUGGCCUUGUUUAAUUGCUUC
AUUUUAAUAUGGCCUUGUUUAAUUGCUUCAAAACGAGUCAU
UGGCCUUGUUUAAUUGCUUCAAAACGAGUCAUAGCCAGACU
UAAUUGCUUCAAAACGAGUCAUAGCCAGACUUUUAAUUUGU
CGAGUCAUAGCCAGACUUUUAAUUUGUGAAACUGGAGUUCG
GCCAGACUUUUAAUUUGUGAAACUGGAGUUCGUAUGUGUGA
UUUGUGAAACUGGAGUUCGUAUGUGUGAAGGAUAUGUUGAA
GGAGUUCGUAUGUGUGAAGGAUAUGUUGAAAAACCACUCUA
AUGUGUGAAGGAUAUGUUGAAAAACCACUCUACUUGUUAAU
AUAUGUUGAAAAACCACUCUACUUGUUAAUCGCCGAAUGGA
ACUCUACUUGUUAAUCGCCGAAUGGAUGAUGGCUGAAAAUC
CGCCGAAUGGAUGAUGGCUGAAAAUCGGUGGGUGAUAGCAA
UGGCUGAAAAUCGGUGGGUGAUAGCAAGAGAGAUCUCUAUU
UCGGUGGGUGAUAGCAAGAGAGAUCUCUAUUCAUUUCGAUA
AGCAAGAGAGAUCUCUAUUCAUUUCGAUAUUGAACACAGCA
CUCUAUUCAUUUCGAUAUUGAACACAGCAAGGCGGUUAAUA
UUUCGAUAUUGAACACAGCAAGGCGGUUAAUACCCUGACUU
UGAACACAGCAAGGCGGUUAAUACCCUGACUUAUAUUCUGU
GGCGGUUAAUACCCUGACUUAUAUUCUGUCGGAAGUCACAG
CCUGACUUAUAUUCUGUCGGAAGUCACAGAAAUAAGCUGCG
UAUUCUGUCGGAAGUCACAGAAAUAAGCUGCGAAGUUAAGA
AGUCACAGAAAUAAGCUGCGAAGUUAAGAUGAUCCCUAAUA
UAAGCUGCGAAGUUAAGAUGAUCCCUAAUAAGCUGGAAGGG
AAGUUAAGAUGAUCCCUAAUAAGCUGGAAGGGCGGGGAUGC
AAUAAGCUGGAAGGGCGGGGAUGCCAGUGUCAGCGACUGGU
AGGGCGGGGAUGCCAGUGUCAGCGACUGGUUAAAGUGGUCG
GCCAGUGUCAGCGACUGGUUAAAGUGGUCGAUAUCGAUGAG
GCGACUGGUUAAAGUGGUCGAUAUCGAUGAGCAAAUUUACG
UAAAGUGGUCGAUAUCGAUGAGCAAAUUUACGCGCGCCUGC
CGAUAUCGAUGAGCAAAUUUACGCGCGCCUGCGCAAUAACA
AAAUUUACGCGCGCCUGCGCAAUAACAGUCGGGAAAAAUUA
CCUGCGCAAUAACAGUCGGGAAAAAUUAGUCGGUGUAAGAA
CGGGAAAAAUUAGUCGGUGUAAGAAAGACGCCGCGUAUUCC
[truncated: 55 more rows]

## Sheet: Negative Samples-3
CGUUUUGGCGAACUGAAGCCAGAUGUUUUUGUUGGUAUUGA
AGCCAGAUGUUUUUGUUGGUAUUGAUGCGCCUGACUUCAAU
UGUUGGUAUUGAUGCGCCUGACUUCAAUAUUACUCUUGAAG
AUGCGCCUGACUUCAAUAUUACUCUUGAAGGUAACCUCAAA
UCAAUAUUACUCUUGAAGGUAACCUCAAAAAGCAGGGUAUC
CUCUUGAAGGUAACCUCAAAAAGCAGGGUAUCAAAACCAUU
GUAACCUCAAAAAGCAGGGUAUCAAAACCAUUCAUUACGUC
AAAAGCAGGGUAUCAAAACCAUUCAUUACGUCAGUCCGUCA
UCAAAACCAUUCAUUACGUCAGUCCGUCAGUCUGGGCGUGG
CCGUCAGUCUGGGCGUGGCGACAGAAACGUGUUUUCAAAAU
GGCGACAGAAACGUGUUUUCAAAAUAGGCAGAGCCACCGAU
AACGUGUUUUCAAAAUAGGCAGAGCCACCGAUCUGGUGCUC
CAAAAUAGGCAGAGCCACCGAUCUGGUGCUCGCAUUUCUGC
GCCACCGAUCUGGUGCUCGCAUUUCUGCCUUUCGAAAAAGC
GCUCGCAUUUCUGCCUUUCGAAAAAGCGUUUUAUGACAAAU
GCCUUUCGAAAAAGCGUUUUAUGACAAAUACAACGUACCGU
AAAAGCGUUUUAUGACAAAUACAACGUACCGUGCCGCUUUA
ACAACGUACCGUGCCGCUUUAUCGGUCAUACCAUGGCUGAU
CGUGCCGCUUUAUCGGUCAUACCAUGGCUGAUGCCAUGCCA
UAUCGGUCAUACCAUGGCUGAUGCCAUGCCAUUAGAUCCAG
ACCAUGGCUGAUGCCAUGCCAUUAGAUCCAGAUAAAAAUGC
GAUGCCAUGCCAUUAGAUCCAGAUAAAAAUGCCGCCCGUGA
AGAUAAAAAUGCCGCCCGUGAUGUGCUGGGGAUCCCUCACG
CCGCCCGUGAUGUGCUGGGGAUCCCUCACGAUGCCCACUGC
UGUGCUGGGGAUCCCUCACGAUGCCCACUGCCUGGCGUUGC
GCCCACUGCCUGGCGUUGCUACCGGGGAGCCGUGGUGCAGA
CUACCGGGGAGCCGUGGUGCAGAAGUUGAAAUGCUUAGUGC
AGCCGUGGUGCAGAAGUUGAAAUGCUUAGUGCCGAUUUCCU
AGUUGAAAUGCUUAGUGCCGAUUUCCUGAAAACGGCCCAGC
GCUUAGUGCCGAUUUCCUGAAAACGGCCCAGCUUUUGCGCC
CGAUUUCCUGAAAACGGCCCAGCUUUUGCGCCAGACAUAUC
AACGGCCCAGCUUUUGCGCCAGACAUAUCCGGAUCUCGAAA
UUUGCGCCAGACAUAUCCGGAUCUCGAAAUCGUGGUGCCAC
GAUCUCGAAAUCGUGGUGCCACUGGUGAAUGCCAAACGCCG
UGGUGCCACUGGUGAAUGCCAAACGCCGCGAGCAGUUUGAA
GGUGAAUGCCAAACGCCGCGAGCAGUUUGAACGCAUCAAAG
CAAACGCCGCGAGCAGUUUGAACGCAUCAAAGCUGAAGUCG
CGAGCAGUUUGAACGCAUCAAAGCUGAAGUCGCGCCAGACC
AUCAAAGCUGAAGUCGCGCCAGACCUUUCAGUUCAUUUGCU
GAAGUCGCGCCAGACCUUUCAGUUCAUUUGCUGGAUGGGAU
CCUUUCAGUUCAUUUGCUGGAUGGGAUGGGCCGUGAGGCGA
GCUGGAUGGGAUGGGCCGUGAGGCGAUGGUCGCCAGCGAUG
GCCGUGAGGCGAUGGUCGCCAGCGAUGCGGCGCUACUGGCG
GUCGCCAGCGAUGCGGCGCUACUGGCGUCGGGUACGGCAGC
CGGCGCUACUGGCGUCGGGUACGGCAGCCCUGGAGUGUAUG
GUCGGGUACGGCAGCCCUGGAGUGUAUGCUGGCGAAAUGCC
CCCUGGAGUGUAUGCUGGCGAAAUGCCCGAUGGUGGUGGGA
GUAUGCUGGCGAAAUGCCCGAUGGUGGUGGGAUAUCGCAUG
AAAUGCCCGAUGGUGGUGGGAUAUCGCAUGAAGCCUUUUAC
UGGUGGUGGGAUAUCGCAUGAAGCCUUUUACCUUCUGGUUG
GAUAUCGCAUGAAGCCUUUUACCUUCUGGUUGGCGAAGCGG
CUUUUACCUUCUGGUUGGCGAAGCGGCUGGUGAAAACUGAU
GGUUGGCGAAGCGGCUGGUGAAAACUGAUUAUGUCUCGCUG
GCGGCUGGUGAAAACUGAUUAUGUCUCGCUGCCAAAUCUGC
ACUGAUUAUGUCUCGCUGCCAAAUCUGCUGGCGGGCAGAGA
UGCCAAAUCUGCUGGCGGGCAGAGAGUUAGUCAAAGAAUUA
UGGCGGGCAGAGAGUUAGUCAAAGAAUUAUUGCAGGAAGAG
GUUAGUCAAAGAAUUAUUGCAGGAAGAGUGUGAGCCGCAAA
AUUAUUGCAGGAAGAGUGUGAGCCGCAAAAACUGGCUGCGG
GGAAGAGUGUGAGCCGCAAAAACUGGCUGCGGCGCUGUUAC
AAACUGGCUGCGGCGCUGUUACCGCUGUUGGCGAACGGGAA
CGCUGUUACCGCUGUUGGCGAACGGGAAAACCAGCCACGCG
CGCUGUUGGCGAACGGGAAAACCAGCCACGCGAUGCACGAU
ACGGGAAAACCAGCCACGCGAUGCACGAUACCUUCCGUGAA
CCAGCCACGCGAUGCACGAUACCUUCCGUGAACUGCAUCAG
GAUGCACGAUACCUUCCGUGAACUGCAUCAGCAGAUCCGCU
UACCUUCCGUGAACUGCAUCAGCAGAUCCGCUGCAAUGCCG
UGCAUCAGCAGAUCCGCUGCAAUGCCGAUGAGCAGGCGGCA
GAUCCGCUGCAAUGCCGAUGAGCAGGCGGCACAAGCCGUUC
AAUGCCGAUGAGCAGGCGGCACAAGCCGUUCUGGAGUUAGC
GGCGGCACAAGCCGUUCUGGAGUUAGCACAAUGAUCGAAUU
AGCCGUUCUGGAGUUAGCACAAUGAUCGAAUUUGUUUAUCC
GGAGUUAGCACAAUGAUCGAAUUUGUUUAUCCGCACACGCA
GAUCGAAUUUGUUUAUCCGCACACGCAGCUGGUUGCGGGUG
GCAGCUGGUUGCGGGUGUGGAUGAAGUCGGACGCGGGCCGU
GCGGGUGUGGAUGAAGUCGGACGCGGGCCGUUAGUUGGCGC
GAAGUCGGACGCGGGCCGUUAGUUGGCGCGGUCGUCACCGC
CGUUAGUUGGCGCGGUCGUCACCGCUGCGGUGAUCCUUGAC
CGGUCGUCACCGCUGCGGUGAUCCUUGACCCGGCGCGCCCG
UCCUUGACCCGGCGCGCCCGAUUGCCGGGCUGAAUGAUUCC
CGCGCCCGAUUGCCGGGCUGAAUGAUUCCAAAAAGCUGAGC
UUGCCGGGCUGAAUGAUUCCAAAAAGCUGAGCGAAAAACGC
UGAAUGAUUCCAAAAAGCUGAGCGAAAAACGCCGUCUGGCG
AAAACGCCGUCUGGCGCUCUAUGAAGAGAUCAAAGAGAAAG
UGGCGCUCUAUGAAGAGAUCAAAGAGAAAGCGUUGAGCUGG
AGAUCAAAGAGAAAGCGUUGAGCUGGAGUCUGGGCCGCGCG
CUGGAGUCUGGGCCGCGCGGAACCCCACGAAAUCGACGAGC
GGGCCGCGCGGAACCCCACGAAAUCGACGAGCUGAACAUUC
GGAACCCCACGAAAUCGACGAGCUGAACAUUCUUCAUGCGA
CGACGAGCUGAACAUUCUUCAUGCGACCAUGCUGGCGAUGC
UUCAUGCGACCAUGCUGGCGAUGCAGCGUGCCGUCGCUGGG
GCGUGCCGUCGCUGGGCUGCAUAUUGCGCCGGAAUAUGUGU
UGGGCUGCAUAUUGCGCCGGAAUAUGUGUUGAUUGAUGGUA
UUGCGCCGGAAUAUGUGUUGAUUGAUGGUAACCGCUGCCCG
AAUAUGUGUUGAUUGAUGGUAACCGCUGCCCGAAAUUACCG
UUGAUGGUAACCGCUGCCCGAAAUUACCGAUGCCUGCGAUG
ACCGCUGCCCGAAAUUACCGAUGCCUGCGAUGGCUGUGGUG
CGAAAUUACCGAUGCCUGCGAUGGCUGUGGUGAAAGGCGAU
UGCCUGCGAUGGCUGUGGUGAAAGGCGAUAGCCGCGUACCG
UGGCUGUGGUGAAAGGCGAUAGCCGCGUACCGGAAAUCAGU
AGGCGAUAGCCGCGUACCGGAAAUCAGUGCCGCGUCUAUCC
CGGAAAUCAGUGCCGCGUCUAUCCUGGCGAAAGUGACGCGU
GUGCCGCGUCUAUCCUGGCGAAAGUGACGCGUGACGCCGAA
CCUGGCGAAAGUGACGCGUGACGCCGAAAUGGCGGCGCUGG
CGCCGAAAUGGCGGCGCUGGAUAUUGUUUUCCCGCAAUAUG
GCUGGAUAUUGUUUUCCCGCAAUAUGGUUUUGCCCAACACA
CCCGCAAUAUGGUUUUGCCCAACACAAAGGGUACCCAACCG
UUUUGCCCAACACAAAGGGUACCCAACCGCUUUUCAUCUGG
AGGGUACCCAACCGCUUUUCAUCUGGAAAAACUGGCUGAAC
AACCGCUUUUCAUCUGGAAAAACUGGCUGAACACGGCGCGA
UCAUCUGGAAAAACUGGCUGAACACGGCGCGACCGAACACC
AACUGGCUGAACACGGCGCGACCGAACACCAUCGGCGCAGC
ACACGGCGCGACCGAACACCAUCGGCGCAGCUUUGGGCCUG
GGCGCAGCUUUGGGCCUGUCAAACGCGCACUGGGACUUGCG
CCUGUCAAACGCGCACUGGGACUUGCGUCCUGAUUCUUGUG
GCACUGGGACUUGCGUCCUGAUUCUUGUGUCGAGAUUAAGU
GCGUCCUGAUUCUUGUGUCGAGAUUAAGUAAACCGGAAUCU
UUCUUGUGUCGAGAUUAAGUAAACCGGAAUCUGAAGAUGUC
AUUAAGUAAACCGGAAUCUGAAGAUGUCUGAACCACGUUUC
CCGGAAUCUGAAGAUGUCUGAACCACGUUUCGUACACCUGC
AUGUCUGAACCACGUUUCGUACACCUGCGGGUGCACAGCGA
UUUCGUACACCUGCGGGUGCACAGCGACUACUCGAUGAUCG
CCUGCGGGUGCACAGCGACUACUCGAUGAUCGAUGGCCUGG
CAGCGACUACUCGAUGAUCGAUGGCCUGGCCAAAACCGCAC
CGAUGAUCGAUGGCCUGGCCAAAACCGCACCGUUGGUAAAA
GCCAAAACCGCACCGUUGGUAAAAAAGGCGGCGGCGUUGGG
AAAAGGCGGCGGCGUUGGGUAUGCCAGCACUGGCGAUCACC
UGGGUAUGCCAGCACUGGCGAUCACCGAUUUCACCAACCUU
CACUGGCGAUCACCGAUUUCACCAACCUUUGUGGUCUGGUG
CCAACCUUUGUGGUCUGGUGAAGUUCUACGGAGCGGGACAU
GGUCUGGUGAAGUUCUACGGAGCGGGACAUGGCGCAGGGAU
UACGGAGCGGGACAUGGCGCAGGGAUUAAGCCUAUCGUCGG
AUGGCGCAGGGAUUAAGCCUAUCGUCGGGGCAGAUUUUAAC
AUUAAGCCUAUCGUCGGGGCAGAUUUUAACGUCCAGUGCGA
CGGGGCAGAUUUUAACGUCCAGUGCGACCUGCUGGGUGAUG
CCAGUGCGACCUGCUGGGUGAUGAGUUAACCCACCUGACGG
GCUGGGUGAUGAGUUAACCCACCUGACGGUACUGGCGGCGA
GAGUUAACCCACCUGACGGUACUGGCGGCGAACAAUACCGG
ACCUGACGGUACUGGCGGCGAACAAUACCGGCUAUCAGAAU
GGCGGCGAACAAUACCGGCUAUCAGAAUCUGACGUUGCUGA
AUACCGGCUAUCAGAAUCUGACGUUGCUGAUCUCAAAAGCG
AUCAGAAUCUGACGUUGCUGAUCUCAAAAGCGUAUCAGCGC
GUUGCUGAUCUCAAAAGCGUAUCAGCGCGGGUACGGUGCCG
AAAAGCGUAUCAGCGCGGGUACGGUGCCGCCGGGCCGAUCA
GGUACGGUGCCGCCGGGCCGAUCAUCGAUCGCGACUGGCUU
CGGGCCGAUCAUCGAUCGCGACUGGCUUAUCGAAUUAAACG
CGAUCGCGACUGGCUUAUCGAAUUAAACGAAGGGUUGAUCC
CUGGCUUAUCGAAUUAAACGAAGGGUUGAUCCUUCUUUCCG
UUGAUCCUUCUUUCCGGCGGACGCAUGGGCGACGUCGGACG
UUCCGGCGGACGCAUGGGCGACGUCGGACGCAGUCUUUUGC
GCAUGGGCGACGUCGGACGCAGUCUUUUGCGUGGUAACAGC
GACGCAGUCUUUUGCGUGGUAACAGCGCGCUGGUAGAUGAG
CGUGGUAACAGCGCGCUGGUAGAUGAGUGUGUCGCGUUUUA
AGAUGAGUGUGUCGCGUUUUAUGAAGAACACUUCCCGGAUC
UGUCGCGUUUUAUGAAGAACACUUCCCGGAUCGCUAUUUUC
UUAUGAAGAACACUUCCCGGAUCGCUAUUUUCUCGAGCUGA
CCCGGAUCGCUAUUUUCUCGAGCUGAUCCGCACCGGCAGGC
AUUUUCUCGAGCUGAUCCGCACCGGCAGGCCGGAUGAAGAA
GAUCCGCACCGGCAGGCCGGAUGAAGAAAGCUAUCUGCACG
CAGGCCGGAUGAAGAAAGCUAUCUGCACGCGGCGGUGGAAC
CUAUCUGCACGCGGCGGUGGAACUGGCGGAAGCGCGCGGUU
CGCGGCGGUGGAACUGGCGGAAGCGCGCGGUUUGCCCGUCG
GCGGUUUGCCCGUCGUGGCGACCAACGACGUGCGCUUUAUC
CGACCAACGACGUGCGCUUUAUCGACAGCAGCGACUUUGAC
ACGUGCGCUUUAUCGACAGCAGCGACUUUGACGCACACGAA
UAUCGACAGCAGCGACUUUGACGCACACGAAAUCCGCGUCG
CAGCGACUUUGACGCACACGAAAUCCGCGUCGCGAUCCACG
CACACGAAAUCCGCGUCGCGAUCCACGACGGCUUUACCCUC
UCGCGAUCCACGACGGCUUUACCCUCGACGAUCCUAAACGC
CGACGGCUUUACCCUCGACGAUCCUAAACGCCCGCGUAACU
ACGAUCCUAAACGCCCGCGUAACUAUUCGCCGCAGCAAUAU
CCCGCGUAACUAUUCGCCGCAGCAAUAUAUGCGUAGCGAAG
CGCCGCAGCAAUAUAUGCGUAGCGAAGAGGAGAUGUGUGAG
AUAUAUGCGUAGCGAAGAGGAGAUGUGUGAGCUGUUUGCCG
UAGCGAAGAGGAGAUGUGUGAGCUGUUUGCCGACAUCCCCG
GAUGUGUGAGCUGUUUGCCGACAUCCCCGAAGCCCUUGCCA
GCUGUUUGCCGACAUCCCCGAAGCCCUUGCCAACACCGUUG
ACAUCCCCGAAGCCCUUGCCAACACCGUUGAGAUCGCCAAA
AGCCCUUGCCAACACCGUUGAGAUCGCCAAACGCUGUAACG
CAACACCGUUGAGAUCGCCAAACGCUGUAACGUAACCGUGC
UGAGAUCGCCAAACGCUGUAACGUAACCGUGCGUCUUGGUG
CGUAACCGUGCGUCUUGGUGAAUACUUCCUGCCGCAGUUCC
UGGUGAAUACUUCCUGCCGCAGUUCCCGACCGGGGACAUGA
GCCGCAGUUCCCGACCGGGGACAUGAGCACCGAAGAUUAUC
GACCGGGGACAUGAGCACCGAAGAUUAUCUGGUCAAGCGUG
GCACCGAAGAUUAUCUGGUCAAGCGUGCAAAAGAGGGCCUG
AUUAUCUGGUCAAGCGUGCAAAAGAGGGCCUGGAAGAGCGU
GCGUGCAAAAGAGGGCCUGGAAGAGCGUCUGGCCUUUUUAU
GAAGAGCGUCUGGCCUUUUUAUUCCCUGAUGAGGAAGAACG
GGCCUUUUUAUUCCCUGAUGAGGAAGAACGUCUUAAGCGCC
CUGAUGAGGAAGAACGUCUUAAGCGCCGCCCGGAAUAUGAC
ACGUCUUAAGCGCCGCCCGGAAUAUGACGAACGUCUGGAGA
GCGCCGCCCGGAAUAUGACGAACGUCUGGAGACUGAACUUC
GGAAUAUGACGAACGUCUGGAGACUGAACUUCAGGUUAUCA
ACGUCUGGAGACUGAACUUCAGGUUAUCAACCAGAUGGGCU
GACUGAACUUCAGGUUAUCAACCAGAUGGGCUUCCCGGGCU
CCAGAUGGGCUUCCCGGGCUACUUCCUCAUCGUUAUGGAAU
CGGGCUACUUCCUCAUCGUUAUGGAAUUUAUCCAGUGGUCG
UCCUCAUCGUUAUGGAAUUUAUCCAGUGGUCGAAAGAUAAC
UGGAAUUUAUCCAGUGGUCGAAAGAUAACGGCGUACCGGUA
UGGUCGAAAGAUAACGGCGUACCGGUAGGGCCAGGCCGUGG
AACGGCGUACCGGUAGGGCCAGGCCGUGGCUCCGGUGCGGG
CGUGGCUCCGGUGCGGGUUCACUGGUGGCCUACGCGCUGAA
UGCGGGUUCACUGGUGGCCUACGCGCUGAAAAUCACCGACC
ACUGGUGGCCUACGCGCUGAAAAUCACCGACCUCGAUCCGC
CUACGCGCUGAAAAUCACCGACCUCGAUCCGCUGGAAUUUG
CACCGACCUCGAUCCGCUGGAAUUUGACCUGCUGUUCGAAC
GGAAUUUGACCUGCUGUUCGAACGUUUCCUUAACCCGGAAC
UGCUGUUCGAACGUUUCCUUAACCCGGAACGUGUCUCCAUG
UUAACCCGGAACGUGUCUCCAUGCCUGACUUCGACGUUGAC
UGUCUCCAUGCCUGACUUCGACGUUGACUUCUGUAUGGAGA
ACUUCGACGUUGACUUCUGUAUGGAGAAACGCGAUCAGGUU
CUUCUGUAUGGAGAAACGCGAUCAGGUUAUCGAGCACGUAG
GAAACGCGAUCAGGUUAUCGAGCACGUAGCGGACAUGUACG
GGUUAUCGAGCACGUAGCGGACAUGUACGGUCGUGAUGCGG
AGCGGACAUGUACGGUCGUGAUGCGGUAUCGCAGAUCAUCA
CGGUCGUGAUGCGGUAUCGCAGAUCAUCACCUUCGGUACAA
CGCAGAUCAUCACCUUCGGUACAAUGGCGGCGAAAGCGGUG
CCUUCGGUACAAUGGCGGCGAAAGCGGUGAUCCGCGACGUA
CAAUGGCGGCGAAAGCGGUGAUCCGCGACGUAGGCCGCGUG
AAAGCGGUGAUCCGCGACGUAGGCCGCGUGCUGGGGCAUCC
CGUAGGCCGCGUGCUGGGGCAUCCGUACGGCUUUGUCGAUC
GCAUCCGUACGGCUUUGUCGAUCGUAUCUCGAAACUGAUCC
GCUUUGUCGAUCGUAUCUCGAAACUGAUCCCGCCCGAUCCG
CUCGAAACUGAUCCCGCCCGAUCCGGGGAUGACGCUGGCGA
UCCCGCCCGAUCCGGGGAUGACGCUGGCGAAAGCGUUUGAA
AUCCGGGGAUGACGCUGGCGAAAGCGUUUGAAGCCGAGCCG
GACGCUGGCGAAAGCGUUUGAAGCCGAGCCGCAGCUGCCGG
AGCGUUUGAAGCCGAGCCGCAGCUGCCGGAAAUCUACGAAG
AGCCGAGCCGCAGCUGCCGGAAAUCUACGAAGCGGAUGAAG
GCAGCUGCCGGAAAUCUACGAAGCGGAUGAAGAAGUUAAGG
GGAAAUCUACGAAGCGGAUGAAGAAGUUAAGGCGCUGAUCG
CGAAGCGGAUGAAGAAGUUAAGGCGCUGAUCGACAUGGCGC
AGAAGUUAAGGCGCUGAUCGACAUGGCGCGCAAACUGGAAG
CGCUGAUCGACAUGGCGCGCAAACUGGAAGGGGUCACCCGU
CGCGCAAACUGGAAGGGGUCACCCGUAACGCCGGUAAGCAC
GGGUCACCCGUAACGCCGGUAAGCACGCCGGUGGGGUGGUU
AGCACGCCGGUGGGGUGGUUAUCGCGCCGACCAAAAUUACC
GUGGGGUGGUUAUCGCGCCGACCAAAAUUACCGAUUUUGCG
UUAUCGCGCCGACCAAAAUUACCGAUUUUGCGCCGCUUUAC
UACCGAUUUUGCGCCGCUUUACUGCGAUGAAGAGGGCAAAC
UGCGCCGCUUUACUGCGAUGAAGAGGGCAAACAUCCGGUCA
UUACUGCGAUGAAGAGGGCAAACAUCCGGUCACCCAGUUUG
AAGAGGGCAAACAUCCGGUCACCCAGUUUGAUAAAAGCGAC
ACAUCCGGUCACCCAGUUUGAUAAAAGCGACGUUGAAUACG
CACCCAGUUUGAUAAAAGCGACGUUGAAUACGCCGGACUGG
UGAUAAAAGCGACGUUGAAUACGCCGGACUGGUGAAGUUCG
UUGAAUACGCCGGACUGGUGAAGUUCGACUUCCUUGGUUUG
UCGACUUCCUUGGUUUGCGUACGCUCACCAUCAUCAACUGG
UUGGUUUGCGUACGCUCACCAUCAUCAACUGGGCGCUGGAG
CAUCAUCAACUGGGCGCUGGAGAUGAUCAACAAGCGGCGGG
CUGGGCGCUGGAGAUGAUCAACAAGCGGCGGGCGAAGAAUG
UGAUCAACAAGCGGCGGGCGAAGAAUGGCGAGCCGCCGCUG
GCGGCGGGCGAAGAAUGGCGAGCCGCCGCUGGAUAUCGCUG
GAAUGGCGAGCCGCCGCUGGAUAUCGCUGCGAUCCCGCUGG
CGCCGCUGGAUAUCGCUGCGAUCCCGCUGGAUGAUAAGAAA
UAUCGCUGCGAUCCCGCUGGAUGAUAAGAAAAGCUUCGACA
GAUCCCGCUGGAUGAUAAGAAAAGCUUCGACAUGCUGCAAC
GGAUGAUAAGAAAAGCUUCGACAUGCUGCAACGCUCGGAAA
GAAAAGCUUCGACAUGCUGCAACGCUCGGAAACCACGGCGG
CGACAUGCUGCAACGCUCGGAAACCACGGCGGUAUUCCAGC
CGCUCGGAAACCACGGCGGUAUUCCAGCUUGAAUCGCGCGG
CACGGCGGUAUUCCAGCUUGAAUCGCGCGGCAUGAAGGACC
UCCAGCUUGAAUCGCGCGGCAUGAAGGACCUGAUCAAGCGU
CGCGCGGCAUGAAGGACCUGAUCAAGCGUCUACAACCUGAC
AAGGACCUGAUCAAGCGUCUACAACCUGACUGCUUCGAAGA
UCUACAACCUGACUGCUUCGAAGAUAUGAUCGCCCUAGUGG
UUCGAAGAUAUGAUCGCCCUAGUGGCACUGUUCCGCCCCGG
GUUCCGCCCCGGUCCGUUGCAAUCAGGGAUGGUGGAUAACU
GUUGCAAUCAGGGAUGGUGGAUAACUUUAUCGACCGUAAAC
GAUGGUGGAUAACUUUAUCGACCGUAAACAUGGUCGUGAAG
UAACUUUAUCGACCGUAAACAUGGUCGUGAAGAGAUCUCCU
CGACCGUAAACAUGGUCGUGAAGAGAUCUCCUAUCCGGACG
UGGUCGUGAAGAGAUCUCCUAUCCGGACGUACAGUGGCAGC
GAGAUCUCCUAUCCGGACGUACAGUGGCAGCAUGAAAGCCU
UCCGGACGUACAGUGGCAGCAUGAAAGCCUGAAACCGGUAC
AGUGGCAGCAUGAAAGCCUGAAACCGGUACUGGAGCCAACC
AAGCCUGAAACCGGUACUGGAGCCAACCUACGGCAUUAUCC
ACCGGUACUGGAGCCAACCUACGGCAUUAUCCUGUAUCAGG
AACCUACGGCAUUAUCCUGUAUCAGGAACAGGUCAUGCAGA
CAUUAUCCUGUAUCAGGAACAGGUCAUGCAGAUUGCGCAGG
GUAUCAGGAACAGGUCAUGCAGAUUGCGCAGGUGCUUUCUG
ACAGGUCAUGCAGAUUGCGCAGGUGCUUUCUGGUUAUACCC
UGCGCAGGUGCUUUCUGGUUAUACCCUCGGUGGCGCGGAUA
UUAUACCCUCGGUGGCGCGGAUAUGCUGCGUCGUGCGAUGG
CGGAUAUGCUGCGUCGUGCGAUGGGUAAGAAAAAGCCGGAA
UGCGUCGUGCGAUGGGUAAGAAAAAGCCGGAAGAGAUGGCU
GAUGGGUAAGAAAAAGCCGGAAGAGAUGGCUAAGCAACGUU
AAAAGCCGGAAGAGAUGGCUAAGCAACGUUCUGUAUUUGCU
AUGGCUAAGCAACGUUCUGUAUUUGCUGAAGGUGCAGAAAA
CAACGUUCUGUAUUUGCUGAAGGUGCAGAAAAGAACGGAAU
GUAUUUGCUGAAGGUGCAGAAAAGAACGGAAUCAACGCUGA
GAAGGUGCAGAAAAGAACGGAAUCAACGCUGAACUGGCGAU
AAAGAACGGAAUCAACGCUGAACUGGCGAUGAAAAUCUUCG
UCAACGCUGAACUGGCGAUGAAAAUCUUCGACCUGGUGGAG
ACUGGCGAUGAAAAUCUUCGACCUGGUGGAGAAAUUCGCUG
GAAAAUCUUCGACCUGGUGGAGAAAUUCGCUGGUUACGGAU
GGUGGAGAAAUUCGCUGGUUACGGAUUUAACAAAUCGCACU
AUUCGCUGGUUACGGAUUUAACAAAUCGCACUCUGCGGCCU
UUACGGAUUUAACAAAUCGCACUCUGCGGCCUAUGCUUUGG
CAAAUCGCACUCUGCGGCCUAUGCUUUGGUGUCAUAUCAAA
GCGGCCUAUGCUUUGGUGUCAUAUCAAACGUUAUGGCUGAA
UUGGUGUCAUAUCAAACGUUAUGGCUGAAAGCGCACUAUCC
UAUCAAACGUUAUGGCUGAAAGCGCACUAUCCUGCGGAGUU
GAAAGCGCACUAUCCUGCGGAGUUUAUGGCGGCGGUAAUGA
GCGGAGUUUAUGGCGGCGGUAAUGACCGCCGAUAUGGACAA
GGCGGCGGUAAUGACCGCCGAUAUGGACAACACCGAGAAGG
AAUGACCGCCGAUAUGGACAACACCGAGAAGGUGGUGGGUC
CGAUAUGGACAACACCGAGAAGGUGGUGGGUCUGGUGGAUG
GAAGGUGGUGGGUCUGGUGGAUGAGUGCUGGCGGAUGGGGC
UGGUGGAUGAGUGCUGGCGGAUGGGGCUGAAAAUCCUGCCA
AGUGCUGGCGGAUGGGGCUGAAAAUCCUGCCACCAGAUAUA
AUGGGGCUGAAAAUCCUGCCACCAGAUAUAAACUCCGGUCU
AAAAUCCUGCCACCAGAUAUAAACUCCGGUCUUUACCAUUU
AGAUAUAAACUCCGGUCUUUACCAUUUCCACGUCAACGACG
CUCCGGUCUUUACCAUUUCCACGUCAACGACGACGGCGAAA
UUACCAUUUCCACGUCAACGACGACGGCGAAAUCGUGUAUG
CCACGUCAACGACGACGGCGAAAUCGUGUAUGGUAUUGGCG
CGACGACGGCGAAAUCGUGUAUGGUAUUGGCGCGAUCAAAG
UCGUGUAUGGUAUUGGCGCGAUCAAAGGGGUCGGUGAAGGU
CGCGAUCAAAGGGGUCGGUGAAGGUCCGAUUGAGGCCAUCA
GGUCGGUGAAGGUCCGAUUGAGGCCAUCAUCGAAGCCCGUA
UCCGAUUGAGGCCAUCAUCGAAGCCCGUAAUAAAGGCGGCU
GGCCAUCAUCGAAGCCCGUAAUAAAGGCGGCUACUUCCGCG
AGCCCGUAAUAAAGGCGGCUACUUCCGCGAACUGUUUGAUC
UGUUUGAUCUCUGCGCCCGUACCGACACCAAAAAGUUGAAC
UCUGCGCCCGUACCGACACCAAAAAGUUGAACCGUCGCGUG
GAUCAUGUCCGGGGCGUUUGACCGUCUUGGGCCACAUCGCG
GCGUUUGACCGUCUUGGGCCACAUCGCGCAGCGCUGAUGAA
CGUCUUGGGCCACAUCGCGCAGCGCUGAUGAACUCGCUGGG
GCUGAUGAACUCGCUGGGCGAUGCGUUAAAAGCGGCAGAUC
CUCGCUGGGCGAUGCGUUAAAAGCGGCAGAUCAACACGCGA
CGAUGCGUUAAAAGCGGCAGAUCAACACGCGAAAGCGGAAG
AAGCGGCAGAUCAACACGCGAAAGCGGAAGCUAUCGGUCAG
AACACGCGAAAGCGGAAGCUAUCGGUCAGGCCGAUAUGUUC
GGAAGCUAUCGGUCAGGCCGAUAUGUUCGGCGUGCUGGCCG
UAUGUUCGGCGUGCUGGCCGAAGAGCCGGAACAAAUUGAAC
CGUGCUGGCCGAAGAGCCGGAACAAAUUGAACAAUCCUACG
CGAAGAGCCGGAACAAAUUGAACAAUCCUACGCCAGCUGCC
GGAACAAAUUGAACAAUCCUACGCCAGCUGCCAACCGUGGC
ACAAUCCUACGCCAGCUGCCAACCGUGGCCGGAGCAGGUGG
CAGCUGCCAACCGUGGCCGGAGCAGGUGGUAUUAGAUGGGG
CCGUGGCCGGAGCAGGUGGUAUUAGAUGGGGAACGUGAAAC
GCAGGUGGUAUUAGAUGGGGAACGUGAAACGUUAGGCCUGU
GAUGGGGAACGUGAAACGUUAGGCCUGUACCUGACCGGACA
AAACGUUAGGCCUGUACCUGACCGGACACCCUAUCAACCAG
UGUACCUGACCGGACACCCUAUCAACCAGUAUUUAAAAGAG
CGGACACCCUAUCAACCAGUAUUUAAAAGAGAUUGAGCGUU
UAUCAACCAGUAUUUAAAAGAGAUUGAGCGUUAUGUCGGAG
UUUAAAAGAGAUUGAGCGUUAUGUCGGAGGCGUAAGGCUGA
GAGCGUUAUGUCGGAGGCGUAAGGCUGAAAGACAUGCACCC
GUCGGAGGCGUAAGGCUGAAAGACAUGCACCCGACAGAACG
GGCUGAAAGACAUGCACCCGACAGAACGUGGUAAAGUCAUC
UGCACCCGACAGAACGUGGUAAAGUCAUCACGGCUGCGGGG
CAGAACGUGGUAAAGUCAUCACGGCUGCGGGGCUCGUUGUU
UCGUUGUUGCCGCGCGGGUUAUGGUCACCAAGCGCGGCAAU
CCGCGCGGGUUAUGGUCACCAAGCGCGGCAAUCGUAUCGGU
UUAUGGUCACCAAGCGCGGCAAUCGUAUCGGUAUCUGCACG
AGCGCGGCAAUCGUAUCGGUAUCUGCACGCUGGAUGACCGU
UAUCGGUAUCUGCACGCUGGAUGACCGUUCCGGGCGGCUGG
UGACCGUUCCGGGCGGCUGGAAGUGAUGUUGUUUACUGACG
GGCUGGAAGUGAUGUUGUUUACUGACGCCCUGGAUAAAUAC
GUUGUUUACUGACGCCCUGGAUAAAUACCAGCAAUUGCUGG
UGACGCCCUGGAUAAAUACCAGCAAUUGCUGGAAAAAGACC
UAAAUACCAGCAAUUGCUGGAAAAAGACCGCAUACUUAUCG
AAUUGCUGGAAAAAGACCGCAUACUUAUCGUCAGCGGACAG
AAGACCGCAUACUUAUCGUCAGCGGACAGGUCAGCUUUGAU
UUAUCGUCAGCGGACAGGUCAGCUUUGAUGACUUCAGCGGU
CGGACAGGUCAGCUUUGAUGACUUCAGCGGUGGGCUUAAAA
AUGACUUCAGCGGUGGGCUUAAAAUGACCGCUCGCGAAGUG
GCUUAAAAUGACCGCUCGCGAAGUGAUGGAUAUUGACGAAG
GACCGCUCGCGAAGUGAUGGAUAUUGACGAAGCCCGGGAAA
CGAAGUGAUGGAUAUUGACGAAGCCCGGGAAAAAUAUGCUC
GGAUAUUGACGAAGCCCGGGAAAAAUAUGCUCGCGGGCUUG
AAUAUGCUCGCGGGCUUGCUAUCUCGCUGACGGACAGGCAA
GCGGGCUUGCUAUCUCGCUGACGGACAGGCAAAUUGAUGAC
UAUCUCGCUGACGGACAGGCAAAUUGAUGACCAGCUUUUAA
GACGGACAGGCAAAUUGAUGACCAGCUUUUAAACCGACUCC
CAAAUUGAUGACCAGCUUUUAAACCGACUCCGUCAGUCUCU
GCUUUUAAACCGACUCCGUCAGUCUCUGGAACCCCACCGCU
CGCUCUGGGACAAUUCCAGUACAUCUCUACUAUCAGAGGGC
AAUUCCAGUACAUCUCUACUAUCAGAGGGCGGAUGCACGCG
UCUCUACUAUCAGAGGGCGGAUGCACGCGCGCGGUUGCGUU
CGCGGUUGCGUUUUGGCGCGACGUGGCGUGUCUCUCCGAGC
CGACGUGGCGUGUCUCUCCGAGCGAUCGUUUAUUAAACGAU
GUCUCUCCGAGCGAUCGUUUAUUAAACGAUCUCCGUGGCCU
UAAACGAUCUCCGUGGCCUCAUUGGUUCGGAGCAGGUGGAA
CCGUGGCCUCAUUGGUUCGGAGCAGGUGGAACUGGAGUUUG
CAUUGGUUCGGAGCAGGUGGAACUGGAGUUUGACUAAUACA
GCAGGUGGAACUGGAGUUUGACUAAUACAGGAAUACUAUGA
UGGAGUUUGACUAAUACAGGAAUACUAUGAGUCUGAAUUUC
ACUAAUACAGGAAUACUAUGAGUCUGAAUUUCCUUGAUUUU
UAUGAGUCUGAAUUUCCUUGAUUUUGAACAGCCGAUUGCAG
GAAUUUCCUUGAUUUUGAACAGCCGAUUGCAGAGCUGGAAG
GAUUUUGAACAGCCGAUUGCAGAGCUGGAAGCGAAAAUCGA
CAGCCGAUUGCAGAGCUGGAAGCGAAAAUCGAUUCUCUGAC
AGAGCUGGAAGCGAAAAUCGAUUCUCUGACUGCGGUUAGCC
UCGAUUCUCUGACUGCGGUUAGCCGUCAGGAUGAGAAACUG
GACUGCGGUUAGCCGUCAGGAUGAGAAACUGGAUAUUAACA
CCGUCAGGAUGAGAAACUGGAUAUUAACAUCGAUGAAGAAG
GAAACUGGAUAUUAACAUCGAUGAAGAAGUGCAUCGUCUGC
UAACAUCGAUGAAGAAGUGCAUCGUCUGCGUGAAAAAAGCG
AGAAGUGCAUCGUCUGCGUGAAAAAAGCGUAGAACUGACAC
AAAGCGUAGAACUGACACGUAAAAUCUUCGCCGAUCUCGGU
GACACGUAAAAUCUUCGCCGAUCUCGGUGCAUGGCAGAUUG
AUCUUCGCCGAUCUCGGUGCAUGGCAGAUUGCGCAACUGGC
CGGUGCAUGGCAGAUUGCGCAACUGGCACGCCAUCCACAGC
GAUUGCGCAACUGGCACGCCAUCCACAGCGUCCUUAUACCC
ACGCCAUCCACAGCGUCCUUAUACCCUGGAUUACGUUCGCC
ACAGCGUCCUUAUACCCUGGAUUACGUUCGCCUGGCAUUUG
CUGGAUUACGUUCGCCUGGCAUUUGAUGAAUUUGACGAACU
GUUCGCCUGGCAUUUGAUGAAUUUGACGAACUGGCUGGCGA
GCAUUUGAUGAAUUUGACGAACUGGCUGGCGACCGCGCGUA
AUUUGACGAACUGGCUGGCGACCGCGCGUAUGCAGACGAUA
ACUGGCUGGCGACCGCGCGUAUGCAGACGAUAAAGCUAUCG
CGACCGCGCGUAUGCAGACGAUAAAGCUAUCGUCGGUGGUA
AUAAAGCUAUCGUCGGUGGUAUCGCCCGUCUCGAUGGUCGU
CGGUGGUAUCGCCCGUCUCGAUGGUCGUCCGGUGAUGAUCA
GUCUCGAUGGUCGUCCGGUGAUGAUCAUUGGUCAUCAAAAA
UCCGGUGAUGAUCAUUGGUCAUCAAAAAGGUCGUGAAACCA
UGGUCAUCAAAAAGGUCGUGAAACCAAAGAAAAAAUUCGCC
AAAAGGUCGUGAAACCAAAGAAAAAAUUCGCCGUAACUUUG
CCAAAGAAAAAAUUCGCCGUAACUUUGGUAUGCCAGCGCCA
AAAUUCGCCGUAACUUUGGUAUGCCAGCGCCAGAAGGUUAC
AACUUUGGUAUGCCAGCGCCAGAAGGUUACCGCAAAGCACU
CAGCGCCAGAAGGUUACCGCAAAGCACUGCGUCUGAUGCAA
ACCGCAAAGCACUGCGUCUGAUGCAAAUGGCUGAACGCUUU
GCGUCUGAUGCAAAUGGCUGAACGCUUUAAGAUGCCUAUCA
GCAAAUGGCUGAACGCUUUAAGAUGCCUAUCAUCACCUUUA
AACGCUUUAAGAUGCCUAUCAUCACCUUUAUCGACACCCCG
AGAUGCCUAUCAUCACCUUUAUCGACACCCCGGGGGCUUAU
UAUCGACACCCCGGGGGCUUAUCCUGGCGUGGGCGCAGAAG
GCUUAUCCUGGCGUGGGCGCAGAAGAGCGUGGUCAGUCUGA
GGGCGCAGAAGAGCGUGGUCAGUCUGAAGCCAUUGCACGCA
AGCGUGGUCAGUCUGAAGCCAUUGCACGCAACCUGCGUGAA
AGUCUGAAGCCAUUGCACGCAACCUGCGUGAAAUGUCUCGC
CAUUGCACGCAACCUGCGUGAAAUGUCUCGCCUCGGCGUAC
GAAAUGUCUCGCCUCGGCGUACCGGUAGUUUGUACGGUUAU
UCGGCGUACCGGUAGUUUGUACGGUUAUCGGUGAAGGUGGU
AGUUUGUACGGUUAUCGGUGAAGGUGGUUCUGGCGGUGCGC
GUUCUGGCGGUGCGCUGGCGAUUGGCGUGGGCGAUAAAGUG
GCUGGCGAUUGGCGUGGGCGAUAAAGUGAAUAUGCUGCAAU
UGGCGUGGGCGAUAAAGUGAAUAUGCUGCAAUACAGCACCU
CGAUAAAGUGAAUAUGCUGCAAUACAGCACCUAUUCCGUUA
UAUGCUGCAAUACAGCACCUAUUCCGUUAUCUCGCCGGAAG
CUAUUCCGUUAUCUCGCCGGAAGGUUGUGCGUCCAUUCUGU
CGCCGGAAGGUUGUGCGUCCAUUCUGUGGAAGAGCGCCGAC
GUUGUGCGUCCAUUCUGUGGAAGAGCGCCGACAAAGCGCCG
CAUUCUGUGGAAGAGCGCCGACAAAGCGCCGCUGGCGGCUG
CAAAGCGCCGCUGGCGGCUGAAGCGAUGGGUAUCAUUGCUC
UGGCGGCUGAAGCGAUGGGUAUCAUUGCUCCGCGUCUGAAA
GUAUCAUUGCUCCGCGUCUGAAAGAACUGAAACUGAUCGAC
CUCCGCGUCUGAAAGAACUGAAACUGAUCGACUCCAUCAUC
GAAAGAACUGAAACUGAUCGACUCCAUCAUCCCGGAACCAC
GAUCGACUCCAUCAUCCCGGAACCACUGGGUGGUGCUCACC
GGAACCACUGGGUGGUGCUCACCGUAACCCGGAAGCGAUGG
UGGUGCUCACCGUAACCCGGAAGCGAUGGCGGCAUCGUUGA
AACCCGGAAGCGAUGGCGGCAUCGUUGAAAGCGCAACUGCU
GCGAUGGCGGCAUCGUUGAAAGCGCAACUGCUGGCGGAUCU
GAAAGCGCAACUGCUGGCGGAUCUGGCCGAUCUCGACGUGU
ACUGCUGGCGGAUCUGGCCGAUCUCGACGUGUUAAGCACUG
CUGGCCGAUCUCGACGUGUUAAGCACUGAAGAUUUAAAAAA
CUCGACGUGUUAAGCACUGAAGAUUUAAAAAAUCGUCGUUA
UUAAGCACUGAAGAUUUAAAAAAUCGUCGUUAUCAGCGCCU
AGAUUUAAAAAAUCGUCGUUAUCAGCGCCUGAUGAGCUACG
AUCGUCGUUAUCAGCGCCUGAUGAGCUACGGUUACGCGUAA
GCGCCUGAUGAGCUACGGUUACGCGUAAUUCGCAAAAGUUC
UACGGUUACGCGUAAUUCGCAAAAGUUCUGAAAAAGGGUCA
CGUAAUUCGCAAAAGUUCUGAAAAAGGGUCACUUCGGUGGC
AAAAGUUCUGAAAAAGGGUCACUUCGGUGGCCCUUUUUUAU
CACUUCGGUGGCCCUUUUUUAUCGCCACGGUUUGAGCAGGC
UUUUUUAUCGCCACGGUUUGAGCAGGCUAUGAUUAAGGAAG
CACGGUUUGAGCAGGCUAUGAUUAAGGAAGGAUUUUCCAGG
CAGGCUAUGAUUAAGGAAGGAUUUUCCAGGAGGAACACAUG
UUAAGGAAGGAUUUUCCAGGAGGAACACAUGAACAUCAUUG
UUUUCCAGGAGGAACACAUGAACAUCAUUGCCAUUAUGGGA
AACACAUGAACAUCAUUGCCAUUAUGGGACCGCAUGGCGUC
CAUUGCCAUUAUGGGACCGCAUGGCGUCUUUUAUAAAGAUG
GGGACCGCAUGGCGUCUUUUAUAAAGAUGAGCCCAUCAAAG
UGGCGUCUUUUAUAAAGAUGAGCCCAUCAAAGAACUGGAGU
UUAUAAAGAUGAGCCCAUCAAAGAACUGGAGUCGGCGCUGG
UGAGCCCAUCAAAGAACUGGAGUCGGCGCUGGUGGCGCAAG
GGAGUCGGCGCUGGUGGCGCAAGGCUUUCAGAUUAUCUGGC
GCUGGUGGCGCAAGGCUUUCAGAUUAUCUGGCCACAAAACA
GGCUUUCAGAUUAUCUGGCCACAAAACAGCGUUGAUUUGCU
CUGGCCACAAAACAGCGUUGAUUUGCUGAAAUUUAUCGAGC
AAACAGCGUUGAUUUGCUGAAAUUUAUCGAGCAUAACCCUC
UGAUUUGCUGAAAUUUAUCGAGCAUAACCCUCGAAUUUGCG
UUUAUCGAGCAUAACCCUCGAAUUUGCGGCGUGAUUUUUGA
ACCCUCGAAUUUGCGGCGUGAUUUUUGACUGGGAUGAGUAC
CGGCGUGAUUUUUGACUGGGAUGAGUACAGUCUCGAUUUAU
CUGGGAUGAGUACAGUCUCGAUUUAUGUAGCGAUAUCAAUC
CAGUCUCGAUUUAUGUAGCGAUAUCAAUCAGCUUAAUGAAU
UUUAUGUAGCGAUAUCAAUCAGCUUAAUGAAUAUCUCCCGC
CGAUAUCAAUCAGCUUAAUGAAUAUCUCCCGCUUUAUGCCU
UAAUGAAUAUCUCCCGCUUUAUGCCUUCAUCAACACCCACU
UCCCGCUUUAUGCCUUCAUCAACACCCACUCGACGAUGGAU
CCUUCAUCAACACCCACUCGACGAUGGAUGUCAGCGUGCAG
CCCACUCGACGAUGGAUGUCAGCGUGCAGGAUAUGCGGAUG
GAUGGAUGUCAGCGUGCAGGAUAUGCGGAUGGCGCUCUGGU
GAUGGCGCUCUGGUUUUUUGAAUAUGCGCUGGGGCAGGCGG
UUUUGAAUAUGCGCUGGGGCAGGCGGAAGAUAUCGCCAUUC
UGCGCUGGGGCAGGCGGAAGAUAUCGCCAUUCGUAUGCGUC
CGGAAGAUAUCGCCAUUCGUAUGCGUCAGUACACCGACGAA
CGCCAUUCGUAUGCGUCAGUACACCGACGAAUAUCUUGAUA
UAUGCGUCAGUACACCGACGAAUAUCUUGAUAACAUUACAC
GUACACCGACGAAUAUCUUGAUAACAUUACACCGCCGUUCA
GAAUAUCUUGAUAACAUUACACCGCCGUUCACGAAAGCCUU
AUAACAUUACACCGCCGUUCACGAAAGCCUUGUUUACCUAC
CGUUCACGAAAGCCUUGUUUACCUACGUCAAAGAGCGGAAG
AAGCCUUGUUUACCUACGUCAAAGAGCGGAAGUACACCUUU
UUACCUACGUCAAAGAGCGGAAGUACACCUUUUGUACGCCG
AGCGGAAGUACACCUUUUGUACGCCGGGGCAUAUGGGCGGC
CACCUUUUGUACGCCGGGGCAUAUGGGCGGCACCGCAUAUC
CGCCGGGGCAUAUGGGCGGCACCGCAUAUCAAAAAAGCCCG
UAUGGGCGGCACCGCAUAUCAAAAAAGCCCGGUUGGCUGUC
CCCGGUUGGCUGUCUGUUUUAUGAUUUUUUCGGCGGGAAUA
UUUAUGAUUUUUUCGGCGGGAAUACUCUUAAGGCUGAUGUC
UUUUCGGCGGGAAUACUCUUAAGGCUGAUGUCUCUAUUUCG
CUCUUAAGGCUGAUGUCUCUAUUUCGGUCACCGAGCUUGGU
CUGAUGUCUCUAUUUCGGUCACCGAGCUUGGUUCGUUGCUC
CGAGCUUGGUUCGUUGCUCGACCACACCGGGCCACACCUGG
UUGCUCGACCACACCGGGCCACACCUGGAAGCGGAAGAGUA
CACACCGGGCCACACCUGGAAGCGGAAGAGUACAUCGCGCG
ACACCUGGAAGCGGAAGAGUACAUCGCGCGGACUUUUGGCG
UUGGCGCGGAACAGAGUUAUAUCGUUACCAACGGAACAUCG
CGUCGAACAAAAUUGUGGGUAUGUACGCCGCGCCAUCCGGC
GUGGGUAUGUACGCCGCGCCAUCCGGCAGUACGCUGUUGAU
ACGCCGCGCCAUCCGGCAGUACGCUGUUGAUCGACCGCAAU
CAUCCGGCAGUACGCUGUUGAUCGACCGCAAUUGUCAUAAA
GUACGCUGUUGAUCGACCGCAAUUGUCAUAAAUCGCUGGCG
UGAUCGACCGCAAUUGUCAUAAAUCGCUGGCGCAUCUGUUG
UUGUCAUAAAUCGCUGGCGCAUCUGUUGAUGAUGAACGAUG
CGCUGGCGCAUCUGUUGAUGAUGAACGAUGUAGUGCCAGUC
CUGUUGAUGAUGAACGAUGUAGUGCCAGUCUGGCUGAAACC
UCUGGCUGAAACCGACGCGUAAUGCGUUGGGGAUUCUUGGU
CGACGCGUAAUGCGUUGGGGAUUCUUGGUGGGAUCCCGCGC
CGUUGGGGAUUCUUGGUGGGAUCCCGCGCCGUGAAUUUACU
UGGUGGGAUCCCGCGCCGUGAAUUUACUCGCGACAGCAUCG
GCGCCGUGAAUUUACUCGCGACAGCAUCGAAGAGAAAGUCG
AUUUACUCGCGACAGCAUCGAAGAGAAAGUCGCUGCUACCA
UCGAAGAGAAAGUCGCUGCUACCACGCAAGCACAAUGGCCG
GUCGCUGCUACCACGCAAGCACAAUGGCCGGUUCAUGCGGU
GCAAGCACAAUGGCCGGUUCAUGCGGUGAUCACCAACUCCA
GGCCGGUUCAUGCGGUGAUCACCAACUCCACCUAUGAUGGC
AUGCGGUGAUCACCAACUCCACCUAUGAUGGCUUGCUCUAC
CACCUAUGAUGGCUUGCUCUACAACACCGACUGGAUCAAAC
UGGCUUGCUCUACAACACCGACUGGAUCAAACAGACGCUGG
CUGGAUCAAACAGACGCUGGAUGUCCCGUCGAUUCACUUCG
AGACGCUGGAUGUCCCGUCGAUUCACUUCGAUUCUGCCUGG
UGUCCCGUCGAUUCACUUCGAUUCUGCCUGGGUGCCGUACA
CGAUUCUGCCUGGGUGCCGUACACCCAUUUUCAUCCGAUCU
GGUGCCGUACACCCAUUUUCAUCCGAUCUACCAGGGUAAAA
CACCCAUUUUCAUCCGAUCUACCAGGGUAAAAGUGGUAUGA
UCAUCCGAUCUACCAGGGUAAAAGUGGUAUGAGCGGCGAGC
ACCAGGGUAAAAGUGGUAUGAGCGGCGAGCGUGUUGCGGGA
AGCGGCGAGCGUGUUGCGGGAAAAGUGAUCUUCGAAACGCA
UGCGGGAAAAGUGAUCUUCGAAACGCAAUCGACCCACAAAA
UGAUCUUCGAAACGCAAUCGACCCACAAAAUGCUGGCGGCG
AAACGCAAUCGACCCACAAAAUGCUGGCGGCGUUAUCGCAG
CACAAAAUGCUGGCGGCGUUAUCGCAGGCUUCGCUGAUCCA
CGUUAUCGCAGGCUUCGCUGAUCCACAUUAAAGGCGAGUAU
AGGCUUCGCUGAUCCACAUUAAAGGCGAGUAUGACGAAGAG
GAUCCACAUUAAAGGCGAGUAUGACGAAGAGGCCUUUAACG
UAAAGGCGAGUAUGACGAAGAGGCCUUUAACGAAGCCUUUA
GUAUGACGAAGAGGCCUUUAACGAAGCCUUUAUGAUGCAUA
AGGCCUUUAACGAAGCCUUUAUGAUGCAUACCACCACCUCG
ACGAAGCCUUUAUGAUGCAUACCACCACCUCGCCCAGUUAU
UGCAUACCACCACCUCGCCCAGUUAUCCCAUUGUUGCUUCG
CCACCUCGCCCAGUUAUCCCAUUGUUGCUUCGGUUGAGACG
UCCCAUUGUUGCUUCGGUUGAGACGGCGGCGGCGAUGCUGC
CGGUUGAGACGGCGGCGGCGAUGCUGCGUGGUAAUCCGGGC
CGGCGGCGAUGCUGCGUGGUAAUCCGGGCAAACGGCUGAUU
UGCUGCGUGGUAAUCCGGGCAAACGGCUGAUUAACCGUUCA
GUAAUCCGGGCAAACGGCUGAUUAACCGUUCAGUAGAACGA
AAACGGCUGAUUAACCGUUCAGUAGAACGAGCUCUGCAUUU
AUUAACCGUUCAGUAGAACGAGCUCUGCAUUUUCGCAAAGA
AACGAGCUCUGCAUUUUCGCAAAGAGGUCCAGCGGCUGCGG
GCAUUUUCGCAAAGAGGUCCAGCGGCUGCGGGAAGAGUCUG
AGAGGUCCAGCGGCUGCGGGAAGAGUCUGACGGUUGGUUUU
GCGGCUGCGGGAAGAGUCUGACGGUUGGUUUUUCGAUAUCU
GUCUGACGGUUGGUUUUUCGAUAUCUGGCAACCGCCGCAGG
UUGGUUUUUCGAUAUCUGGCAACCGCCGCAGGUGGAUGAAG
CGAUAUCUGGCAACCGCCGCAGGUGGAUGAAGCCGAAUGCU
GCAACCGCCGCAGGUGGAUGAAGCCGAAUGCUGGCCCGUUG
CUGGCCCGUUGCGCCUGGCGAACAGUGGCACGGCUUUAACG
UGCGCCUGGCGAACAGUGGCACGGCUUUAACGAUGCGGAUG
CGAACAGUGGCACGGCUUUAACGAUGCGGAUGCCGAUCAUA
GCACGGCUUUAACGAUGCGGAUGCCGAUCAUAUGUUUCUCG
UAACGAUGCGGAUGCCGAUCAUAUGUUUCUCGAUCCGGUUA
UGCCGAUCAUAUGUUUCUCGAUCCGGUUAAAGUCACUAUUU
UAUGUUUCUCGAUCCGGUUAAAGUCACUAUUUUGACACCGG
CGGUUAAAGUCACUAUUUUGACACCGGGGAUGGACGAGCAG
UCACUAUUUUGACACCGGGGAUGGACGAGCAGGGCAAUAUG
GACACCGGGGAUGGACGAGCAGGGCAAUAUGAGCGAGGAGG
UGGACGAGCAGGGCAAUAUGAGCGAGGAGGGGAUCCCGGCG
GCAAUAUGAGCGAGGAGGGGAUCCCGGCGGCGCUGGUAGCA
GGGAUCCCGGCGGCGCUGGUAGCAAAAUUCCUCGACGAACG
GCUGGUAGCAAAAUUCCUCGACGAACGUGGGAUCGUAGUAG
AAUUCCUCGACGAACGUGGGAUCGUAGUAGAGAAAACCGGC
CGAACGUGGGAUCGUAGUAGAGAAAACCGGCCCUUAUAACC
AGUAGAGAAAACCGGCCCUUAUAACCUGCUGUUUCUCUUUA
AUAACCUGCUGUUUCUCUUUAGUAUUGGCAUCGAUAAAACC
UGUUUCUCUUUAGUAUUGGCAUCGAUAAAACCAAAGCAAUG
UUAGUAUUGGCAUCGAUAAAACCAAAGCAAUGGGAUUAUUG
GCAUCGAUAAAACCAAAGCAAUGGGAUUAUUGCGUGGGUUG
UGGGAUUAUUGCGUGGGUUGACGGAAUUCAAACGCUCUUAC
UGCGUGGGUUGACGGAAUUCAAACGCUCUUACGAUCUCAAC
GACGGAAUUCAAACGCUCUUACGAUCUCAACCUGCGGAUCA
CAAACGCUCUUACGAUCUCAACCUGCGGAUCAAAAAUAUGC
ACGAUCUCAACCUGCGGAUCAAAAAUAUGCUACCCGAUCUC
CUGCGGAUCAAAAAUAUGCUACCCGAUCUCUAUGCAGAAGA
AAAUAUGCUACCCGAUCUCUAUGCAGAAGAUCCCGAUUUCU
ACCCGAUCUCUAUGCAGAAGAUCCCGAUUUCUACCGCAAUA
UGCAGAAGAUCCCGAUUUCUACCGCAAUAUGCGUAUUCAGG
AUUUCUACCGCAAUAUGCGUAUUCAGGAUCUGGCACAAGGG
AUGCGUAUUCAGGAUCUGGCACAAGGGAUCCAUAAGCUGAU
GGAUCUGGCACAAGGGAUCCAUAAGCUGAUUCGUAAACACG
GGAUCCAUAAGCUGAUUCGUAAACACGAUCUUCCCGGUUUG
AACACGAUCUUCCCGGUUUGAUGUUGCGGGCAUUCGAUACU
CCCGGUUUGAUGUUGCGGGCAUUCGAUACUUUGCCGGAGAU
GGCAUUCGAUACUUUGCCGGAGAUGAUCAUGACGCCACAUC
CUUUGCCGGAGAUGAUCAUGACGCCACAUCAGGCAUGGCAA
GAUGAUCAUGACGCCACAUCAGGCAUGGCAACGACAAAUUA
GACGCCACAUCAGGCAUGGCAACGACAAAUUAAAGGCGAAG
AGGCAUGGCAACGACAAAUUAAAGGCGAAGUAGAAACCAUU
CGCUGGAACAACUGGUCGGUAGAGUAUCGGCAAAUAUGAUC
CUGGUCGGUAGAGUAUCGGCAAAUAUGAUCCUGCCUUAUCC
GGCAAAUAUGAUCCUGCCUUAUCCACCGGGCGUACCGCUGU
CUGCCUUAUCCACCGGGCGUACCGCUGUUGAUGCCUGGAGA
CACCGGGCGUACCGCUGUUGAUGCCUGGAGAAAUGCUGACC
ACCGCUGUUGAUGCCUGGAGAAAUGCUGACCAAAGAGAGCC
UGCCUGGAGAAAUGCUGACCAAAGAGAGCCGCACAGUACUC
UGCUGACCAAAGAGAGCCGCACAGUACUCGAUUUUCUACUG
AGAGAGCCGCACAGUACUCGAUUUUCUACUGAUGCUUUGUU
CAGUACUCGAUUUUCUACUGAUGCUUUGUUCCGUCGGGCAA
GAUGCUUUGUUCCGUCGGGCAACAUUACCCCGGUUUUGAAA
GCAACAUUACCCCGGUUUUGAAACGGAUAUUCACGGCGCGA
CGGUUUUGAAACGGAUAUUCACGGCGCGAAACAGGACGAAG
CACGGCGCGAAACAGGACGAAGACGGCGUUUACCGCGUACG
ACAGGACGAAGACGGCGUUUACCGCGUACGAGUCCUAAAAA
GACGGCGUUUACCGCGUACGAGUCCUAAAAAUGGCGGGAUA
UACCGCGUACGAGUCCUAAAAAUGGCGGGAUAACUUGCCAG
CGAGUCCUAAAAAUGGCGGGAUAACUUGCCAGAGCGGCUUC
AAAUGGCGGGAUAACUUGCCAGAGCGGCUUCCGGGCGAGUA
GCCAGAGCGGCUUCCGGGCGAGUAACGUGCUGUUAACAAAU
CGGGCGAGUAACGUGCUGUUAACAAAUAAAGGAGACGUUAU
AACGUGCUGUUAACAAAUAAAGGAGACGUUAUGCUGGGUUU
UAACAAAUAAAGGAGACGUUAUGCUGGGUUUAAAACAGGUU
GGAGACGUUAUGCUGGGUUUAAAACAGGUUCACCAUAUUGC
GCUGGGUUUAAAACAGGUUCACCAUAUUGCGAUUAUUGCGA
AACAGGUUCACCAUAUUGCGAUUAUUGCGACGGAUUAUGCG
ACCAUAUUGCGAUUAUUGCGACGGAUUAUGCGGUGAGCAAA
UUGCGACGGAUUAUGCGGUGAGCAAAGCUUUCUACUGCGAU
UGCGGUGAGCAAAGCUUUCUACUGCGAUAUUCUUGGUUUCA
ACUGCGAUAUUCUUGGUUUCACGCUGCAAAGCGAAGUCUAU
UUCUUGGUUUCACGCUGCAAAGCGAAGUCUAUCGCGAAGCG
CACGCUGCAAAGCGAAGUCUAUCGCGAAGCGCGCGACUCAU
AGUCUAUCGCGAAGCGCGCGACUCAUGGAAAGGGGAUUUGG
CGAAGCGCGCGACUCAUGGAAAGGGGAUUUGGCGCUUAAUG
GGAAAGGGGAUUUGGCGCUUAAUGGGCAAUAUGUGAUUGAG
UUUGGCGCUUAAUGGGCAAUAUGUGAUUGAGCUUUUCUCAU
UAAUGGGCAAUAUGUGAUUGAGCUUUUCUCAUUUCCGUUCC
UAUGUGAUUGAGCUUUUCUCAUUUCCGUUCCCGCCGGAACG
CUCAUUUCCGUUCCCGCCGGAACGACCCAGCCGACCGGAAG
CCGCCGGAACGACCCAGCCGACCGGAAGCUUGCGGUCUGCG
GGAAGCUUGCGGUCUGCGUCAUCUGGCUUUUAGCGUUGAUG
GUCUGCGUCAUCUGGCUUUUAGCGUUGAUGACAUCGAUGCG
UCUGGCUUUUAGCGUUGAUGACAUCGAUGCGGCAGUGGCGC
GUUGAUGACAUCGAUGCGGCAGUGGCGCACCUUGAAAGCCA
UGCGGCAGUGGCGCACCUUGAAAGCCAUAACGUGAAGUGUG
GGCGCACCUUGAAAGCCAUAACGUGAAGUGUGAAACCAUCC
AAGCCAUAACGUGAAGUGUGAAACCAUCCGUGUCGAUCCAU
GUGUGAAACCAUCCGUGUCGAUCCAUACACGCAAAAACGCU
CCGUGUCGAUCCAUACACGCAAAAACGCUUCACCUUCUUUA
CAUACACGCAAAAACGCUUCACCUUCUUUAACGAUCCGGAC
AAAAACGCUUCACCUUCUUUAACGAUCCGGACGGGCUGCCG
CACCUUCUUUAACGAUCCGGACGGGCUGCCGUUGGAACUGU
UCCGGACGGGCUGCCGUUGGAACUGUAUGAGCAGUAAGGCU
GCUGCCGUUGGAACUGUAUGAGCAGUAAGGCUUGUCAUCGC
UAUGAGCAGUAAGGCUUGUCAUCGCCGCAUUUGCCCGGUAA
CAUCGCCGCAUUUGCCCGGUAACGUGCCGGGCAUUGCUACU
UGCCCGGUAACGUGCCGGGCAUUGCUACUGUAAAAUCGCAC
GUGCCGGGCAUUGCUACUGUAAAAUCGCACCAUCAUGACAC
UGCUACUGUAAAAUCGCACCAUCAUGACACUCACGCUCAAU
AUCGCACCAUCAUGACACUCACGCUCAAUAGACAACUUCUC
UCAUGACACUCACGCUCAAUAGACAACUUCUCACCUCACGC
CGCUCAAUAGACAACUUCUCACCUCACGCCAGAUUCUGGUG
ACAACUUCUCACCUCACGCCAGAUUCUGGUGGCCUUUAGCG
GCCAGAUUCUGGUGGCCUUUAGCGGCGGGCUUGACUCCACC
GGCCUUUAGCGGCGGGCUUGACUCCACCGUUCUGCUGCAUC
UGACUCCACCGUUCUGCUGCAUCAGUUGGUGCAGUGGCGGA
UCUGCUGCAUCAGUUGGUGCAGUGGCGGACGGAAAAUCCGG
GUUGGUGCAGUGGCGGACGGAAAAUCCGGGUGUCGCUCUGC
CGGGUGUCGCUCUGCGCGCUAUUCAUGUGCAUCACGGUUUA
UCUGCGCGCUAUUCAUGUGCAUCACGGUUUAAGUGCCAAUG
AUUCAUGUGCAUCACGGUUUAAGUGCCAAUGCCGAUGCCUG
CGGUUUAAGUGCCAAUGCCGAUGCCUGGGUUACGCAUUGCG
CCAAUGCCGAUGCCUGGGUUACGCAUUGCGAAAACGUCUGC
UGCCUGGGUUACGCAUUGCGAAAACGUCUGCCAACAGUGGC
GCAUUGCGAAAACGUCUGCCAACAGUGGCAGGUGCCGCUGG
AAACGUCUGCCAACAGUGGCAGGUGCCGCUGGUGGUCGAAC
GCAGGUGCCGCUGGUGGUCGAACGCGUACAACUUGCGCAAG
GCUGGUGGUCGAACGCGUACAACUUGCGCAAGAAGGACUGG
CGAACGCGUACAACUUGCGCAAGAAGGACUGGGCAUUGAGG
UUGCGCAAGAAGGACUGGGCAUUGAGGCCCAGGCGCGGCAG
AGGACUGGGCAUUGAGGCCCAGGCGCGGCAGGCACGUUAUC
CAUUGAGGCCCAGGCGCGGCAGGCACGUUAUCAGGCAUUUG
CCAGGCGCGGCAGGCACGUUAUCAGGCAUUUGCCCGCACCU
GUUAUCAGGCAUUUGCCCGCACCUUGUUGCCCGGUGAAGUG
CCGCACCUUGUUGCCCGGUGAAGUGCUGGUCACCGCGCAAC
UGCCCGGUGAAGUGCUGGUCACCGCGCAACAUCUCGACGAU
AGUGCUGGUCACCGCGCAACAUCUCGACGAUCAAUGUGAAA
CACCGCGCAACAUCUCGACGAUCAAUGUGAAACCUUUCUGC
ACAUCUCGACGAUCAAUGUGAAACCUUUCUGCUGGCGCUAA
GAAACCUUUCUGCUGGCGCUAAAACGCGGCAGUGGCCCUGC
UGCUGGCGCUAAAACGCGGCAGUGGCCCUGCCGGGCUUUCG
GCCCUGCCGGGCUUUCGGCUAUGGCGGAAGUCUCGGAGUUU
GGCUAUGGCGGAAGUCUCGGAGUUUGCCGGAACGCGGCUUA
GAAGUCUCGGAGUUUGCCGGAACGCGGCUUAUUCGCCCGUU
AGUUUGCCGGAACGCGGCUUAUUCGCCCGUUGCUCGCCCGC
UUCGCCCGUUGCUCGCCCGCACGCGGGGGGAACUGGUGCAG
GCUCGCCCGCACGCGGGGGGAACUGGUGCAGUGGGCGCGUC
CACGCGGGGGGAACUGGUGCAGUGGGCGCGUCAGUAUGAUU
ACUGGUGCAGUGGGCGCGUCAGUAUGAUUUACGCUGGAUUG
UGGGCGCGUCAGUAUGAUUUACGCUGGAUUGAAGACGAAAG
GUAUGAUUUACGCUGGAUUGAAGACGAAAGUAAUCAGGACG
GCUGGAUUGAAGACGAAAGUAAUCAGGACGACUCAUACGAU
AGACGAAAGUAAUCAGGACGACUCAUACGAUCGUAACUUUC
UAAUCAGGACGACUCAUACGAUCGUAACUUUCUGCGCCUGC
AACUUUCUGCGCCUGCGCGUAGUGCCGUUAUUGCAGCAGCG
CGCCUGCGCGUAGUGCCGUUAUUGCAGCAGCGUUGGCCGCA
AUUGCAGCAGCGUUGGCCGCAUUUUGCCGAAGCAACGGCCC
GCGUUGGCCGCAUUUUGCCGAAGCAACGGCCCGCAGCGCCG
UUGCCGAAGCAACGGCCCGCAGCGCCGCACUUUGUGCUGAA
CAGCGCCGCACUUUGUGCUGAACAAGAGAGCCUGCUGGAUG
UGAACAAGAGAGCCUGCUGGAUGAACUGCUGGCAGAUGAUU
CUGCUGGAUGAACUGCUGGCAGAUGAUUUAGCACACUGUCA
GAACUGCUGGCAGAUGAUUUAGCACACUGUCAAUCGCCGCA
AGAUGAUUUAGCACACUGUCAAUCGCCGCAGGGGACGCUGC
AGCACACUGUCAAUCGCCGCAGGGGACGCUGCAGAUUGUGC
AUCGCCGCAGGGGACGCUGCAGAUUGUGCCAAUGCUGGCGA
GGGACGCUGCAGAUUGUGCCAAUGCUGGCGAUGAGUGAUGC
AGAUUGUGCCAAUGCUGGCGAUGAGUGAUGCCCGCCGCGCG
GUGAUGCCCGCCGCGCGGCGAUUAUCCGCCGCUGGCUGGCA
AUUAUCCGCCGCUGGCUGGCAGGGCAGAAUGCACCGAUGCC
UGGCUGGCAGGGCAGAAUGCACCGAUGCCUUCCCGCGACGC
UGCACCGAUGCCUUCCCGCGACGCGUUGGUGAGGAUCUGGC
CUUCCCGCGACGCGUUGGUGAGGAUCUGGCAGGAAGUGGCG
CGCGUUGGUGAGGAUCUGGCAGGAAGUGGCGCUGGCGCGGG
GGAAGUGGCGCUGGCGCGGGAAGAUGCCUCACCCUGUUUAC
CUGGCGCGGGAAGAUGCCUCACCCUGUUUACGUUUGGGCGC
GAAGAUGCCUCACCCUGUUUACGUUUGGGCGCGUUUGAAAU
UUUACGUUUGGGCGCGUUUGAAAUCCGACGCUAUCAGUCGC
CGCGUUUGAAAUCCGACGCUAUCAGUCGCAACUGUGGUGGA
AAUCCGACGCUAUCAGUCGCAACUGUGGUGGAUUAAAUCCG
AUCAGUCGCAACUGUGGUGGAUUAAAUCCGUCACCGGGCAA
UGUGGUGGAUUAAAUCCGUCACCGGGCAAAGCGAAAACAUU
UUAAAUCCGUCACCGGGCAAAGCGAAAACAUUGUGCCGUGG
UCACCGGGCAAAGCGAAAACAUUGUGCCGUGGCAGACGUGG
CGAAAACAUUGUGCCGUGGCAGACGUGGCUUCAACCGCUGG
GCCGUGGCAGACGUGGCUUCAACCGCUGGAAUUACCGGCGG
GACGUGGCUUCAACCGCUGGAAUUACCGGCGGGGCUGGGAA
GAAUUACCGGCGGGGCUGGGAAGUGUACAGCUUAAUGCGGG
GGCUGGGAAGUGUACAGCUUAAUGCGGGAGGCGAUAUUCGC
ACAGCUUAAUGCGGGAGGCGAUAUUCGCCCUCCGCGUGCAG
GAUAUUCGCCCUCCGCGUGCAGACGAAGCGGUCAGCGUGCG
CGCGUGCAGACGAAGCGGUCAGCGUGCGUUUCAAAGCGCCA
AAGCGGUCAGCGUGCGUUUCAAAGCGCCAGGAUUGCUGCAU
GUGCGUUUCAAAGCGCCAGGAUUGCUGCAUAUUGUCGGGCG
AAGCGCCAGGAUUGCUGCAUAUUGUCGGGCGUAACGGCGGA
UGCUGCAUAUUGUCGGGCGUAACGGCGGACGUAAGCUAAAG
UCGGGCGUAACGGCGGACGUAAGCUAAAGAAAAUCUGGCAA
ACGGCGGACGUAAGCUAAAGAAAAUCUGGCAAGAGCUGGGC
UAAGCUAAAGAAAAUCUGGCAAGAGCUGGGCGUGCCGCCGU
CUGGGCGUGCCGCCGUGGCUACGUGACACCACGCCACUGCU
CGCCGUGGCUACGUGACACCACGCCACUGCUGUUUUAUGGC
CACCACGCCACUGCUGUUUUAUGGCGAAACGCUGAUUGCGG
UGUUUUAUGGCGAAACGCUGAUUGCGGCGGCAGGGGUAUUU
GAAACGCUGAUUGCGGCGGCAGGGGUAUUUGUGACGCAAGA
CGGCGGCAGGGGUAUUUGUGACGCAAGAAGGUGUGGCUGAA
GACGCAAGAAGGUGUGGCUGAAGGUGAGAAUGGCGUAAGUU
AGGUGUGGCUGAAGGUGAGAAUGGCGUAAGUUUUGUCUGGC
UGGCGUAAGUUUUGUCUGGCAGAAAACGCUUAGUUAAGUGA
UUGUCUGGCAGAAAACGCUUAGUUAAGUGAAAGCCGGAUAA
AGAAAACGCUUAGUUAAGUGAAAGCCGGAUAAGACGCAUCA
UAGUUAAGUGAAAGCCGGAUAAGACGCAUCAAACGUCGCAU
AAAGCCGGAUAAGACGCAUCAAACGUCGCAUCCGGCGAAAG
UAAGACGCAUCAAACGUCGCAUCCGGCGAAAGUCAAUCAGG
UCAAACGUCGCAUCCGGCGAAAGUCAAUCAGGAUUCGCUUA
GCAUCCGGCGAAAGUCAAUCAGGAUUCGCUUACCACCACCG
AAGUCAAUCAGGAUUCGCUUACCACCACCGUACCGAUUUCC
GAUUCGCUUACCACCACCGUACCGAUUUCCGGGUGGCUAAA
GUACCGAUUUCCGGGUGGCUAAAGCUGGUAAUUUUAUCCAG
UCCGGGUGGCUAAAGCUGGUAAUUUUAUCCAGACGCAGCUC
UAAAGCUGGUAAUUUUAUCCAGACGCAGCUCGCGGGUUUCG
CGCAGCUCGCGGGUUUCGCCAGCGGCCUCGACGACCAGGUA
GGGUUUCGCCAGCGGCCUCGACGACCAGGUACUCCACAUUU
AGCGGCCUCGACGACCAGGUACUCCACAUUUUUGCGGGAGA
GUACUCCACAUUUUUGCGGGAGACUAAAUCACUGGCUUUUG
UUUUUGCGGGAGACUAAAUCACUGGCUUUUGCCUGCAAUUU
AAUCACUGGCUUUUGCCUGCAAUUUUUCGCCAUCUUUCAGC
UUUGCCUGCAAUUUUUCGCCAUCUUUCAGCUCAAGUGUCAG
UUUUCGCCAUCUUUCAGCUCAAGUGUCAGCAUUAAAUGAUG
CUUUCAGCUCAAGUGUCAGCAUUAAAUGAUGCUGGCAGGCG
CAGCAUUAAAUGAUGCUGGCAGGCGAGCUCAAGAUUAUCGU
UGAUGCUGGCAGGCGAGCUCAAGAUUAUCGUAAUCAUCACA
GGCGAGCUCAAGAUUAUCGUAAUCAUCACAAUUGAUUGGUU
AAGAUUAUCGUAAUCAUCACAAUUGAUUGGUUGAUACGUAU
UCAUCACAAUUGAUUGGUUGAUACGUAUCAUUCAUUGACAU
UUGAUUGGUUGAUACGUAUCAUUCAUUGACAUAAUCGCUCA
GAUACGUAUCAUUCAUUGACAUAAUCGCUCACCAGUAAGUU
AUUCAUUGACAUAAUCGCUCACCAGUAAGUUUGCCGCAGCG
CUCACCAGUAAGUUUGCCGCAGCGUAUGCUGCUUUUUCCCU
CGUAUGCUGCUUUUUCCCUGACAGCCUCAGAAAGGGCGUCG
UUUUUCCCUGACAGCCUCAGAAAGGGCGUCGUCGGCAGCCA
UCAGAAAGGGCGUCGUCGGCAGCCAUUUCAUUCAGCACUUU
GCGUCGUCGGCAGCCAUUUCAUUCAGCACUUUCAAAACGCA
CCAUUUCAUUCAGCACUUUCAAAACGCAGCCCAGCGCGUCC
GCACUUUCAAAACGCAGCCCAGCGCGUCCGGAACGUAUCCU
ACGCAGCCCAGCGCGUCCGGAACGUAUCCUAAGUCUCCGCU
GCGCGUCCGGAACGUAUCCUAAGUCUCCGCUGGCGAUUUCC
AUCCUAAGUCUCCGCUGGCGAUUUCCGCGUACCGCUUGCGU
UCCGCUGGCGAUUUCCGCGUACCGCUUGCGUAUUAACUCAC
UUUCCGCGUACCGCUUGCGUAUUAACUCACAAUAUUUUUCC
CCGCUUGCGUAUUAACUCACAAUAUUUUUCCACAUGCCCUC
UUAACUCACAAUAUUUUUCCACAUGCCCUCCUGUCAGCACU
UUUCCACAUGCCCUCCUGUCAGCACUCUGACUUAACCGUGG
GCCCUCCUGUCAGCACUCUGACUUAACCGUGGAUGCAAGUC
GCACUCUGACUUAACCGUGGAUGCAAGUCUAAGCCUACGAA
UUAACCGUGGAUGCAAGUCUAAGCCUACGAAGAUAAACUCU
GAUGCAAGUCUAAGCCUACGAAGAUAAACUCUGUUUCGCAA
GAAGAUAAACUCUGUUUCGCAAGGUGACUAUACCACACUCA
CUCUGUUUCGCAAGGUGACUAUACCACACUCAUUUCUGCAA
AAGGUGACUAUACCACACUCAUUUCUGCAAUAUCAGCGCCG
AUACCACACUCAUUUCUGCAAUAUCAGCGCCGCAACUGCAC
UUCUGCAAUAUCAGCGCCGCAACUGCACGUAUUCCGUUACA
UCAGCGCCGCAACUGCACGUAUUCCGUUACAAUGGCCUCCU
AACUGCACGUAUUCCGUUACAAUGGCCUCCUGAUUCGAAAG
UCCGUUACAAUGGCCUCCUGAUUCGAAAGGAGUUUUCUUAU
UGGCCUCCUGAUUCGAAAGGAGUUUUCUUAUGGCGCUUAAA
GAUUCGAAAGGAGUUUUCUUAUGGCGCUUAAAGCGACAAUU
GGAGUUUUCUUAUGGCGCUUAAAGCGACAAUUUAUAAAGCG
UUAUGGCGCUUAAAGCGACAAUUUAUAAAGCGACGGUUAAU
AAGCGACAAUUUAUAAAGCGACGGUUAAUGUGGCCGAUCUC
AGCGACGGUUAAUGUGGCCGAUCUCGACCGCAACCAGUUUC
AUGUGGCCGAUCUCGACCGCAACCAGUUUCUCGAUGCCUCU
CGACCGCAACCAGUUUCUCGAUGCCUCUCUGACGCUGGCGC
AGUUUCUCGAUGCCUCUCUGACGCUGGCGCGCCAUCCUUCA
CUCUCUGACGCUGGCGCGCCAUCCUUCAGAAACCCAGGAGC
GCUGGCGCGCCAUCCUUCAGAAACCCAGGAGCGUAUGAUGC
CCAUCCUUCAGAAACCCAGGAGCGUAUGAUGCUGCGCUUGC
UGCGCUUGCUGGCGUGGCUGAAAUAUGCUGAUGAACGUCUG
GGCGUGGCUGAAAUAUGCUGAUGAACGUCUGCAAUUUACCC
AUAUGCUGAUGAACGUCUGCAAUUUACCCGUGGUUUGUGUG
UACCCGUGGUUUGUGUGCCGAUGAUGAGCCGGAAGCGUGGC
GUGUGCCGAUGAUGAGCCGGAAGCGUGGCUGCGUAACGAUC
AGCCGGAAGCGUGGCUGCGUAACGAUCACCUGGGCAUUGAU
UGCGUAACGAUCACCUGGGCAUUGAUUUGUGGAUUGAGCUG
ACCUGGGCAUUGAUUUGUGGAUUGAGCUGGGGCUGCCGGAU
GAUUGAGCUGGGGCUGCCGGAUGAGCGGCGGAUUAAGAAAG
GGCUGCCGGAUGAGCGGCGGAUUAAGAAAGCCUGCACCCAG
GGCGGAUUAAGAAAGCCUGCACCCAGGCCGCAGAAGUGGCG
AAAGCCUGCACCCAGGCCGCAGAAGUGGCGCUGUUUACCUA
CCGCAGAAGUGGCGCUGUUUACCUAUAAUAGUCGGGCGGCG
UGGCGCUGUUUACCUAUAAUAGUCGGGCGGCGCAAAUCUGG
CUAUAAUAGUCGGGCGGCGCAAAUCUGGUGGCAGCAAAAUC
GGCGGCGCAAAUCUGGUGGCAGCAAAAUCAGAGCAAAUGUG
AAUCUGGUGGCAGCAAAAUCAGAGCAAAUGUGUGCAGUUUG
AAAUCAGAGCAAAUGUGUGCAGUUUGCCAAUCUUUCCGUCU
CAAAUGUGUGCAGUUUGCCAAUCUUUCCGUCUGGUAUCUGG
UGCCAAUCUUUCCGUCUGGUAUCUGGACGAUGAACAACUGG
UUCCGUCUGGUAUCUGGACGAUGAACAACUGGCGAAAGUAA
UGGACGAUGAACAACUGGCGAAAGUAAGCGCCUUUGCCGAU
GAAAGUAAGCGCCUUUGCCGAUCGUACCAUGACGCUGCAGG
CCUUUGCCGAUCGUACCAUGACGCUGCAGGCAACGAUUCAG
CGUACCAUGACGCUGCAGGCAACGAUUCAGGAUGGCGUGAU
GCUGCAGGCAACGAUUCAGGAUGGCGUGAUCUGGUUAUCGG
CAGGAUGGCGUGAUCUGGUUAUCGGAUGAUAAGAAUAAUCU
UGAUCUGGUUAUCGGAUGAUAAGAAUAAUCUGGAAGUGAAC
GGAUGAUAAGAAUAAUCUGGAAGUGAACUUAACCGCCUGGC
AAUAAUCUGGAAGUGAACUUAACCGCCUGGCAACAACCUUC
AGUGAACUUAACCGCCUGGCAACAACCUUCAUGAUUGUGAU
ACCGCCUGGCAACAACCUUCAUGAUUGUGAUUUCCCGACAU
CAACAACCUUCAUGAUUGUGAUUUCCCGACAUGUUGCUAUU
CAUGAUUGUGAUUUCCCGACAUGUUGCUAUUCCCGAUGGUG
CCGACAUGUUGCUAUUCCCGAUGGUGAGCUUGAGAUCACCG
UAUUCCCGAUGGUGAGCUUGAGAUCACCGCCAUUCGUGCGC
GUGAGCUUGAGAUCACCGCCAUUCGUGCGCAGGGCGCGGGC
GAUCACCGCCAUUCGUGCGCAGGGCGCGGGCGGGCAGCAUG
UGCGCAGGGCGCGGGCGGGCAGCAUGUUAAUAAGACCUCAA
CGCGGGCGGGCAGCAUGUUAAUAAGACCUCAACGGCUAUUC
CAGCAUGUUAAUAAGACCUCAACGGCUAUUCAUCUGCGUUU
UAAGACCUCAACGGCUAUUCAUCUGCGUUUUGACAUUCGGG
GGCUAUUCAUCUGCGUUUUGACAUUCGGGCGUCCAGCCUGC
GUUUUGACAUUCGGGCGUCCAGCCUGCCAGAGUAUUACAAA
UCGGGCGUCCAGCCUGCCAGAGUAUUACAAAGAGCGUCUGC
CAGCCUGCCAGAGUAUUACAAAGAGCGUCUGCUCGCCGCCA
AAGAGCGUCUGCUCGCCGCCAGCCAUCAUUUGAUCAGCAGU
UCGCCGCCAGCCAUCAUUUGAUCAGCAGUGAUGGCGUGAUU
CCAUCAUUUGAUCAGCAGUGAUGGCGUGAUUGUCAUUAAGG
GCAGUGAUGGCGUGAUUGUCAUUAAGGCACAGGAAUACCGC
CGUGAUUGUCAUUAAGGCACAGGAAUACCGCAGUCAGGAAC
UUAAGGCACAGGAAUACCGCAGUCAGGAACUGAACCGCGAA
AAUACCGCAGUCAGGAACUGAACCGCGAAGCAGCUCUGGCC
CAGGAACUGAACCGCGAAGCAGCUCUGGCCCGGCUGGUGGC
CUCUGGCCCGGCUGGUGGCUAUGAUUAAAGAAUUAACAACA
GCUGGUGGCUAUGAUUAAAGAAUUAACAACAGAAAAAAAAG
AUGAUUAAAGAAUUAACAACAGAAAAAAAAGCCCGACGACC
GAAUUAACAACAGAAAAAAAAGCCCGACGACCCACGCGGCC
ACAGAAAAAAAAGCCCGACGACCCACGCGGCCCACCCGUGC
CCCGACGACCCACGCGGCCCACCCGUGCAUCGAAAGAGCGC
CGCGGCCCACCCGUGCAUCGAAAGAGCGCAGGCUGGCAUCG
CCCGUGCAUCGAAAGAGCGCAGGCUGGCAUCGAAAGCACAA
AAGAGCGCAGGCUGGCAUCGAAAGCACAAAAAUCAAGCGUG
GGCUGGCAUCGAAAGCACAAAAAUCAAGCGUGAAGGCGAUG
AAGCACAAAAAUCAAGCGUGAAGGCGAUGCGCGGCAAAGUG
GCGUGAAGGCGAUGCGCGGCAAAGUGCGCAGCGGUCGGGAA
CGAUGCGCGGCAAAGUGCGCAGCGGUCGGGAAUAAAAAGAA
CAAAGUGCGCAGCGGUCGGGAAUAAAAAGAAGGAAUGGAUG
CAGCGGUCGGGAAUAAAAAGAAGGAAUGGAUGGUGAAAAAA
GGAAUAAAAAGAAGGAAUGGAUGGUGAAAAAAGCGAUAGUG
AGAAGGAAUGGAUGGUGAAAAAAGCGAUAGUGACAGCGAUG
UGGUGAAAAAAGCGAUAGUGACAGCGAUGGCUGUAAUCAGC
AUAGUGACAGCGAUGGCUGUAAUCAGCCUCUUUACUCUGAU
UGGCUGUAAUCAGCCUCUUUACUCUGAUGGGAUGUAAUAAU
AGCCUCUUUACUCUGAUGGGAUGUAAUAAUCGGGCCGAAGU
GGGAUGUAAUAAUCGGGCCGAAGUCGAUACGCUUUCUCCGG
CGAUACGCUUUCUCCGGCGCAGGCUGCCGAACUGAAACCGA
UUCUCCGGCGCAGGCUGCCGAACUGAAACCGAUGCCGCAAA
AGGCUGCCGAACUGAAACCGAUGCCGCAAAGUUGGCGCGGC
AACUGAAACCGAUGCCGCAAAGUUGGCGCGGCGUGCUGCCG
CGGCGUGCUGCCGUGUGCCGAUUGCGAAGGAAUCGAAACCU
CCGUGUGCCGAUUGCGAAGGAAUCGAAACCUCUCUGUUCCU
CGAAACCUCUCUGUUCCUCGAAAAAGACGGAACAUGGGUGA
CUGUUCCUCGAAAAAGACGGAACAUGGGUGAUGAAUGAGCG
AAAAAGACGGAACAUGGGUGAUGAAUGAGCGUUAUCUCGGU
AUGGGUGAUGAAUGAGCGUUAUCUCGGUGCUCGUGAAGAAC
GCGUUAUCUCGGUGCUCGUGAAGAACCUUCCUCCUUCGCUU
ACCUUCCUCCUUCGCUUCCUACGGUACAUGGGCGCGAACCG
UCCUACGGUACAUGGGCGCGAACCGCUGACAAGCUGGUAUU
CAUGGGCGCGAACCGCUGACAAGCUGGUAUUAACCGACAGC
ACCGCUGACAAGCUGGUAUUAACCGACAGCAAAGGUGAAAA
AGCUGGUAUUAACCGACAGCAAAGGUGAAAAGUCAUAUUAU
UAACCGACAGCAAAGGUGAAAAGUCAUAUUAUCGGGCGAAA
CAAAGGUGAAAAGUCAUAUUAUCGGGCGAAAGGCGAUGCGC
AAAGUCAUAUUAUCGGGCGAAAGGCGAUGCGCUGGAGAUGC
GGCGAAAGGCGAUGCGCUGGAGAUGCUCGAUCGUGAAGGCA
CGAUGCGCUGGAGAUGCUCGAUCGUGAAGGCAAUCCGAUUG
AGAUGCUCGAUCGUGAAGGCAAUCCGAUUGAAUCGCAGUUC
UCGUGAAGGCAAUCCGAUUGAAUCGCAGUUCAACUAUACGC
AUCCGAUUGAAUCGCAGUUCAACUAUACGCUGGAAGCGGCA
GCAGUUCAACUAUACGCUGGAAGCGGCACAAUCCAGUUUAC
CUAUACGCUGGAAGCGGCACAAUCCAGUUUACCUAUGACGC
GAAGCGGCACAAUCCAGUUUACCUAUGACGCCGAUGACCCU
CCAGUUUACCUAUGACGCCGAUGACCCUGCGGGGCAUGUAU
CGCCGAUGACCCUGCGGGGCAUGUAUUUUUAUAUGGCUGAU
CCUGCGGGGCAUGUAUUUUUAUAUGGCUGAUGCGGCGACCU
CAUGUAUUUUUAUAUGGCUGAUGCGGCGACCUUCACUGAUU
UGGCUGAUGCGGCGACCUUCACUGAUUGCGCGACCGGAAAA
CGACCUUCACUGAUUGCGCGACCGGAAAACGUUUCAUGGUA
GCGCGACCGGAAAACGUUUCAUGGUAGCGAAUAACGCAGAG
GAAAACGUUUCAUGGUAGCGAAUAACGCAGAGCUGGAGCGU
CAUGGUAGCGAAUAACGCAGAGCUGGAGCGUAGCUACCUGG
AUAACGCAGAGCUGGAGCGUAGCUACCUGGCUGCGCGCGGU
CUACCUGGCUGCGCGCGGUCACAGUGAAAAACCGGUGUUAC
UGCGCGCGGUCACAGUGAAAAACCGGUGUUACUGUCAGUAG
CACAGUGAAAAACCGGUGUUACUGUCAGUAGAAGGUCACUU
AAACCGGUGUUACUGUCAGUAGAAGGUCACUUUACGCUUGA
UGUCAGUAGAAGGUCACUUUACGCUUGAGGGUAAUCCGGAU
GUCACUUUACGCUUGAGGGUAAUCCGGAUACCGGUGCGCCG
CGCUUGAGGGUAAUCCGGAUACCGGUGCGCCGACUAAAGUA
AUCCGGAUACCGGUGCGCCGACUAAAGUAUUGGCACCCGAU
GCGCCGACUAAAGUAUUGGCACCCGAUACGGCAGGGAAAUU
GUAUUGGCACCCGAUACGGCAGGGAAAUUUUACCCCAACCA
CGAUACGGCAGGGAAAUUUUACCCCAACCAGGAUUGCAGUA
AGGGAAAUUUUACCCCAACCAGGAUUGCAGUAGUUUGGGGC
ACCCCAACCAGGAUUGCAGUAGUUUGGGGCAGUAACCCGUC
GGAUUGCAGUAGUUUGGGGCAGUAACCCGUCUUGAGACAGA
UGGGGCAGUAACCCGUCUUGAGACAGAAACAAACGCAAAAC
ACCCGUCUUGAGACAGAAACAAACGCAAAACAGGCCAGAAG
GAGACAGAAACAAACGCAAAACAGGCCAGAAGGAUAUAUUU
ACAAACGCAAAACAGGCCAGAAGGAUAUAUUUCAACAUUUU
AGGCCAGAAGGAUAUAUUUCAACAUUUUGAAUUUGCACGUU
GGAUAUAUUUCAACAUUUUGAAUUUGCACGUUUUUUGUAGG
GCACGUUUUUUGUAGGCCGGAUAAGGCGUUUACGCCGCAUC
GCGUUUACGCCGCAUCCGGCAAUGGUGCUCAACGCCUGAUG
CGCAUCCGGCAAUGGUGCUCAACGCCUGAUGCGACGCUGGC
CGACGCUGGCGCGUCUUAUCAUGCCUACAACCCCCCUCAUA
CGCGUCUUAUCAUGCCUACAACCCCCCUCAUACCUUAAGGC
UCAUGCCUACAACCCCCCUCAUACCUUAAGGCGGAUAAGGC
CCCCUCAUACCUUAAGGCGGAUAAGGCAUUUACUUUAUCAC
UUAAGGCGGAUAAGGCAUUUACUUUAUCACCGGGUCAAACC
AUUUACUUUAUCACCGGGUCAAACCAACAAAGCGACCCGCC
AUCACCGGGUCAAACCAACAAAGCGACCCGCCUUGAUAUAA
CAACAAAGCGACCCGCCUUGAUAUAAAUCCCAGGCUUCAGG
CCCGCCUUGAUAUAAAUCCCAGGCUUCAGGUGCCCAACAUA
AUCCCAGGCUUCAGGUGCCCAACAUACUGUAACUGCGUUUC
UCAGGUGCCCAACAUACUGUAACUGCGUUUCUGGCUUAAAC
UGUAACUGCGUUUCUGGCUUAAACGCAGAGACAUCACCAAU
UUUCUGGCUUAAACGCAGAGACAUCACCAAUACGCAUAUGC
UAAACGCAGAGACAUCACCAAUACGCAUAUGCAUCAGAUCG
CAUCACCAAUACGCAUAUGCAUCAGAUCGGCAGGGCUAAUC
CGCAUAUGCAUCAGAUCGGCAGGGCUAAUCCAGCCCGAUUG
CAGAUCGGCAGGGCUAAUCCAGCCCGAUUGCGCCAGUGUAA
UAAUCCAGCCCGAUUGCGCCAGUGUAAGUGGAUGCCCGGCU
GAUUGCGCCAGUGUAAGUGGAUGCCCGGCUUUGGCAAAGGC
AGUGGAUGCCCGGCUUUGGCAAAGGCAUCCGUGACAAAUUC
CUUUGGCAAAGGCAUCCGUGACAAAUUCCGAACAAAACCAC
GGCAUCCGUGACAAAUUCCGAACAAAACCACGACUUUUUGU
GACAAAUUCCGAACAAAACCACGACUUUUUGUCUCCUUCGC
ACUUUUUGUCUCCUUCGCCCACACUGCUUAACUGCGCUUUC
CUCCUUCGCCCACACUGCUUAACUGCGCUUUCGCCAGGCCG
UGCUUAACUGCGCUUUCGCCAGGCCGCUGACGCACUGUUGG
GCGCUUUCGCCAGGCCGCUGACGCACUGUUGGCGAAAAUCC
CCGCUGACGCACUGUUGGCGAAAAUCCUCGGAGAACGGAUU
CUGUUGGCGAAAAUCCUCGGAGAACGGAUUCAGUGAGCACA
AAUCCUCGGAGAACGGAUUCAGUGAGCACAUCUGGCGAGUC
AGAACGGAUUCAGUGAGCACAUCUGGCGAGUCACCAUAAAG
GUGAGCACAUCUGGCGAGUCACCAUAAAGGGAAUAAAUUCG
UGGCGAGUCACCAUAAAGGGAAUAAAUUCGACAAUGCCGCG
CCAUAAAGGGAAUAAAUUCGACAAUGCCGCGAUAGUUAUAA
AUAAAUUCGACAAUGCCGCGAUAGUUAUAACCGCUAUCUUU
ACAAUGCCGCGAUAGUUAUAACCGCUAUCUUUGAUUUUAUU
AGUUAUAACCGCUAUCUUUGAUUUUAUUGGCAAACGCGGUG
CUAUCUUUGAUUUUAUUGGCAAACGCGGUGAUAUCUGUGGC
UUUUAUUGGCAAACGCGGUGAUAUCUGUGGCUUGUUGCGGG
UCUGUGGCUUGUUGCGGGGUAAGAUCCGGGACUCGUAAGAC
GUUGCGGGGUAAGAUCCGGGACUCGUAAGACGAAAAGCUUA
UAAGAUCCGGGACUCGUAAGACGAAAAGCUUAUCACUAUGC
ACUCGUAAGACGAAAAGCUUAUCACUAUGCUUCAUCGCUUU
AAAGCUUAUCACUAUGCUUCAUCGCUUUUUUAAGGGAAACG
CUAUGCUUCAUCGCUUUUUUAAGGGAAACGAUCUGGACGCC
UCGCUUUUUUAAGGGAAACGAUCUGGACGCCAGCGCCUGUC
AGGGAAACGAUCUGGACGCCAGCGCCUGUCGCUUCUGCAAC
CCAGCGCCUGUCGCUUCUGCAACGUUAUUAUCACCCAGAAA
GUCGCUUCUGCAACGUUAUUAUCACCCAGAAAGAUUGCAAC
GCAACGUUAUUAUCACCCAGAAAGAUUGCAACGUGACUCAC
UUAUCACCCAGAAAGAUUGCAACGUGACUCACAGAGGAAGU
GAAAGAUUGCAACGUGACUCACAGAGGAAGUGCUGAAGACG
GACUCACAGAGGAAGUGCUGAAGACGCGGAUUCCAAAUGAG
AGGAAGUGCUGAAGACGCGGAUUCCAAAUGAGGUUACCCCA
GAAGACGCGGAUUCCAAAUGAGGUUACCCCAAGGCUUGAGG
AUUCCAAAUGAGGUUACCCCAAGGCUUGAGGAGAACAGCAA
GGUUACCCCAAGGCUUGAGGAGAACAGCAAAUCGCCGGGUU
AAGGCUUGAGGAGAACAGCAAAUCGCCGGGUUUGAGAUCAG
ACAGCAAAUCGCCGGGUUUGAGAUCAGGUGCCGUUAUUUCU
GUUUGAGAUCAGGUGCCGUUAUUUCUUUUAUUGAUUGUUCG
CAGGUGCCGUUAUUUCUUUUAUUGAUUGUUCGGUGAAAGAG
CUUUUAUUGAUUGUUCGGUGAAAGAGCUUUGAUGCUGGAAU
UGUUCGGUGAAAGAGCUUUGAUGCUGGAAUUUGACAGCCCA
AGCUUUGAUGCUGGAAUUUGACAGCCCAUGUUUUUGCCUCG
GCCCAUGUUUUUGCCUCGGCAUCUACUGCUGUGGCUGAUGG
GGCAUCUACUGCUGUGGCUGAUGGGUCUGGCUGGCUGAUAU
CUGAUGGGUCUGGCUGGCUGAUAUCAACGGUACAAGCCGAA
GGCUGGCUGAUAUCAACGGUACAAGCCGAAAGUAAAAGAAA
AUAUCAACGGUACAAGCCGAAAGUAAAAGAAAGCUGGGGAG
GUACAAGCCGAAAGUAAAAGAAAGCUGGGGAGAAACAGGCG
AAAGUAAAAGAAAGCUGGGGAGAAACAGGCGGCAGUACGCC
GCUGGGGAGAAACAGGCGGCAGUACGCCUUUGGUUUAUCCA
CGGCAGUACGCCUUUGGUUUAUCCAUUUUAUACAAUCCAUG
GCCUUUGGUUUAUCCAUUUUAUACAAUCCAUGUAAAAAAAG
UUAUCCAUUUUAUACAAUCCAUGUAAAAAAAGGGCCCUGAA
UUAUACAAUCCAUGUAAAAAAAGGGCCCUGAAAUUCAGGAC
CAUGUAAAAAAAGGGCCCUGAAAUUCAGGACCCUUUCUGGC
AAAGGGCCCUGAAAUUCAGGACCCUUUCUGGCAUCAGCCUU
AAUUCAGGACCCUUUCUGGCAUCAGCCUUUAAUCUGUUUCA
CCUUUCUGGCAUCAGCCUUUAAUCUGUUUCACCAGAUAUUC
AUCAGCCUUUAAUCUGUUUCACCAGAUAUUCGACGAUGUCA
UCUGUUUCACCAGAUAUUCGACGAUGUCACCAGUCUUAAUU
AGAUAUUCGACGAUGUCACCAGUCUUAAUUAACUGUUUCUC
CGAUGUCACCAGUCUUAAUUAACUGUUUCUCGCCGUUGCGA
AACUGUUUCUCGCCGUUGCGACGAUAUUUAUAUUCGAUAUC
UCGCCGUUGCGACGAUAUUUAUAUUCGAUAUCGUCGUUGUC
CGACGAUAUUUAUAUUCGAUAUCGUCGUUGUCGAGGUUACG
AUUCGAUAUCGUCGUUGUCGAGGUUACGGUCGCCCAGCACA
UGUCGAGGUUACGGUCGCCCAGCACAAUAGUGUGCGGAAUA
CCCAGCACAAUAGUGUGCGGAAUACCGAUCAGUUCCAUAUC
UAGUGUGCGGAAUACCGAUCAGUUCCAUAUCAGCAAACAUC
AUACCGAUCAGUUCCAUAUCAGCAAACAUCACGCCCGGACG
GUUCCAUAUCAGCAAACAUCACGCCCGGACGCUCUUUGCGG
CCCGGACGCUCUUUGCGGUCAUCCAGCAGCACUUCGAUACC
CUUUGCGGUCAUCCAGCAGCACUUCGAUACCUUGUGCACGC
AGCACUUCGAUACCUUGUGCACGCAGUUCGCUGUACAGUUU
UUGUGCACGCAGUUCGCUGUACAGUUUCUCAGCAAGCUCUU
AGUUCGCUGUACAGUUUCUCAGCAAGCUCUUGUACGCGGAA
GUUUCUCAGCAAGCUCUUGUACGCGGAAGGAUUUGUGCAUG
AAGCUCUUGUACGCGGAAGGAUUUGUGCAUGUUCAUCGGCA
GGAAGGAUUUGUGCAUGUUCAUCGGCAGAAUCGCCACCUGG
UGUGCAUGUUCAUCGGCAGAAUCGCCACCUGGAACGGCGCG
UCGGCAGAAUCGCCACCUGGAACGGCGCGAUAGCGUCAGGC
UCGCCACCUGGAACGGCGCGAUAGCGUCAGGCCAUACGAUG
CGGCGCGAUAGCGUCAGGCCAUACGAUGCCUCGUUCGUCGU
UACGAUGCCUCGUUCGUCGUAGUUCUGCUCAAUCGCCGCAG
CGUUCGUCGUAGUUCUGCUCAAUCGCCGCAGCUACCACACG
UAGUUCUGCUCAAUCGCCGCAGCUACCACACGCGUUACCCC
UCAAUCGCCGCAGCUACCACACGCGUUACCCCGAUACCGUA
CUACCACACGCGUUACCCCGAUACCGUAGCAACCCAUCGUC
CGUUACCCCGAUACCGUAGCAACCCAUCGUCAGGAUUUGGU
UACCGUAGCAACCCAUCGUCAGGAUUUGGUUACGGCCAUCU
CCCAUCGUCAGGAUUUGGUUACGGCCAUCUUCACCCUGUAC
AUUUGGUUACGGCCAUCUUCACCCUGUACGGAGGCUUUCAG
GCCAUCUUCACCCUGUACGGAGGCUUUCAGUGCUUCGGAGU
GGAGGCUUUCAGUGCUUCGGAGUACUUGGUACCCAGCUGGA
AGUGCUUCGGAGUACUUGGUACCCAGCUGGAAGAUGUGACC
AGUACUUGGUACCCAGCUGGAAGAUGUGACCAACUUCGAUA
CCCAGCUGGAAGAUGUGACCAACUUCGAUACCACGUUUGAU
AAGAUGUGACCAACUUCGAUACCACGUUUGAUCAGCAGCCU
CAACUUCGAUACCACGUUUGAUCAGCAGCCUACCCUGGCCA
CCACGUUUGAUCAGCAGCCUACCCUGGCCAUCCGGGCUUGG
AUCAGCAGCCUACCCUGGCCAUCCGGGCUUGGAUCGCCAGC
CCCUGGCCAUCCGGGCUUGGAUCGCCAGCCACCACGUUACG
CCGGGCUUGGAUCGCCAGCCACCACGUUACGGAUAUCUGCA
CGCCAGCCACCACGUUACGGAUAUCUGCAACUUCCGGGGUA
CCACGUUACGGAUAUCUGCAACUUCCGGGGUAGCGACAUCG
AUAUCUGCAACUUCCGGGGUAGCGACAUCGCGAUCCCAGUU
UCCGGGGUAGCGACAUCGCGAUCCCAGUUGAUGCCGAAGUA
CGACAUCGCGAUCCCAGUUGAUGCCGAAGUAGUGUUUACCA
AUCCCAGUUGAUGCCGAAGUAGUGUUUACCAUCGAUGUUAG
AUGCCGAAGUAGUGUUUACCAUCGAUGUUAGCACCAGCAGC
UAGUGUUUACCAUCGAUGUUAGCACCAGCAGCGAAAUCACU
CCAUCGAUGUUAGCACCAGCAGCGAAAUCACUCAUCGCCGC
UUAGCACCAGCAGCGAAAUCACUCAUCGCCGCAACGGUACG
GCGAAAUCACUCAUCGCCGCAACGGUACGGUCAAUCACCAC
AUCGCCGCAACGGUACGGUCAAUCACCACCGGAAUCGGCAU
GUACGGUCAAUCACCACCGGAAUCGGCAUGUUUACCGGACC
CCACCGGAAUCGGCAUGUUUACCGGACCCAGUGAACCCGGA
UCGGCAUGUUUACCGGACCCAGUGAACCCGGACCGGCUUUA
ACCGGACCCAGUGAACCCGGACCGGCUUUAACCACGGCACG
AGUGAACCCGGACCGGCUUUAACCACGGCACGAAUUUCUUC
GGACCGGCUUUAACCACGGCACGAAUUUCUUCUUCGGUCGC
GAAUUUCUUCUUCGGUCGCGAAAGUCAGCGGGCUUGCAACC
GCGAAAGUCAGCGGGCUUGCAACCUGCGGCAGUUUUUCUGC
GCGGGCUUGCAACCUGCGGCAGUUUUUCUGCUUUAACUUCG
UGCGGCAGUUUUUCUGCUUUAACUUCGUUCAGCUCGUGAUC
UUUCUGCUUUAACUUCGUUCAGCUCGUGAUCACCGCGCACC
ACUUCGUUCAGCUCGUGAUCACCGCGCACCAGCAGCGCAAC
GCUCGUGAUCACCGCGCACCAGCAGCGCAACCUGCGGGAAG
CACCGCGCACCAGCAGCGCAACCUGCGGGAAGCUGCUGCCU
CCAGCAGCGCAACCUGCGGGAAGCUGCUGCCUUCAACCGCU
UGCGGGAAGCUGCUGCCUUCAACCGCUUUAACCAGCAGAGU
CUGCUGCCUUCAACCGCUUUAACCAGCAGAGUCUUAACCGU
UCAACCGCUUUAACCAGCAGAGUCUUAACCGUUUUCUCAAU
AGAGUCUUAACCGUUUUCUCAAUCGGCAGAUUGAACUGUUC
ACCGUUUUCUCAAUCGGCAGAUUGAACUGUUCAACCAGUUC
AUCGGCAGAUUGAACUGUUCAACCAGUUCCGCGAUGGUUUU
ACUGUUCAACCAGUUCCGCGAUGGUUUUCGCGUUCGGCGUA
AUGGUUUUCGCGUUCGGCGUAUCAACCAGCGUCAUUUCCUG
UCGGCGUAUCAACCAGCGUCAUUUCCUGGGUAGCAGCAGCG
ACCAGCGUCAUUUCCUGGGUAGCAGCAGCGCGCGGUUCUUU
CGCGCGGUUCUUUCGGCGCGAUAGCUUCUGCCAGUUCAAUG
UCGGCGCGAUAGCUUCUGCCAGUUCAAUGUUCGCUGCAUAG
GCCAGUUCAAUGUUCGCUGCAUAGUCAGAGGUGUCGGAGAA
UGCAUAGUCAGAGGUGUCGGAGAAGACCACAUCGUCUUCAC
GAGGUGUCGGAGAAGACCACAUCGUCUUCACCGCUCUGCGC
GAGAAGACCACAUCGUCUUCACCGCUCUGCGCCAGCACCUG
CGUCUUCACCGCUCUGCGCCAGCACCUGGAAUUCGUGAGAG
CGCUCUGCGCCAGCACCUGGAAUUCGUGAGAGGCGCUGCCG
CAGCACCUGGAAUUCGUGAGAGGCGCUGCCGCCGAUAGAAC
CGUGAGAGGCGCUGCCGCCGAUAGAACCGGUGUCGGCUUGU
UAGAACCGGUGUCGGCUUGUACGGCGCGGAAAUCCAGCCCC
UGUCGGCUUGUACGGCGCGGAAAUCCAGCCCCAUGCGGCUG
CGGCGCGGAAAUCCAGCCCCAUGCGGCUGAAGAUUUUGCUG
AAUCCAGCCCCAUGCGGCUGAAGAUUUUGCUGUAGGCCGCA
GCGGCUGAAGAUUUUGCUGUAGGCCGCAUACAUUGCAUCGU
GAUUUUGCUGUAGGCCGCAUACAUUGCAUCGUAGGUUUCCU
GGCCGCAUACAUUGCAUCGUAGGUUUCCUGCAGGGAUUCCU
UUGCAUCGUAGGUUUCCUGCAGGGAUUCCUGAGAAGUAUGG
GUUUCCUGCAGGGAUUCCUGAGAAGUAUGGAAAGAGUAAGC
GGGAUUCCUGAGAAGUAUGGAAAGAGUAAGCAUCUUUCAUC
GAAGUAUGGAAAGAGUAAGCAUCUUUCAUCAGGAAUUCGCG
AAGAGUAAGCAUCUUUCAUCAGGAAUUCGCGGGAACGCAUG
UUUCAUCAGGAAUUCGCGGGAACGCAUGACGCCGAAACGCG
CGCGGGAACGCAUGACGCCGAAACGCGGACGCACUUCGUCG
UGACGCCGAAACGCGGACGCACUUCGUCGCGGAACUUGGUC
GCGGACGCACUUCGUCGCGGAACUUGGUCUGGAUCUGAUAG
CGUCGCGGAACUUGGUCUGGAUCUGAUAGAAGUUCAGCGGC
ACUUGGUCUGGAUCUGAUAGAAGUUCAGCGGCAGCUGUUUG
UCUGAUAGAAGUUCAGCGGCAGCUGUUUGUAAGAGCUAAGC
GUUCAGCGGCAGCUGUUUGUAAGAGCUAAGCUCGUUACGAA
UUGUAAGAGCUAAGCUCGUUACGAAUCAGGUCAGUGAUAAC
AGCUCGUUACGAAUCAGGUCAGUGAUAACUUCUUCAUGAGU
AGGUCAGUGAUAACUUCUUCAUGAGUUGGGCCGAGUACGAA
CUUCUUCAUGAGUUGGGCCGAGUACGAACGGACGCUCGCCA
GUUGGGCCGAGUACGAACGGACGCUCGCCACGGUCAACAAA
AGUACGAACGGACGCUCGCCACGGUCAACAAAACGCAGCAG
GGACGCUCGCCACGGUCAACAAAACGCAGCAGUUCCGGACC
CACGGUCAACAAAACGCAGCAGUUCCGGACCGUACUGUUCC
ACGCAGCAGUUCCGGACCGUACUGUUCCCAACGACCACUCU
UUCCGGACCGUACUGUUCCCAACGACCACUCUCUUGCCACA
CCAACGACCACUCUCUUGCCACAAAUCGGCUGGCUGAACCA
UGCCACAAAUCGGCUGGCUGAACCACCGGCAUCGACACCUC
CGGCUGGCUGAACCACCGGCAUCGACACCUCGAUCGCACCG
CCACCGGCAUCGACACCUCGAUCGCACCGGCGUUGUUCAUC
CGAUCGCACCGGCGUUGUUCAUCUCUUCACGCACGAUGUUU
CGUUGUUCAUCUCUUCACGCACGAUGUUUUCGACUUUUUUC
CUUCACGCACGAUGUUUUCGACUUUUUUCAGAACGCGCACG
CGAUGUUUUCGACUUUUUUCAGAACGCGCACGCCGGUCGGC
CGACUUUUUUCAGAACGCGCACGCCGGUCGGCAGCCAGGUA
GAACGCGCACGCCGGUCGGCAGCCAGGUAUAUAACCCGGAG
GCCGGUCGGCAGCCAGGUAUAUAACCCGGAGGCCAGCUUGC
CAGCCAGGUAUAUAACCCGGAGGCCAGCUUGCGGAUCAUCC
ACCCGGAGGCCAGCUUGCGGAUCAUCCCGGCGCGCAGCAUC
UGCGGAUCAUCCCGGCGCGCAGCAUCAGCUGAUGGCUGAUC
CCGGCGCGCAGCAUCAGCUGAUGGCUGAUCACCUCGGCGUC
GCAUCAGCUGAUGGCUGAUCACCUCGGCGUCGGCAGGUGUC
CUGAUCACCUCGGCGUCGGCAGGUGUCUCCUUGAGAGUGGA
CGUCGGCAGGUGUCUCCUUGAGAGUGGAGAGCAGGUAUUGG
GUGUCUCCUUGAGAGUGGAGAGCAGGUAUUGGCUAGUACGC
GUGGAGAGCAGGUAUUGGCUAGUACGCAUGUUGUUACGGUU
UGGCUAGUACGCAUGUUGUUACGGUUCCAGUUGGAAGGUAG
GUUGUUACGGUUCCAGUUGGAAGGUAGAACAGGCUCAAGGC
UUCCAGUUGGAAGGUAGAACAGGCUCAAGGCGAGCCUGGGA
GGUAGAACAGGCUCAAGGCGAGCCUGGGACAAAAAAAAGUG
GCUCAAGGCGAGCCUGGGACAAAAAAAAGUGAUUUAGUUUA
GCCUGGGACAAAAAAAAGUGAUUUAGUUUACCAGUGCAAAA
AAAAAAAAGUGAUUUAGUUUACCAGUGCAAAAGAAAUGUCA
UGAUUUAGUUUACCAGUGCAAAAGAAAUGUCAAAAGAGAAG
ACCAGUGCAAAAGAAAUGUCAAAAGAGAAGGGCGUGAAUUU
UGUCAAAAGAGAAGGGCGUGAAUUUAACGCGGUUCCAGCGC
CGUGAAUUUAACGCGGUUCCAGCGCAAAGACUUCAAAACCU
AACGCGGUUCCAGCGCAAAGACUUCAAAACCUGCGUCGGUG
CUUCAAAACCUGCGUCGGUGACGCGCCAGCGAACGUUAAAA
GCGUCGGUGACGCGCCAGCGAACGUUAAAAUCAUGUAGCCA
ACGCGCCAGCGAACGUUAAAAUCAUGUAGCCAGACGGCAUA
AACGUUAAAAUCAUGUAGCCAGACGGCAUAGGUUUUGCCCG
AUCAUGUAGCCAGACGGCAUAGGUUUUGCCCGUUUCCUCAC
UAGGUUUUGCCCGUUUCCUCACCUUUACGAUAGGCCGGGCG
CCCGUUUCCUCACCUUUACGAUAGGCCGGGCGCGGGUCCUG
CCGGGCGCGGGUCCUGCGCCAGUACUUCGCGGAUAAACAGC
CCUGCGCCAGUACUUCGCGGAUAAACAGCGUUAACUGCGGA
CUUCGCGGAUAAACAGCGUUAACUGCGGAUAACGCUUCUCC
AAACAGCGUUAACUGCGGAUAACGCUUCUCCAGCGUCAAAA
ACUGCGGAUAACGCUUCUCCAGCGUCAAAAGCUGCUUUUCG
AACGCUUCUCCAGCGUCAAAAGCUGCUUUUCGACCUCUGCG
GCGUCAAAAGCUGCUUUUCGACCUCUGCGGUAAAACUCACC
UGCUUUUCGACCUCUGCGGUAAAACUCACCGCCAUCUCUGC
CUGCGGUAAAACUCACCGCCAUCUCUGCAGCUGGCGCACUU
GCCAUCUCUGCAGCUGGCGCACUUUGCGCAUAGCUGGCACU
GCAGCUGGCGCACUUUGCGCAUAGCUGGCACUGGCAUCGGG
GCACUUUGCGCAUAGCUGGCACUGGCAUCGGGAAGCGAUUC
UAGCUGGCACUGGCAUCGGGAAGCGAUUCGGCAAAGGGGAG
GCAUCGGGAAGCGAUUCGGCAAAGGGGAGAUACGGUUUGAU
AGCGAUUCGGCAAAGGGGAGAUACGGUUUGAUAUCCACUAC
CAAAGGGGAGAUACGGUUUGAUAUCCACUACCGGCGUACCA
GAUACGGUUUGAUAUCCACUACCGGCGUACCAUCGACCAGA
AUAUCCACUACCGGCGUACCAUCGACCAGAUCCAGACUGCC
ACCGGCGUACCAUCGACCAGAUCCAGACUGCCGAGCUUCAG
CGACCAGAUCCAGACUGCCGAGCUUCAGAAUCACGCUGUCU
CCAGACUGCCGAGCUUCAGAAUCACGCUGUCUUUAUGGCAA
UUCAGAAUCACGCUGUCUUUAUGGCAAACAACCUCUUUCAG
ACGCUGUCUUUAUGGCAAACAACCUCUUUCAGCUCUACCAG
UAUGGCAAACAACCUCUUUCAGCUCUACCAGCGACAUGCCA
CAACCUCUUUCAGCUCUACCAGCGACAUGCCAAUUGGGUUA
AGCUCUACCAGCGACAUGCCAAUUGGGUUAGGGCGGAAAGU
AGCGACAUGCCAAUUGGGUUAGGGCGGAAAGUAGAGCGUGU
CCAAUUGGGUUAGGGCGGAAAGUAGAGCGUGUUGCGAAAAC
GGAAAGUAGAGCGUGUUGCGAAAACCCCCAUUCUGGCGUUA
AGCGUGUUGCGAAAACCCCCAUUCUGGCGUUACCGCCGAGG
AAAACCCCCAUUCUGGCGUUACCGCCGAGGCGCGGUGGACG
UUACCGCCGAGGCGCGGUGGACGCACAGUCGGACGCCAGCC
CGCGGUGGACGCACAGUCGGACGCCAGCCGCCUUCCAUCGU
UCGGACGCCAGCCGCCUUCCAUCGUUUGAUGAAAGACGAAA
CCGCCUUCCAUCGUUUGAUGAAAGACGAAAAGGAUCCAUAA
AUCGUUUGAUGAAAGACGAAAAGGAUCCAUAAAUGGCUGAA
GAAAGACGAAAAGGAUCCAUAAAUGGCUGAACGCUUCCAGG
AAAGGAUCCAUAAAUGGCUGAACGCUUCCAGGCCGCGAACG
AUAAAUGGCUGAACGCUUCCAGGCCGCGAACGGCGUCGGCC
UGAACGCUUCCAGGCCGCGAACGGCGUCGGCCUGGUUGUAG
AACGGCGUCGGCCUGGUUGUAGGGAGCAAUGAGAUGCAGUU
CCUGGUUGUAGGGAGCAAUGAGAUGCAGUUCGCCGUUGGCG
GUUCGCCGUUGGCGCUUUUUACCAGACCUGGCUGGCGCGGA
ACCAGACCUGGCUGGCGCGGAACGGCGAACUUUUCUUUAUA
GGAACGGCGAACUUUUCUUUAUAGGGCGAGCGAAUAACGCC
UUUUCUUUAUAGGGCGAGCGAAUAACGCCUAUUUGCUCGAA
AGGGCGAGCGAAUAACGCCUAUUUGCUCGAACUGGAAACUG
GAAUAACGCCUAUUUGCUCGAACUGGAAACUGCUCAUUUCG
GCUCGAACUGGAAACUGCUCAUUUCGCCGUAAUGUUAAGCG
GAAACUGCUCAUUUCGCCGUAAUGUUAAGCGCAGAACCGAU
UUCGCCGUAAUGUUAAGCGCAGAACCGAUACAUACAGCCUG
AUGUUAAGCGCAGAACCGAUACAUACAGCCUGACGAUAGCA
GAACCGAUACAUACAGCCUGACGAUAGCAGCCUGGCGUACC
UGACGAUAGCAGCCUGGCGUACCGCUGGUGACUUCGCAGCU
AGCCUGGCGUACCGCUGGUGACUUCGCAGCUAUGCAGUAAU
CCGCUGGUGACUUCGCAGCUAUGCAGUAAUACAGCAUUGGC
CUUCGCAGCUAUGCAGUAAUACAGCAUUGGCUUUCAUUUUA
GUAAUACAGCAUUGGCUUUCAUUUUAGAGGCGUUGAUUUGC
CUUUCAUUUUAGAGGCGUUGAUUUGCAUCCGCUUACGUGCG
GCGUUGAUUUGCAUCCGCUUACGUGCGGUUGGAAUGCUCGG
AUCCGCUUACGUGCGGUUGGAAUGCUCGGCGGAGAGUCCUG
GCGGUUGGAAUGCUCGGCGGAGAGUCCUGAUUAGAGGCCUG
AUGCUCGGCGGAGAGUCCUGAUUAGAGGCCUGGCAAGAGUC
GUCCUGAUUAGAGGCCUGGCAAGAGUCGCCACUGACUUCAC
GAGGCCUGGCAAGAGUCGCCACUGACUUCACCGAGAUCGCG
CAAGAGUCGCCACUGACUUCACCGAGAUCGCGGAACGGUUU
UGACUUCACCGAGAUCGCGGAACGGUUUGCCGACUAAUUCU
GAUCGCGGAACGGUUUGCCGACUAAUUCUUCUGCAUUGGUA
UUGCCGACUAAUUCUUCUGCAUUGGUAUAAAUUCGGACCGG
AAUUCUUCUGCAUUGGUAUAAAUUCGGACCGGCGUGGCGCG
CGCGGCGCUUUCGGUUUUGCAGGCUCCGCUUUCGGCUGGGG
UCCGCUUUCGGCUGGGGUGCAGUGCUUUGAACGGGUUCGAC
GGCUGGGGUGCAGUGCUUUGAACGGGUUCGACAGGGGAUCU
CAGUGCUUUGAACGGGUUCGACAGGGGAUCUGCUUAACAUG
GUUCGACAGGGGAUCUGCUUAACAUGGAACAGCCGCUUAGC
GGAUCUGCUUAACAUGGAACAGCCGCUUAGCAUGAGUGCUA
ACAUGGAACAGCCGCUUAGCAUGAGUGCUACUAAACAGAUC
AGCCGCUUAGCAUGAGUGCUACUAAACAGAUCGGUAAAGCA
GCAUGAGUGCUACUAAACAGAUCGGUAAAGCACGCAUAGUA
ACUAAACAGAUCGGUAAAGCACGCAUAGUAUUUCCUCAAUG
AUCGGUAAAGCACGCAUAGUAUUUCCUCAAUGUAUGAUCAA
GCACGCAUAGUAUUUCCUCAAUGUAUGAUCAAAACGUCAAU
UAUUUCCUCAAUGUAUGAUCAAAACGUCAAUAUUGAAUCAG
AAUGUAUGAUCAAAACGUCAAUAUUGAAUCAGGAGCUUGUA
CAAAACGUCAAUAUUGAAUCAGGAGCUUGUAAAAAUGACAA
AUAUUGAAUCAGGAGCUUGUAAAAAUGACAAGACGGGCAAG
CAGGAGCUUGUAAAAAUGACAAGACGGGCAAGCGCCCGUCC
GUAAAAAUGACAAGACGGGCAAGCGCCCGUCCUGAAUGAUA
ACGGGCAAGCGCCCGUCCUGAAUGAUAUUACAAAUUGUGGA
CGCCCGUCCUGAAUGAUAUUACAAAUUGUGGAAACAGCCUA
AAUGAUAUUACAAAUUGUGGAAACAGCCUAAAAAUUACCAG
ACAAAUUGUGGAAACAGCCUAAAAAUUACCAGCCUUUAACA
GAAACAGCCUAAAAAUUACCAGCCUUUAACAGCUCCGCCGU
AAAAAUUACCAGCCUUUAACAGCUCCGCCGUUAAACACUUU
CCUUUAACAGCUCCGCCGUUAAACACUUUGUUUGCUGCUUC
CACUUUGUUUGCUGCUUCGUAAACUUCGUCAGACUGAUAAG
GCUGCUUCGUAAACUUCGUCAGACUGAUAAGCCUGGACGAA
UAAACUUCGUCAGACUGAUAAGCCUGGACGAAUUUCUUCAC
CAGACUGAUAAGCCUGGACGAAUUUCUUCACGUUCUCGGCG
AAGCCUGGACGAAUUUCUUCACGUUCUCGGCGUCUUUGUUA
ACGUUCUCGGCGUCUUUGUUAUCUUCACGCGUCACGAUCAG
CUUUGUUAUCUUCACGCGUCACGAUCAGGUUUACGUACGGG
CACGCGUCACGAUCAGGUUUACGUACGGGGACUCUUUAUCU
GAUCAGGUUUACGUACGGGGACUCUUUAUCUUCAACAAAGA
UACGGGGACUCUUUAUCUUCAACAAAGAUACCGUCUUUCGC
UCUUUAUCUUCAACAAAGAUACCGUCUUUCGCCGGAGUCAG
AAGAUACCGUCUUUCGCCGGAGUCAGGCCAAUCUGGCUGGC
UCUUUCGCCGGAGUCAGGCCAAUCUGGCUGGCAUAGGUGGU
GUCAGGCCAAUCUGGCUGGCAUAGGUGGUAUUGAUAACUGC
AUCUGGCUGGCAUAGGUGGUAUUGAUAACUGCCAGAGCGAU
AGGUGGUAUUGAUAACUGCCAGAGCGAUUUGCGCGUCGUCC
GAGCGAUUUGCGCGUCGUCCAGAGAACGCGGCAGUUGCGGU
CGUCGUCCAGAGAACGCGGCAGUUGCGGUGCUUCCAGUUCA
GCGGCAGUUGCGGUGCUUCCAGUUCAACAAUUUUCAGAUUU
GCGGUGCUUCCAGUUCAACAAUUUUCAGAUUUUUGGGGUUC
UUCAGAUUUUUGGGGUUCUCAACAACAUCAAGAACGGUCGG
UUGGGGUUCUCAACAACAUCAAGAACGGUCGGCAGCAGGCC
CAACAUCAAGAACGGUCGGCAGCAGGCCAACGCCAUCUUUC
GAACGGUCGGCAGCAGGCCAACGCCAUCUUUCAGUUUGAUC
GCAGGCCAACGCCAUCUUUCAGUUUGAUCAAGCCCACUUUU
CGCCAUCUUUCAGUUUGAUCAAGCCCACUUUUUGCAGCAGC
UGAUCAAGCCCACUUUUUGCAGCAGCAGCAGUGAACGACCA
CCACUUUUUGCAGCAGCAGCAGUGAACGACCAAGGUUAGUU
AGCAGCAGCAGUGAACGACCAAGGUUAGUUGGGUCGUUUGG
GGUUAGUUGGGUCGUUUGGCACGGCAACCUGCGAACCAUCC
GUUUGGCACGGCAACCUGCGAACCAUCCUGCAGUUCAUCCA
CAACCUGCGAACCAUCCUGCAGUUCAUCCAGUGAUUUGAUU
AACCAUCCUGCAGUUCAUCCAGUGAUUUGAUUUUCUUGGAG
GCAGUUCAUCCAGUGAUUUGAUUUUCUUGGAGUAACCAGCA
CAGUGAUUUGAUUUUCUUGGAGUAACCAGCAAUCGGAUAAA
AUUUUCUUGGAGUAACCAGCAAUCGGAUAAACAAAAGUGUU
GAGUAACCAGCAAUCGGAUAAACAAAAGUGUUGCCUACUGC
GAUAAACAAAAGUGUUGCCUACUGCGACCAGUUUGUAGCCA
AAGUGUUGCCUACUGCGACCAGUUUGUAGCCACGAUCUUUC
ACUGCGACCAGUUUGUAGCCACGAUCUUUCAGUUGCUGAUC
GUUUGUAGCCACGAUCUUUCAGUUGCUGAUCAAGGUACGGU
CGAUCUUUCAGUUGCUGAUCAAGGUACGGUUUAUGCUGGAA
UGCUGAUCAAGGUACGGUUUAUGCUGGAAGGCGUUGGCGUC
GCUGGAAGGCGUUGGCGUCGAUAUCGCCUUUGCUCAAUGCU
CGUCGAUAUCGCCUUUGCUCAAUGCUUCGUUUGGCAGAACA
UGCUCAAUGCUUCGUUUGGCAGAACAUAGUCGUUGAAGGUU
UUGGCAGAACAUAGUCGUUGAAGGUUACCAGCUCAACGUCC
CAUAGUCGUUGAAGGUUACCAGCUCAACGUCCAGGCCAUAU
AGGUUACCAGCUCAACGUCCAGGCCAUAUUUGUCUUUCGCA
AGGCCAUAUUUGUCUUUCGCAACUUUCUGCGCGACUUCUGC
CUUUCGCAACUUUCUGCGCGACUUCUGCAACCUGCUGUUCG
CUUUCUGCGCGACUUCUGCAACCUGCUGUUCGGCACCAACA
UCUGCAACCUGCUGUUCGGCACCAACAAUCACGCCGACUUU
GCUGUUCGGCACCAACAAUCACGCCGACUUUAAUGUGGUUU
CCAACAAUCACGCCGACUUUAAUGUGGUUUGGAUCUUUUUC
CCGACUUUAAUGUGGUUUGGAUCUUUUUCAUCCUGACCGCA
AUGUGGUUUGGAUCUUUUUCAUCCUGACCGCAGCCUACCAG
AUCUUUUUCAUCCUGACCGCAGCCUACCAGUGCCAGUGAUC
GACCGCAGCCUACCAGUGCCAGUGAUCCGAUCAGGGCUCCC
CUACCAGUGCCAGUGAUCCGAUCAGGGCUCCCACUGCCGCA
GUGAUCCGAUCAGGGCUCCCACUGCCGCAAAGGUUUUGAAU
UCAGGGCUCCCACUGCCGCAAAGGUUUUGAAUUUGAACGCC
CCACUGCCGCAAAGGUUUUGAAUUUGAACGCCAUACCUUAU
AGGUUUUGAAUUUGAACGCCAUACCUUAUUCCUUCUUCAAU
CCAUACCUUAUUCCUUCUUCAAUUAUUUAUGUUGUGUUGAA
CAAUUAUUUAUGUUGUGUUGAACGUUACUUGCGAGUGACAG
UGUGUUGAACGUUACUUGCGAGUGACAGCCCGGACGAUGCG
ACUUGCGAGUGACAGCCCGGACGAUGCGGUCGCCUGCGAAC
GGACGAUGCGGUCGCCUGCGAACUGAAUUAAAUAAACCAGA
GGUCGCCUGCGAACUGAAUUAAAUAAACCAGAAUGACCAGC
CGAACUGAAUUAAAUAAACCAGAAUGACCAGCAAUACCAGU
UUAAAUAAACCAGAAUGACCAGCAAUACCAGUACCGUAUUC
CCAGAAUGACCAGCAAUACCAGUACCGUAUUCAUCACCGUC
GCAAUACCAGUACCGUAUUCAUCACCGUCGCGUUAUAGCCG
GUAUUCAUCACCGUCGCGUUAUAGCCGAUGUAGCCAUACUG
CGUCGCGUUAUAGCCGAUGUAGCCAUACUGAUAGCCAAUCU
UAGCCGAUGUAGCCAUACUGAUAGCCAAUCUGACCUAAACC
CCAUACUGAUAGCCAAUCUGACCUAAACCACCGGCACCGAC
UAGCCAAUCUGACCUAAACCACCGGCACCGACUGCACCACC
GACCUAAACCACCGGCACCGACUGCACCACCCAUCGCGGAA
CGGCACCGACUGCACCACCCAUCGCGGAAUAACCGACCAGG
UGCACCACCCAUCGCGGAAUAACCGACCAGGGUAAUCAGGG
GCGGAAUAACCGACCAGGGUAAUCAGGGUGAUAGUUGCCGC
CGACCAGGGUAAUCAGGGUGAUAGUUGCCGCAUUCACCAGA
AUCAGGGUGAUAGUUGCCGCAUUCACCAGACCCGGCAGCGC
AUAGUUGCCGCAUUCACCAGACCCGGCAGCGCUUCCGGUAA
GACCCGGCAGCGCUUCCGGUAACAGCACCUUACGGACGAUC
GCUUCCGGUAACAGCACCUUACGGACGAUCUGCAUCGGCGU
GCACCUUACGGACGAUCUGCAUCGGCGUGGCACCCAUUGCG
ACGAUCUGCAUCGGCGUGGCACCCAUUGCGCGGGAAGCUUC
CGUGGCACCCAUUGCGCGGGAAGCUUCAAUUAACCCGGUUG
UUGCGCGGGAAGCUUCAAUUAACCCGGUUGGGAUCUCCAGC
CUUCAAUUAACCCGGUUGGGAUCUCCAGCAGAGCGUUCUCG
ACCCGGUUGGGAUCUCCAGCAGAGCGUUCUCGACCAUACGG
UCUCCAGCAGAGCGUUCUCGACCAUACGGGCAAUAAACGGU
GCGUUCUCGACCAUACGGGCAAUAAACGGUGCUGCACCAAC
CGGGCAAUAAACGGUGCUGCACCAACGGUUAACGGAACAAU
ACGGUGCUGCACCAACGGUUAACGGAACAAUCGCUGCCUGC
CACCAACGGUUAACGGAACAAUCGCUGCCUGCAAACCAAUC
ACGGAACAAUCGCUGCCUGCAAACCAAUCGAUGUACCGACA
CGCUGCCUGCAAACCAAUCGAUGUACCGACAAUAACGCGGG
AAACCAAUCGAUGUACCGACAAUAACGCGGGUAAACGGAAU
GUACCGACAAUAACGCGGGUAAACGGAAUCAUCCAUACAAG
UAACGCGGGUAAACGGAAUCAUCCAUACAAGCAAGAUAAUG
UAAACGGAAUCAUCCAUACAAGCAAGAUAAUGAACGGGAUG
UCAUCCAUACAAGCAAGAUAAUGAACGGGAUGGAACGGAAA
CAAGCAAGAUAAUGAACGGGAUGGAACGGAAAAUGUUCACA
UAAUGAACGGGAUGGAACGGAAAAUGUUCACAAUCGCAGAA
GGAUGGAACGGAAAAUGUUCACAAUCGCAGAAACGGUACGA
GAAAAUGUUCACAAUCGCAGAAACGGUACGAUACAGCUUCG
ACAAUCGCAGAAACGGUACGAUACAGCUUCGCGUUAGCAAU
GUACGAUACAGCUUCGCGUUAGCAAUAAUUUGCCCCGGACG
UUAGCAAUAAUUUGCCCCGGACGCGUGACAUAAAGCAGAAC
AUUUGCCCCGGACGCGUGACAUAAAGCAGAACGCCAACCGG
GGACGCGUGACAUAAAGCAGAACGCCAACCGGCAGACCAAU
AAAGCAGAACGCCAACCGGCAGACCAAUCACAAAGCCAAAA
CGCCAACCGGCAGACCAAUCACAAAGCCAAAAAAACCGGAU
GCAGACCAAUCACAAAGCCAAAAAAACCGGAUACGAAGGUC
CACAAAGCCAAAAAAACCGGAUACGAAGGUCAUUGCCAGCG
AAAAACCGGAUACGAAGGUCAUUGCCAGCGUUUCCCAUACG
GGUCAUUGCCAGCGUUUCCCAUACGCCACGAACCAGCAGCC
AGCGUUUCCCAUACGCCACGAACCAGCAGCCACAUCAUCGG
UACGCCACGAACCAGCAGCCACAUCAUCGGCUCAGACAUAA
AGCAGCCACAUCAUCGGCUCAGACAUAACCCAGUACCUCUA
CAUCGGCUCAGACAUAACCCAGUACCUCUACUUUUACAUGG
AGACAUAACCCAGUACCUCUACUUUUACAUGGUGUUCCUGC
CUUUUACAUGGUGUUCCUGCAGCCAGGCAAUGGCGGCUUGC
GGUGUUCCUGCAGCCAGGCAAUGGCGGCUUGCGUAUCUUGU
CAGGCAAUGGCGGCUUGCGUAUCUUGUUGUGUGCCGUGCAU
UAUCUUGUUGUGUGCCGUGCAUUUCAGUCAGCAUGAUGCCG
GUGUGCCGUGCAUUUCAGUCAGCAUGAUGCCGAACUUAACG
UUUCAGUCAGCAUGAUGCCGAACUUAACGCCACCGGCGUAA
AUGAUGCCGAACUUAACGCCACCGGCGUAAUCCAUCUGCGC
AACUUAACGCCACCGGCGUAAUCCAUCUGCGCGCUAAUAAU
GCGUAAUCCAUCUGCGCGCUAAUAAUGUUGUUGUUGACGUU
CGCUAAUAAUGUUGUUGUUGACGUUGAAACGACGCGCGGUU
UUGUUGUUGACGUUGAAACGACGCGCGGUUUCAGAAAGCAG
UUGAAACGACGCGCGGUUUCAGAAAGCAGUGGGGCAUCGAC
GUUUCAGAAAGCAGUGGGGCAUCGACCGAUUGACCGGUAAA
AGUGGGGCAUCGACCGAUUGACCGGUAAACUCCAGACGCAG
CCGAUUGACCGGUAAACUCCAGACGCAGCAUCGGCACGCAG
CGGUAAACUCCAGACGCAGCAUCGGCACGCAGUCAGUAAAU
CAGACGCAGCAUCGGCACGCAGUCAGUAAAUGGCUCCGCUU
CAUCGGCACGCAGUCAGUAAAUGGCUCCGCUUGCAGACGUU
CAGUAAAUGGCUCCGCUUGCAGACGUUCCUGGUAAUCUUCC
CGCUUGCAGACGUUCCUGGUAAUCUUCCGGGAUAUCCAGAU
GUUCCUGGUAAUCUUCCGGGAUAUCCAGAUGCAGGGUCGAC
CUUCCGGGAUAUCCAGAUGCAGGGUCGACUGAAUAAACUUC
UCCAGAUGCAGGGUCGACUGAAUAAACUUCUGCGCCAGCGG
ACUGAAUAAACUUCUGCGCCAGCGGCGUUUUCGGAUGCGAG
UGCGCCAGCGGCGUUUUCGGAUGCGAGAACACUUCACUUAC
GCGUUUUCGGAUGCGAGAACACUUCACUUACCGUGUCCUGC
GAUGCGAGAACACUUCACUUACCGUGUCCUGCUCGAUCAGU
CACUUACCGUGUCCUGCUCGAUCAGUUCUCCAUUGCUGAUG
UCCUGCUCGAUCAGUUCUCCAUUGCUGAUGACCGCCACGCA
UCAGUUCUCCAUUGCUGAUGACCGCCACGCAAUCACAAAUG
AUUGCUGAUGACCGCCACGCAAUCACAAAUGCGCUUCACAA
CGCAAUCACAAAUGCGCUUCACAACGUCCAUUUCGUGGGUG
AAAUGCGCUUCACAACGUCCAUUUCGUGGGUGAUCAACAGA
CAACGUCCAUUUCGUGGGUGAUCAACAGAAUCGUCAACCCC
UUUCGUGGGUGAUCAACAGAAUCGUCAACCCCAGACGGCGG
UCAACAGAAUCGUCAACCCCAGACGGCGGUUGAUGUCUUUC
UCAACCCCAGACGGCGGUUGAUGUCUUUCAGCAGUUCGAGA
GACGGCGGUUGAUGUCUUUCAGCAGUUCGAGAAUAGAACGU
UGAUGUCUUUCAGCAGUUCGAGAAUAGAACGUGUCGUUGCC
AACGUGUCGUUGCCGGGUCCAGCGCGCUGGUGGCUUCAUCA
UCCAGCGCGCUGGUGGCUUCAUCACACAGCAAUACUUUGGG
UGGUGGCUUCAUCACACAGCAAUACUUUGGGAUUGCUGGCU
UCACACAGCAAUACUUUGGGAUUGCUGGCUAACGCACGGGC
AUACUUUGGGAUUGCUGGCUAACGCACGGGCAAUUGCCACA
UUGCUGGCUAACGCACGGGCAAUUGCCACACGUUGUUUCUG
AACGCACGGGCAAUUGCCACACGUUGUUUCUGCCCACCGGA
GCCACACGUUGUUUCUGCCCACCGGAAAGAUUCGACGGGUA
UGUUUCUGCCCACCGGAAAGAUUCGACGGGUAGCUAUCAUG
ACCGGAAAGAUUCGACGGGUAGCUAUCAUGCUUAUCGCCAA
GACGGGUAGCUAUCAUGCUUAUCGCCAAGACCAACCAAUGA
CUAUCAUGCUUAUCGCCAAGACCAACCAAUGACAGCAAUUC
AUCGCCAAGACCAACCAAUGACAGCAAUUCCGUCACGCGAC
CCAAUGACAGCAAUUCCGUCACGCGACGUUUGACCUCGUCU
AUUCCGUCACGCGACGUUUGACCUCGUCUUUCGGUGUGUUG
CGUCUUUCGGUGUGUUGUCCAGCUCCAGCGGCAGAGCCACG
UGUUGUCCAGCUCCAGCGGCAGAGCCACGUUGCCAAAAACA
AGCGGCAGAGCCACGUUGCCAAAAACAGUACGCGAAGAGAG
GCCACGUUGCCAAAAACAGUACGCGAAGAGAGCAGGUUAAA
CAAAAACAGUACGCGAAGAGAGCAGGUUAAAAUGCUGGAAA
UACGCGAAGAGAGCAGGUUAAAAUGCUGGAAAAUCAUACCA
AGAGCAGGUUAAAAUGCUGGAAAAUCAUACCAAUCUGGCGG
AAAUGCUGGAAAAUCAUACCAAUCUGGCGGCGAGCUUUGGU
AUCAUACCAAUCUGGCGGCGAGCUUUGGUCAACUCGGAUUC
UCUGGCGGCGAGCUUUGGUCAACUCGGAUUCUGACAGCGUG
UUUGGUCAACUCGGAUUCUGACAGCGUGGUCAGUUCCUGGC
CGGAUUCUGACAGCGUGGUCAGUUCCUGGCCAUCGACCAGC
AGCGUGGUCAGUUCCUGGCCAUCGACCAGCACGCUACCCUC
GUUCCUGGCCAUCGACCAGCACGCUACCCUCGGUUGGGCGC
UACCCUCGGUUGGGCGCUCCAGCAGGUUUACACAACGUAUA
UUGGGCGCUCCAGCAGGUUUACACAACGUAUAAGCGUACUC
CCAGCAGGUUUACACAACGUAUAAGCGUACUCUUACCCGCG
CAACGUAUAAGCGUACUCUUACCCGCGCCUGAGGCACCGAU
CGUACUCUUACCCGCGCCUGAGGCACCGAUAACGCCAUAAA
CCCGCGCCUGAGGCACCGAUAACGCCAUAAAUUUGUCCAGC
GAGGCACCGAUAACGCCAUAAAUUUGUCCAGCUGGCACAUG
AUAACGCCAUAAAUUUGUCCAGCUGGCACAUGCAGGCUGAC
UAAAUUUGUCCAGCUGGCACAUGCAGGCUGACGUUGUUCAA
CAGCUGGCACAUGCAGGCUGACGUUGUUCAACGCCUGGAUG
CAUGCAGGCUGACGUUGUUCAACGCCUGGAUGGUGCGGGUG
UGACGUUGUUCAACGCCUGGAUGGUGCGGGUGCCCUGGUGG
UGGUGCGGGUGCCCUGGUGGAACACUUUGGUGAUAUUCGAA
CCUGGUGGAACACUUUGGUGAUAUUCGAAAGUUUUAUCAUU
ACACUUUGGUGAUAUUCGAAAGUUUUAUCAUUGAUUAUUUA
UGAUAUUCGAAAGUUUUAUCAUUGAUUAUUUAUUAUCGUCA
AGUUUUAUCAUUGAUUAUUUAUUAUCGUCAUUAAGUUAGUC
AUUGAUUAUUUAUUAUCGUCAUUAAGUUAGUCGUGGCAUCU
GUCAUUAAGUUAGUCGUGGCAUCUCGAAUGCCUGAAACGGG
CGUGGCAUCUCGAAUGCCUGAAACGGGCAACGCCGUCAAUG
UCGAAUGCCUGAAACGGGCAACGCCGUCAAUGAAAUGGAUG
UGAAACGGGCAACGCCGUCAAUGAAAUGGAUGUUAAGGCAU
CAACGCCGUCAAUGAAAUGGAUGUUAAGGCAUCCAGACGUC
AAUGAAAUGGAUGUUAAGGCAUCCAGACGUCUAAAUCAAUC
GUUAAGGCAUCCAGACGUCUAAAUCAAUCAGGUUUAUGCGA
UCCAGACGUCUAAAUCAAUCAGGUUUAUGCGAAGAGCACUU
AAAUCAAUCAGGUUUAUGCGAAGAGCACUUUCUUGCAGGUC
UGCGAAGAGCACUUUCUUGCAGGUCGAAACAUGCGAUACUA
ACUUUCUUGCAGGUCGAAACAUGCGAUACUAGCGUCACAUG
AGGUCGAAACAUGCGAUACUAGCGUCACAUGCCUUAUUAAG
AUACUAGCGUCACAUGCCUUAUUAAGGAGCUAUAAAAGGUG
ACAUGCCUUAUUAAGGAGCUAUAAAAGGUGGCGAAGAGCGU
AGGAGCUAUAAAAGGUGGCGAAGAGCGUACCCGCAAUUUUU
GUGGCGAAGAGCGUACCCGCAAUUUUUCUUGACCGUGAUGG
CGUACCCGCAAUUUUUCUUGACCGUGAUGGCACCAUUAAUG
UUUUUCUUGACCGUGAUGGCACCAUUAAUGUCGAUCACGGC
UGAUGGCACCAUUAAUGUCGAUCACGGCUAUGUCCAUGAGA
CAUUAAUGUCGAUCACGGCUAUGUCCAUGAGAUCGACAACU
CGAUCACGGCUAUGUCCAUGAGAUCGACAACUUUGAAUUUA
CUAUGUCCAUGAGAUCGACAACUUUGAAUUUAUCGACGGUG
AGAUCGACAACUUUGAAUUUAUCGACGGUGUUAUUGACGCC
UUGAAUUUAUCGACGGUGUUAUUGACGCCAUGCGCGAGCUA
UCGACGGUGUUAUUGACGCCAUGCGCGAGCUAAAAAAAAUG
AUUGACGCCAUGCGCGAGCUAAAAAAAAUGGGCUUUGCGCU
AUGGGCUUUGCGCUGGUGGUAGUAACCAACCAGUCUGGCAU
GCUGGUGGUAGUAACCAACCAGUCUGGCAUUGCUCGCGGUA
AGUCUGGCAUUGCUCGCGGUAAAUUUACCGAAGCACAGUUU
UGCUCGCGGUAAAUUUACCGAAGCACAGUUUGAAACGCUGA
AUUUACCGAAGCACAGUUUGAAACGCUGACCGAGUGGAUGG
ACAGUUUGAAACGCUGACCGAGUGGAUGGACUGGUCGCUGG
AACGCUGACCGAGUGGAUGGACUGGUCGCUGGCGGACCGAG
GAUGGACUGGUCGCUGGCGGACCGAGAUGUCGAUCUGGAUG
GCUGGCGGACCGAGAUGUCGAUCUGGAUGGUAUCUAUUAUU
GAGAUGUCGAUCUGGAUGGUAUCUAUUAUUGCCCGCAUCAU
UGGUAUCUAUUAUUGCCCGCAUCAUCCGCAGGGUAGUGUUG
UUAUUGCCCGCAUCAUCCGCAGGGUAGUGUUGAAGAGUUUC
UCAUCCGCAGGGUAGUGUUGAAGAGUUUCGCCAGGUCUGCG
UAGUGUUGAAGAGUUUCGCCAGGUCUGCGAUUGCCGCAAAC
AGAGUUUCGCCAGGUCUGCGAUUGCCGCAAACCACAUCCGG
CCAGGUCUGCGAUUGCCGCAAACCACAUCCGGGGAUGCUUU
GCCGCAAACCACAUCCGGGGAUGCUUUUGUCAGCACGCGAU
CAUCCGGGGAUGCUUUUGUCAGCACGCGAUUAUUUGCAUAU
GCUUUUGUCAGCACGCGAUUAUUUGCAUAUUGAUAUGGCCG
ACGCGAUUAUUUGCAUAUUGAUAUGGCCGCUUCUUAUAUGG
UAUUGAUAUGGCCGCUUCUUAUAUGGUGGGCGAUAAAUUAG
CGCUUCUUAUAUGGUGGGCGAUAAAUUAGAAGAUAUGCAGG
UAUGGUGGGCGAUAAAUUAGAAGAUAUGCAGGCAGCGGUUG
CGAUAAAUUAGAAGAUAUGCAGGCAGCGGUUGCGGCGAACG
UGCAGGCAGCGGUUGCGGCGAACGUGGGAACAAAAGUGCUG
CGGUUGCGGCGAACGUGGGAACAAAAGUGCUGGUGCGUACG
GAACAAAAGUGCUGGUGCGUACGGGUAAACCUAUUACGCCU
UGGUGCGUACGGGUAAACCUAUUACGCCUGAAGCAGAAAAC
GGGUAAACCUAUUACGCCUGAAGCAGAAAACGCGGCGGAUU
UAUUACGCCUGAAGCAGAAAACGCGGCGGAUUGGGUGUUAA
UGAAGCAGAAAACGCGGCGGAUUGGGUGUUAAAUAGCCUGG
AACGCGGCGGAUUGGGUGUUAAAUAGCCUGGCAGACCUGCC
UGGGUGUUAAAUAGCCUGGCAGACCUGCCGCAAGCGAUAAA
UAGCCUGGCAGACCUGCCGCAAGCGAUAAAAAAGCAGCAAA
AGACCUGCCGCAAGCGAUAAAAAAGCAGCAAAAACCGGCAC
GCAAGCGAUAAAAAAGCAGCAAAAACCGGCACAAUGAUUAA
AAAAAGCAGCAAAAACCGGCACAAUGAUUAAAAGAUGAGCG
CAAAAACCGGCACAAUGAUUAAAAGAUGAGCGGUUGAAAUA
GAUUAAAAGAUGAGCGGUUGAAAUAAAAAUGCAUUUUUCCG
AGCGGUUGAAAUAAAAAUGCAUUUUUCCGCUUGUCUUCCUG
UUUUUCCGCUUGUCUUCCUGAGCCGACUCCCUAUAAUGCGC
UCUUCCUGAGCCGACUCCCUAUAAUGCGCCUCCAUCGACAC
ACUCCCUAUAAUGCGCCUCCAUCGACACGGCGGAUGUGAAU
CGCCUCCAUCGACACGGCGGAUGUGAAUCACUUCACACAAA
CGACACGGCGGAUGUGAAUCACUUCACACAAACAGCCGGUU
GGAUGUGAAUCACUUCACACAAACAGCCGGUUCGGUUGAAG
ACAAACAGCCGGUUCGGUUGAAGAGAAAAAUCCUGAAAUUC
CGGUUCGGUUGAAGAGAAAAAUCCUGAAAUUCAGGGUUGAC
AGAGAAAAAUCCUGAAAUUCAGGGUUGACUCUGAAAGAGGA
GAAAUUCAGGGUUGACUCUGAAAGAGGAAAGCGUAAUAUAC
GGUUGACUCUGAAAGAGGAAAGCGUAAUAUACGCCACCUCG
GAAAGAGGAAAGCGUAAUAUACGCCACCUCGCGACAGUGAG
GUAAUAUACGCCACCUCGCGACAGUGAGCUGAAAGCCGCGU
CACCUCGCGACAGUGAGCUGAAAGCCGCGUCGCAACUGCUC
UGAGCUGAAAGCCGCGUCGCAACUGCUCUUUAACAAUUUAU
CCGCGUCGCAACUGCUCUUUAACAAUUUAUCAGACAAUCUG
CUGCUCUUUAACAAUUUAUCAGACAAUCUGUGUGGGCACUC
AUCAGACAAUCUGUGUGGGCACUCGAAGAUACGGAUUCUUA
CUGUGUGGGCACUCGAAGAUACGGAUUCUUAACGUCGCAAG
ACUCGAAGAUACGGAUUCUUAACGUCGCAAGACGAAAAAUG
UACGGAUUCUUAACGUCGCAAGACGAAAAAUGAAUACCAAG
UUAACGUCGCAAGACGAAAAAUGAAUACCAAGUCUCAAGAG
CAAGACGAAAAAUGAAUACCAAGUCUCAAGAGUGAACACGU
AAUGAAUACCAAGUCUCAAGAGUGAACACGUAAUUCAUUAC
AGUCUCAAGAGUGAACACGUAAUUCAUUACAAAGUUUAAUU
GUGAACACGUAAUUCAUUACAAAGUUUAAUUCUUUGAGCAU
UUACAAAGUUUAAUUCUUUGAGCAUCAAACUUUUAAAUUGA
UCUUUGAGCAUCAAACUUUUAAAUUGAAGAGUUUGAUCAUG
AUCAAACUUUUAAAUUGAAGAGUUUGAUCAUGGCUCAGAUU
UUAAAUUGAAGAGUUUGAUCAUGGCUCAGAUUGAACGCUGG
AGAGUUUGAUCAUGGCUCAGAUUGAACGCUGGCGGCAGGCC
UCAGAUUGAACGCUGGCGGCAGGCCUAACACAUGCAAGUCG
ACGCUGGCGGCAGGCCUAACACAUGCAAGUCGAACGGUAAC
GGCCUAACACAUGCAAGUCGAACGGUAACAGGAAGAAGCUU
CAUGCAAGUCGAACGGUAACAGGAAGAAGCUUGCUUCUUUG
AGAAGCUUGCUUCUUUGCUGACGAGUGGCGGACGGGUGAGU
UCUUUGCUGACGAGUGGCGGACGGGUGAGUAAUGUCUGGGA
CGAGUGGCGGACGGGUGAGUAAUGUCUGGGAAACUGCCUGA
ACGGGUGAGUAAUGUCUGGGAAACUGCCUGAUGGAGGGGGA
AAUGUCUGGGAAACUGCCUGAUGGAGGGGGAUAACUACUGG
AAACUGCCUGAUGGAGGGGGAUAACUACUGGAAACGGUAGC
UGGAGGGGGAUAACUACUGGAAACGGUAGCUAAUACCGCAU
AACUACUGGAAACGGUAGCUAAUACCGCAUAACGUCGCAAG
AACGGUAGCUAAUACCGCAUAACGUCGCAAGACCAAAGAGG
UAAUACCGCAUAACGUCGCAAGACCAAAGAGGGGGACCUUC
AUAACGUCGCAAGACCAAAGAGGGGGACCUUCGGGCCUCUU
GGACCUUCGGGCCUCUUGCCAUCGGAUGUGCCCAGAUGGGA
UCUUGCCAUCGGAUGUGCCCAGAUGGGAUUAGCUAGUAGGU
GGAUGUGCCCAGAUGGGAUUAGCUAGUAGGUGGGGUAACGG
GAUUAGCUAGUAGGUGGGGUAACGGCUCACCUAGGCGACGA
GGUGGGGUAACGGCUCACCUAGGCGACGAUCCCUAGCUGGU
UCACCUAGGCGACGAUCCCUAGCUGGUCUGAGAGGAUGACC
GACGAUCCCUAGCUGGUCUGAGAGGAUGACCAGCCACACUG
GCUGGUCUGAGAGGAUGACCAGCCACACUGGAACUGAGACA
AGGAUGACCAGCCACACUGGAACUGAGACACGGUCCAGACU
AGCCACACUGGAACUGAGACACGGUCCAGACUCCUACGGGA
GGAACUGAGACACGGUCCAGACUCCUACGGGAGGCAGCAGU
ACGGUCCAGACUCCUACGGGAGGCAGCAGUGGGGAAUAUUG
UACGGGAGGCAGCAGUGGGGAAUAUUGCACAAUGGGCGCAA
AGCAGUGGGGAAUAUUGCACAAUGGGCGCAAGCCUGAUGCA
GAAUAUUGCACAAUGGGCGCAAGCCUGAUGCAGCCAUGCCG
AAUGGGCGCAAGCCUGAUGCAGCCAUGCCGCGUGUAUGAAG
GAUGCAGCCAUGCCGCGUGUAUGAAGAAGGCCUUCGGGUUG
GAAGAAGGCCUUCGGGUUGUAAAGUACUUUCAGCGGGGAGG
UCGGGUUGUAAAGUACUUUCAGCGGGGAGGAAGGGAGUAAA
AAGUACUUUCAGCGGGGAGGAAGGGAGUAAAGUUAAUACCU
CAGCGGGGAGGAAGGGAGUAAAGUUAAUACCUUUGCUCAUU
UAAAGUUAAUACCUUUGCUCAUUGACGUUACCCGCAGAAGA
UACCUUUGCUCAUUGACGUUACCCGCAGAAGAAGCACCGGC
UCAUUGACGUUACCCGCAGAAGAAGCACCGGCUAACUCCGU
CCGCAGAAGAAGCACCGGCUAACUCCGUGCCAGCAGCCGCG
GCACCGGCUAACUCCGUGCCAGCAGCCGCGGUAAUACGGAG
UCCGUGCCAGCAGCCGCGGUAAUACGGAGGGUGCAAGCGUU
CGCGGUAAUACGGAGGGUGCAAGCGUUAAUCGGAAUUACUG
AGGGUGCAAGCGUUAAUCGGAAUUACUGGGCGUAAAGCGCA
UAAUCGGAAUUACUGGGCGUAAAGCGCACGCAGGCGGUUUG
ACUGGGCGUAAAGCGCACGCAGGCGGUUUGUUAAGUCAGAU
GCGCACGCAGGCGGUUUGUUAAGUCAGAUGUGAAAUCCCCG
GGUUUGUUAAGUCAGAUGUGAAAUCCCCGGGCUCAACCUGG
GAUGUGAAAUCCCCGGGCUCAACCUGGGAACUGCAUCUGAU
UCCCCGGGCUCAACCUGGGAACUGCAUCUGAUACUGGCAAG
CAACCUGGGAACUGCAUCUGAUACUGGCAAGCUUGAGUCUC
AACUGCAUCUGAUACUGGCAAGCUUGAGUCUCGUAGAGGGG
CUGGCAAGCUUGAGUCUCGUAGAGGGGGGUAGAAUUCCAGG
UGAGUCUCGUAGAGGGGGGUAGAAUUCCAGGUGUAGCGGUG
GGGGGUAGAAUUCCAGGUGUAGCGGUGAAAUGCGUAGAGAU
AUUCCAGGUGUAGCGGUGAAAUGCGUAGAGAUCUGGAGGAA
UAGCGGUGAAAUGCGUAGAGAUCUGGAGGAAUACCGGUGGC
AAUGCGUAGAGAUCUGGAGGAAUACCGGUGGCGAAGGCGGC
CUGGAGGAAUACCGGUGGCGAAGGCGGCCCCCUGGACGAAG
UGGCGAAGGCGGCCCCCUGGACGAAGACUGACGCUCAGGUG
GGCCCCCUGGACGAAGACUGACGCUCAGGUGCGAAAGCGUG
AAGACUGACGCUCAGGUGCGAAAGCGUGGGGAGCAAACAGG
UCAGGUGCGAAAGCGUGGGGAGCAAACAGGAUUAGAUACCC
AAGCGUGGGGAGCAAACAGGAUUAGAUACCCUGGUAGUCCA
ACAGGAUUAGAUACCCUGGUAGUCCACGCCGUAAACGAUGU
ACCCUGGUAGUCCACGCCGUAAACGAUGUCGACUUGGAGGU
CCACGCCGUAAACGAUGUCGACUUGGAGGUUGUGCCCUUGA
ACUUGGAGGUUGUGCCCUUGAGGCGUGGCUUCCGGAGCUAA
CCUUGAGGCGUGGCUUCCGGAGCUAACGCGUUAAGUCGACC
GCUUCCGGAGCUAACGCGUUAAGUCGACCGCCUGGGGAGUA
GUUAAGUCGACCGCCUGGGGAGUACGGCCGCAAGGUUAAAA
CGCCUGGGGAGUACGGCCGCAAGGUUAAAACUCAAAUGAAU
AGUACGGCCGCAAGGUUAAAACUCAAAUGAAUUGACGGGGG
GCAAGGUUAAAACUCAAAUGAAUUGACGGGGGCCCGCACAA
AUGAAUUGACGGGGGCCCGCACAAGCGGUGGAGCAUGUGGU
GGGGCCCGCACAAGCGGUGGAGCAUGUGGUUUAAUUCGAUG
AGCGGUGGAGCAUGUGGUUUAAUUCGAUGCAACGCGAAGAA
CAUGUGGUUUAAUUCGAUGCAACGCGAAGAACCUUACCUGG
UAAUUCGAUGCAACGCGAAGAACCUUACCUGGUCUUGACAU
AAGAACCUUACCUGGUCUUGACAUCCACAGAACUUUCCAGA
CCUGGUCUUGACAUCCACAGAACUUUCCAGAGAUGGAUUGG
ACAUCCACAGAACUUUCCAGAGAUGGAUUGGUGCCUUCGGG
GAUGGAUUGGUGCCUUCGGGAACUGUGAGACAGGUGCUGCA
GUGCCUUCGGGAACUGUGAGACAGGUGCUGCAUGGCUGUCG
AACUGUGAGACAGGUGCUGCAUGGCUGUCGUCAGCUCGUGU
GGUGCUGCAUGGCUGUCGUCAGCUCGUGUUGUGAAAUGUUG
UGUCGUCAGCUCGUGUUGUGAAAUGUUGGGUUAAGUCCCGC
GUGUUGUGAAAUGUUGGGUUAAGUCCCGCAACGAGCGCAAC
AAUGUUGGGUUAAGUCCCGCAACGAGCGCAACCCUUAUCUU
UUAAGUCCCGCAACGAGCGCAACCCUUAUCUUUUGUUGCCA
AACCCUUAUCUUUUGUUGCCAGCGGUCCGGCCGGGAACUCA
UUGCCAGCGGUCCGGCCGGGAACUCAAAGGAGACUGCCAGU
UCCGGCCGGGAACUCAAAGGAGACUGCCAGUGAUAAACUGG
CUCAAAGGAGACUGCCAGUGAUAAACUGGAGGAAGGUGGGG
GACUGCCAGUGAUAAACUGGAGGAAGGUGGGGAUGACGUCA
UAAACUGGAGGAAGGUGGGGAUGACGUCAAGUCAUCAUGGC
GGAAGGUGGGGAUGACGUCAAGUCAUCAUGGCCCUUACGAC
GUCAAGUCAUCAUGGCCCUUACGACCAGGGCUACACACGUG
UGGCCCUUACGACCAGGGCUACACACGUGCUACAAUGGCGC
ACCAGGGCUACACACGUGCUACAAUGGCGCAUACAAAGAGA
CACACGUGCUACAAUGGCGCAUACAAAGAGAAGCGACCUCG
ACAAUGGCGCAUACAAAGAGAAGCGACCUCGCGAGAGCAAG
CAAAGAGAAGCGACCUCGCGAGAGCAAGCGGACCUCAUAAA
GACCUCGCGAGAGCAAGCGGACCUCAUAAAGUGCGUCGUAG
AGAGCAAGCGGACCUCAUAAAGUGCGUCGUAGUCCGGAUUG
GACCUCAUAAAGUGCGUCGUAGUCCGGAUUGGAGUCUGCAA
UGCGUCGUAGUCCGGAUUGGAGUCUGCAACUCGACUCCAUG
GGAUUGGAGUCUGCAACUCGACUCCAUGAAGUCGGAAUCGC
UCUGCAACUCGACUCCAUGAAGUCGGAAUCGCUAGUAAUCG
UCCAUGAAGUCGGAAUCGCUAGUAAUCGUGGAUCAGAAUGC
GGAAUCGCUAGUAAUCGUGGAUCAGAAUGCCACGGUGAAUA
UAAUCGUGGAUCAGAAUGCCACGGUGAAUACGUUCCCGGGC
AUCAGAAUGCCACGGUGAAUACGUUCCCGGGCCUUGUACAC
AAUACGUUCCCGGGCCUUGUACACACCGCCCGUCACACCAU
CCUUGUACACACCGCCCGUCACACCAUGGGAGUGGGUUGCA
ACCGCCCGUCACACCAUGGGAGUGGGUUGCAAAAGAAGUAG
ACACCAUGGGAGUGGGUUGCAAAAGAAGUAGGUAGCUUAAC
GAGUGGGUUGCAAAAGAAGUAGGUAGCUUAACCUUCGGGAG
GCAAAAGAAGUAGGUAGCUUAACCUUCGGGAGGGCGCUUAC
UAGGUAGCUUAACCUUCGGGAGGGCGCUUACCACUUUGUGA
UAACCUUCGGGAGGGCGCUUACCACUUUGUGAUUCAUGACU
AGGGCGCUUACCACUUUGUGAUUCAUGACUGGGGUGAAGUC
UGUGAUUCAUGACUGGGGUGAAGUCGUAACAAGGUAACCGU
GACUGGGGUGAAGUCGUAACAAGGUAACCGUAGGGGAACCU
AGUCGUAACAAGGUAACCGUAGGGGAACCUGCGGUUGGAUC
GUAGGGGAACCUGCGGUUGGAUCACCUCCUUACCUUAAAGA
UGCGGUUGGAUCACCUCCUUACCUUAAAGAAGCGUACUUUG
AUCACCUCCUUACCUUAAAGAAGCGUACUUUGCAGUGCUCA
CUUAAAGAAGCGUACUUUGCAGUGCUCACACAGAUUGUCUG
GCGUACUUUGCAGUGCUCACACAGAUUGUCUGAUGAAAAUG
GUGCUCACACAGAUUGUCUGAUGAAAAUGAGCAGUAAAACC
CAGAUUGUCUGAUGAAAAUGAGCAGUAAAACCUCUACAGGC
UGAUGAAAAUGAGCAGUAAAACCUCUACAGGCUUGUAGCUC
UAAAACCUCUACAGGCUUGUAGCUCAGGUGGUUAGAGCGCA
GGCUUGUAGCUCAGGUGGUUAGAGCGCACCCCUGAUAAGGG
GUGGUUAGAGCGCACCCCUGAUAAGGGUGAGGUCGGUGGUU
GCGCACCCCUGAUAAGGGUGAGGUCGGUGGUUCAAGUCCAC
AAGGGUGAGGUCGGUGGUUCAAGUCCACUCAGGCCUACCAA
UCGGUGGUUCAAGUCCACUCAGGCCUACCAAAUUUGCACGG
CAAGUCCACUCAGGCCUACCAAAUUUGCACGGCAAAUUUGA
GCCUACCAAAUUUGCACGGCAAAUUUGAAGAGGUUUUAACU
UUUGCACGGCAAAUUUGAAGAGGUUUUAACUACAUGUUAUG
AAUUUGAAGAGGUUUUAACUACAUGUUAUGGGGCUAUAGCU
UAACUACAUGUUAUGGGGCUAUAGCUCAGCUGGGAGAGCGC
GGGGCUAUAGCUCAGCUGGGAGAGCGCCUGCUUUGCACGCA
UGGGAGAGCGCCUGCUUUGCACGCAGGAGGUCUGCGGUUCG
CGCAGGAGGUCUGCGGUUCGAUCCCGCAUAGCUCCACCAUC
UCUGCGGUUCGAUCCCGCAUAGCUCCACCAUCUCUGUAGUG
CGAUCCCGCAUAGCUCCACCAUCUCUGUAGUGGUUAAAUAA
CCACCAUCUCUGUAGUGGUUAAAUAAAAAAUACUUCAGAGU
CUGUAGUGGUUAAAUAAAAAAUACUUCAGAGUGUACCUGCA
UUAAAUAAAAAAUACUUCAGAGUGUACCUGCAAAGGUUCAC
AUACUUCAGAGUGUACCUGCAAAGGUUCACUGCGAAGUUUU
ACCUGCAAAGGUUCACUGCGAAGUUUUGCUCUUUAAAAAUC
ACUGCGAAGUUUUGCUCUUUAAAAAUCUGGAUCAAGCUGAA
UUUGCUCUUUAAAAAUCUGGAUCAAGCUGAAAAUUGAAACA
UAAAAAUCUGGAUCAAGCUGAAAAUUGAAACACUGAACAAU
GGAUCAAGCUGAAAAUUGAAACACUGAACAAUGAAAGUUGU
UGAAAAUUGAAACACUGAACAAUGAAAGUUGUUCGUGAGUC
AACAAUGAAAGUUGUUCGUGAGUCUCUCAAAUUUUCGCAAC
AGUUGUUCGUGAGUCUCUCAAAUUUUCGCAACACGAUGAUG
UGAGUCUCUCAAAUUUUCGCAACACGAUGAUGGAUCGCAAG
CAAAUUUUCGCAACACGAUGAUGGAUCGCAAGAAACAUCUU
GCAACACGAUGAUGGAUCGCAAGAAACAUCUUCGGGUUGUG
AGAAACAUCUUCGGGUUGUGAGGUUAAGCGACUAAGCGUAC
UCGGGUUGUGAGGUUAAGCGACUAAGCGUACACGGUGGAUG
GAGGUUAAGCGACUAAGCGUACACGGUGGAUGCCCUGGCAG
CGACUAAGCGUACACGGUGGAUGCCCUGGCAGUCAGAGGCG
UACACGGUGGAUGCCCUGGCAGUCAGAGGCGAUGAAGGACG
UGCCCUGGCAGUCAGAGGCGAUGAAGGACGUGCUAAUCUGC
GAGGCGAUGAAGGACGUGCUAAUCUGCGAUAAGCGUCGGUA
AGGACGUGCUAAUCUGCGAUAAGCGUCGGUAAGGUGAUAUG
AAUCUGCGAUAAGCGUCGGUAAGGUGAUAUGAACCGUUAUA
AGCGUCGGUAAGGUGAUAUGAACCGUUAUAACCGGCGAUUU
AAGGUGAUAUGAACCGUUAUAACCGGCGAUUUCCGAAUGGG
GUUAUAACCGGCGAUUUCCGAAUGGGGAAACCCAGUGUGUU
GGCGAUUUCCGAAUGGGGAAACCCAGUGUGUUUCGACACAC
GGGAAACCCAGUGUGUUUCGACACACUAUCAUUAACUGAAU
GUGUGUUUCGACACACUAUCAUUAACUGAAUCCAUAGGUUA
GACACACUAUCAUUAACUGAAUCCAUAGGUUAAUGAGGCGA
AUUAACUGAAUCCAUAGGUUAAUGAGGCGAACCGGGGGAAC
AUCCAUAGGUUAAUGAGGCGAACCGGGGGAACUGAAACAUC
UUAAUGAGGCGAACCGGGGGAACUGAAACAUCUAAGUACCC
CGAACCGGGGGAACUGAAACAUCUAAGUACCCCGAGGAAAA
UGAAACAUCUAAGUACCCCGAGGAAAAGAAAUCAACCGAGA
UAAGUACCCCGAGGAAAAGAAAUCAACCGAGAUUCCCCCAG
CGAGGAAAAGAAAUCAACCGAGAUUCCCCCAGUAGCGGCGA
AAAUCAACCGAGAUUCCCCCAGUAGCGGCGAGCGAACGGGG
AGAUUCCCCCAGUAGCGGCGAGCGAACGGGGAGGAGCCCAG
GUAGCGGCGAGCGAACGGGGAGGAGCCCAGAGCCUGAAUCA
GCGAACGGGGAGGAGCCCAGAGCCUGAAUCAGUGUGUGUGU
AGGAGCCCAGAGCCUGAAUCAGUGUGUGUGUUAGUGGAAGC
CCUGAAUCAGUGUGUGUGUUAGUGGAAGCGUCUGGAAAGGC
GUGUUAGUGGAAGCGUCUGGAAAGGCGCGCGAUACAGGGUG
AGCGUCUGGAAAGGCGCGCGAUACAGGGUGACAGCCCCGUA
AAGGCGCGCGAUACAGGGUGACAGCCCCGUACACAAAAAUG
AUACAGGGUGACAGCCCCGUACACAAAAAUGCACAUGCUGU
AGCCCCGUACACAAAAAUGCACAUGCUGUGAGCUCGAUGAG
ACAAAAAUGCACAUGCUGUGAGCUCGAUGAGUAGGGCGGGA
CACAUGCUGUGAGCUCGAUGAGUAGGGCGGGACACGUGGUA
AGCUCGAUGAGUAGGGCGGGACACGUGGUAUCCUGUCUGAA
AGUAGGGCGGGACACGUGGUAUCCUGUCUGAAUAUGGGGGG
GACACGUGGUAUCCUGUCUGAAUAUGGGGGGACCAUCCUCC
UCCUGUCUGAAUAUGGGGGGACCAUCCUCCAAGGCUAAAUA
AUAUGGGGGGACCAUCCUCCAAGGCUAAAUACUCCUGACUG
ACCAUCCUCCAAGGCUAAAUACUCCUGACUGACCGAUAGUG
AGGCUAAAUACUCCUGACUGACCGAUAGUGAACCAGUACCG
CUCCUGACUGACCGAUAGUGAACCAGUACCGUGAGGGAAAG
GAUAGUGAACCAGUACCGUGAGGGAAAGGCGAAAAGAACCC
AGUACCGUGAGGGAAAGGCGAAAAGAACCCCGGCGAGGGGA
AGGCGAAAAGAACCCCGGCGAGGGGAGUGAAAAAGAACCUG
GAACCCCGGCGAGGGGAGUGAAAAAGAACCUGAAACCGUGU
GGGGAGUGAAAAAGAACCUGAAACCGUGUACGUACAAGCAG
AAAAGAACCUGAAACCGUGUACGUACAAGCAGUGGGAGCAU
GAAACCGUGUACGUACAAGCAGUGGGAGCAUGCUUAGGCGU
UACGUACAAGCAGUGGGAGCAUGCUUAGGCGUGUGACUGCG
GGAGCAUGCUUAGGCGUGUGACUGCGUACCUUUUGUAUAAU
UGUGACUGCGUACCUUUUGUAUAAUGGGUCAGCGACUUAUA
UACCUUUUGUAUAAUGGGUCAGCGACUUAUAUUCUGUAGCA
AUAAUGGGUCAGCGACUUAUAUUCUGUAGCAAGGUUAACCG
AGCGACUUAUAUUCUGUAGCAAGGUUAACCGAAUAGGGGAG
UUCUGUAGCAAGGUUAACCGAAUAGGGGAGCCGAAGGGAAA
UUAACCGAAUAGGGGAGCCGAAGGGAAACCGAGUCUUAACU
GGGGAGCCGAAGGGAAACCGAGUCUUAACUGGGCGUUAAGU
CCGAGUCUUAACUGGGCGUUAAGUUGCAGGGUAUAGACCCG
UGGGCGUUAAGUUGCAGGGUAUAGACCCGAAACCCGGUGAU
AGUUGCAGGGUAUAGACCCGAAACCCGGUGAUCUAGCCAUG
UAUAGACCCGAAACCCGGUGAUCUAGCCAUGGGCAGGUUGA
CCGGUGAUCUAGCCAUGGGCAGGUUGAAGGUUGGGUAACAC
GGGCAGGUUGAAGGUUGGGUAACACUAACUGGAGGACCGAA
CUAACUGGAGGACCGAACCGACUAAUGUUGAAAAAUUAGCG
GACCGAACCGACUAAUGUUGAAAAAUUAGCGGAUGACUUGU
UAAUGUUGAAAAAUUAGCGGAUGACUUGUGGCUGGGGGUGA
AUGACUUGUGGCUGGGGGUGAAAGGCCAAUCAAACCGGGAG
GGCCAAUCAAACCGGGAGAUAGCUGGUUCUCCCCGAAAGCU
GAGAUAGCUGGUUCUCCCCGAAAGCUAUUUAGGUAGCGCCU
GUUCUCCCCGAAAGCUAUUUAGGUAGCGCCUCGUGAACUCA
GUGAACUCAUCUCCGGGGGUAGAGCACUGUUUCGGCAAGGG
GGGUAGAGCACUGUUUCGGCAAGGGGGUCAUCCCGACUUAC
ACUGUUUCGGCAAGGGGGUCAUCCCGACUUACCAACCCGAU
CAAGGGGGUCAUCCCGACUUACCAACCCGAUGCAAACUGCG
ACCCGAUGCAAACUGCGAAUACCGGAGAAUGUUAUCACGGG
UGCGAAUACCGGAGAAUGUUAUCACGGGAGACACACGGCGG
GGAGACACACGGCGGGUGCUAACGUCCGUCGUGAAGAGGGA
GGGUGCUAACGUCCGUCGUGAAGAGGGAAACAACCCAGACC
AACAACCCAGACCGCCAGCUAAGGUCCCAAAGUCAUGGUUA
GACCGCCAGCUAAGGUCCCAAAGUCAUGGUUAAGUGGGAAA
AAGGUCCCAAAGUCAUGGUUAAGUGGGAAACGAUGUGGGAA
AAGUCAUGGUUAAGUGGGAAACGAUGUGGGAAGGCCCAGAC
UAAGUGGGAAACGAUGUGGGAAGGCCCAGACAGCCAGGAUG
GGAAGGCCCAGACAGCCAGGAUGUUGGCUUAGAAGCAGCCA
GACAGCCAGGAUGUUGGCUUAGAAGCAGCCAUCAUUUAAAG
AUGUUGGCUUAGAAGCAGCCAUCAUUUAAAGAAAGCGUAAU
UAGAAGCAGCCAUCAUUUAAAGAAAGCGUAAUAGCUCACUG
CCAUCAUUUAAAGAAAGCGUAAUAGCUCACUGGUCGAGUCG
GCGUAAUAGCUCACUGGUCGAGUCGGCCUGCGCGGAAGAUG
GGUCGAGUCGGCCUGCGCGGAAGAUGUAACGGGGCUAAACC
CGGGGCUAAACCAUGCACCGAAGCUGCGGCAGCGACGCUUA
CCAUGCACCGAAGCUGCGGCAGCGACGCUUAUGCGUUGUUG
AAGCUGCGGCAGCGACGCUUAUGCGUUGUUGGGUAGGGGAG
ACGCUUAUGCGUUGUUGGGUAGGGGAGCGUUCUGUAAGCCU
UGGGUAGGGGAGCGUUCUGUAAGCCUGUGAAGGUGUACUGU
GAGCGUUCUGUAAGCCUGUGAAGGUGUACUGUGAGGUAUGC
GCCUGUGAAGGUGUACUGUGAGGUAUGCUGGAGGUAUCAGA
UGUACUGUGAGGUAUGCUGGAGGUAUCAGAAGUGCGAAUGC
AGGUAUGCUGGAGGUAUCAGAAGUGCGAAUGCUGACAUAAG
UAUCAGAAGUGCGAAUGCUGACAUAAGUAACGAUAAAGCGG
UGCGAAUGCUGACAUAAGUAACGAUAAAGCGGGUGAAAAGC
AAGUAACGAUAAAGCGGGUGAAAAGCCCGCUCGCCGGAAGA
AAGACCAAGGGUUCCUGUCCAACGUUAAUCGGGGCAGGGUG
UGUCCAACGUUAAUCGGGGCAGGGUGAGUCGACCCCUAAGG
AAUCGGGGCAGGGUGAGUCGACCCCUAAGGCGAGGCCGAAA
GUGAGUCGACCCCUAAGGCGAGGCCGAAAGGCGUAGUCGAU
AAGGCGAGGCCGAAAGGCGUAGUCGAUGGGAAACAGGUUAA
UCGAUGGGAAACAGGUUAAUAUUCCUGUACUUGGUGUUACU
AUAUUCCUGUACUUGGUGUUACUGCGAAGGGGGGACGGAGA
GGUGUUACUGCGAAGGGGGGACGGAGAAGGCUAUGUUGGCC
AAGGGGGGACGGAGAAGGCUAUGUUGGCCGGGCGACGGUUG
AAGGCUAUGUUGGCCGGGCGACGGUUGUCCCGGUUUAAGCG
GGCGACGGUUGUCCCGGUUUAAGCGUGUAGGCUGGUUUUCC
AGCGUGUAGGCUGGUUUUCCAGGCAAAUCCGGAAAAUCAAG
GGUUUUCCAGGCAAAUCCGGAAAAUCAAGGCUGAGGCGUGA
AAUCCGGAAAAUCAAGGCUGAGGCGUGAUGACGAGGCACUA
AUCAAGGCUGAGGCGUGAUGACGAGGCACUACGGUGCUGAA
AGGCGUGAUGACGAGGCACUACGGUGCUGAAGCAACAAAUG
GACGAGGCACUACGGUGCUGAAGCAACAAAUGCCCUGCUUC
CUACGGUGCUGAAGCAACAAAUGCCCUGCUUCCAGGAAAAG
GCAACAAAUGCCCUGCUUCCAGGAAAAGCCUCUAAGCAUCA
UGCUUCCAGGAAAAGCCUCUAAGCAUCAGGUAACAUCAAAU
AAAGCCUCUAAGCAUCAGGUAACAUCAAAUCGUACCCCAAA
CCAAACCGACACAGGUGGUCAGGUAGAGAAUACCAAGGCGC
CACAGGUGGUCAGGUAGAGAAUACCAAGGCGCUUGAGAGAA
CGGGUGAAGGAACUAGGCAAAAUGGUGCCGUAACUUCGGGA
ACUAGGCAAAAUGGUGCCGUAACUUCGGGAGAAGGCACGCU
AAUGGUGCCGUAACUUCGGGAGAAGGCACGCUGAUAUGUAG
CUUCGGGAGAAGGCACGCUGAUAUGUAGGUGAAGCGACUUG
GGCACGCUGAUAUGUAGGUGAAGCGACUUGCUCGUGGAGCU
GUGAAGCGACUUGCUCGUGGAGCUGAAAUCAGUCGAAGAUA
UUGCUCGUGGAGCUGAAAUCAGUCGAAGAUACCAGCUGGCU
AGCUGAAAUCAGUCGAAGAUACCAGCUGGCUGCAACUGUUU
CGAAGAUACCAGCUGGCUGCAACUGUUUAUUAAAAACACAG
GCUGGCUGCAACUGUUUAUUAAAAACACAGCACUGUGCAAA
CUGUUUAUUAAAAACACAGCACUGUGCAAACACGAAAGUGG
AAAAACACAGCACUGUGCAAACACGAAAGUGGACGUAUACG
CUGUGCAAACACGAAAGUGGACGUAUACGGUGUGACGCCUG
AAGUGGACGUAUACGGUGUGACGCCUGCCCGGUGCCGGAAG
UGACGCCUGCCCGGUGCCGGAAGGUUAAUUGAUGGGGUUAG
CGGUGCCGGAAGGUUAAUUGAUGGGGUUAGCGCAAGCGAAG
UUAAUUGAUGGGGUUAGCGCAAGCGAAGCUCUUGAUCGAAG
UAGCGCAAGCGAAGCUCUUGAUCGAAGCCCCGGUAAACGGC
CUCUUGAUCGAAGCCCCGGUAAACGGCGGCCGUAACUAUAA
CCCCGGUAAACGGCGGCCGUAACUAUAACGGUCCUAAGGUA
GCCGUAACUAUAACGGUCCUAAGGUAGCGAAAUUCCUUGUC
AUAACGGUCCUAAGGUAGCGAAAUUCCUUGUCGGGUAAGUU
AGCGAAAUUCCUUGUCGGGUAAGUUCCGACCUGCACGAAUG
UCGGGUAAGUUCCGACCUGCACGAAUGGCGUAAUGAUGGCC
CCGACCUGCACGAAUGGCGUAAUGAUGGCCAGGCUGUCUCC
CGAAUGGCGUAAUGAUGGCCAGGCUGUCUCCACCCGAGACU
AUGAUGGCCAGGCUGUCUCCACCCGAGACUCAGUGAAAUUG
GCUGUCUCCACCCGAGACUCAGUGAAAUUGAACUCGCUGUG
CCCGAGACUCAGUGAAAUUGAACUCGCUGUGAAGAUGCAGU
GUGAAAUUGAACUCGCUGUGAAGAUGCAGUGUACCCGCGGC
UCGCUGUGAAGAUGCAGUGUACCCGCGGCAAGACGGAAAGA
AGAUGCAGUGUACCCGCGGCAAGACGGAAAGACCCCGUGAA
GUACCCGCGGCAAGACGGAAAGACCCCGUGAACCUUUACUA
CAAGACGGAAAGACCCCGUGAACCUUUACUAUAGCUUGACA
AGACCCCGUGAACCUUUACUAUAGCUUGACACUGAACAUUG
AACCUUUACUAUAGCUUGACACUGAACAUUGAGCCUUGAUG
UAGCUUGACACUGAACAUUGAGCCUUGAUGUGUAGGAUAGG
AACAUUGAGCCUUGAUGUGUAGGAUAGGUGGGAGGCUUUGA
UGAUGUGUAGGAUAGGUGGGAGGCUUUGAAGUGUGGACGCC
GGAUAGGUGGGAGGCUUUGAAGUGUGGACGCCAGUCUGCAU
GGCUUUGAAGUGUGGACGCCAGUCUGCAUGGAGCCGACCUU
GUGGACGCCAGUCUGCAUGGAGCCGACCUUGAAAUACCACC
UCUGCAUGGAGCCGACCUUGAAAUACCACCCUUUAAUGUUU
ACCUUGAAAUACCACCCUUUAAUGUUUGAUGUUCUAACGUU
CCUUUAAUGUUUGAUGUUCUAACGUUGACCCGUAAUCCGGG
AUGUUCUAACGUUGACCCGUAAUCCGGGUUGCGGACAGUGU
ACCCGUAAUCCGGGUUGCGGACAGUGUCUGGUGGGUAGUUU
GCGGACAGUGUCUGGUGGGUAGUUUGACUGGGGCGGUCUCC
GACUGGGGCGGUCUCCUCCUAAAGAGUAACGGAGGAGCACG
CUCCUCCUAAAGAGUAACGGAGGAGCACGAAGGUUGGCUAA
AAGAGUAACGGAGGAGCACGAAGGUUGGCUAAUCCUGGUCG
GAGGAGCACGAAGGUUGGCUAAUCCUGGUCGGACAUCAGGA
GGUUGGCUAAUCCUGGUCGGACAUCAGGAGGUUAGUGCAAU
UGGUCGGACAUCAGGAGGUUAGUGCAAUGGCAUAAGCCAGC
CAGGAGGUUAGUGCAAUGGCAUAAGCCAGCUUGACUGCGAG
CAAUGGCAUAAGCCAGCUUGACUGCGAGCGUGACGGCGCGA
CCAGCUUGACUGCGAGCGUGACGGCGCGAGCAGGUGCGAAA
GCGAGCGUGACGGCGCGAGCAGGUGCGAAAGCAGGUCAUAG
ACGGCGCGAGCAGGUGCGAAAGCAGGUCAUAGUGAUCCGGU
CAGGUGCGAAAGCAGGUCAUAGUGAUCCGGUGGUUCUGAAU
AUAGUGAUCCGGUGGUUCUGAAUGGAAGGGCCAUCGCUCAA
UGGUUCUGAAUGGAAGGGCCAUCGCUCAACGGAUAAAAGGU
GAAGGGCCAUCGCUCAACGGAUAAAAGGUACUCCGGGGAUA
UCGCUCAACGGAUAAAAGGUACUCCGGGGAUAACAGGCUGA
GGAUAAAAGGUACUCCGGGGAUAACAGGCUGAUACCGCCCA
ACUCCGGGGAUAACAGGCUGAUACCGCCCAAGAGUUCAUAU
AUAACAGGCUGAUACCGCCCAAGAGUUCAUAUCGACGGCGG
GAUACCGCCCAAGAGUUCAUAUCGACGGCGGUGUUUGGCAC
UAUCGACGGCGGUGUUUGGCACCUCGAUGUCGGCUCAUCAC
UGGCACCUCGAUGUCGGCUCAUCACAUCCUGGGGCUGAAGU
CUCAUCACAUCCUGGGGCUGAAGUAGGUCCCAAGGGUAUGG
CUGGGGCUGAAGUAGGUCCCAAGGGUAUGGCUGUUCGCCAU
CAAGGGUAUGGCUGUUCGCCAUUUAAAGUGGUACGCGAGCU
UGUUCGCCAUUUAAAGUGGUACGCGAGCUGGGUUUAGAACG
GUGGUACGCGAGCUGGGUUUAGAACGUCGUGAGACAGUUCG
[truncated: 55 more rows]

## Sheet: Negative Samples-4
GAAUCGCAAAAAUCCUCUGCAUUUUACGCUCUUUUUCCUCA
AUUUUACGCUCUUUUUCCUCAACAGUCUGAAGCCCAUAAUC
UCUUUUUCCUCAACAGUCUGAAGCCCAUAAUCACCUCAGUU
UCAACAGUCUGAAGCCCAUAAUCACCUCAGUUAACGAAAAU
AGCCCAUAAUCACCUCAGUUAACGAAAAUAGCAUUAAAAGA
UCACCUCAGUUAACGAAAAUAGCAUUAAAAGAGGCAUAUUA
UUAACGAAAAUAGCAUUAAAAGAGGCAUAUUAUGGCUAUCC
AGCAUUAAAAGAGGCAUAUUAUGGCUAUCCCUGCAUUUGGU
CAUAUUAUGGCUAUCCCUGCAUUUGGUUUAGGUACUUUCCG
GCUAUCCCUGCAUUUGGUUUAGGUACUUUCCGUCUGAAAGA
GUUUAGGUACUUUCCGUCUGAAAGACGACGUUGUUAUUUCA
GUCUGAAAGACGACGUUGUUAUUUCAUCUGUGAUAACGGCG
ACGUUGUUAUUUCAUCUGUGAUAACGGCGCUUGAACUUGGU
AUCUGUGAUAACGGCGCUUGAACUUGGUUAUCGCGCAAUUG
AACGGCGCUUGAACUUGGUUAUCGCGCAAUUGAUACCGCAC
ACUUGGUUAUCGCGCAAUUGAUACCGCACAAAUCUAUGAUA
UCGCGCAAUUGAUACCGCACAAAUCUAUGAUAACGAAGCCG
UGAUACCGCACAAAUCUAUGAUAACGAAGCCGCAGUAGGUC
AUCUAUGAUAACGAAGCCGCAGUAGGUCAGGCGAUUGCAGA
AAGCCGCAGUAGGUCAGGCGAUUGCAGAAAGUGGCGUGCCA
UAGGUCAGGCGAUUGCAGAAAGUGGCGUGCCACGUCAUGAA
AUUGCAGAAAGUGGCGUGCCACGUCAUGAACUCUACAUCAC
AGUGGCGUGCCACGUCAUGAACUCUACAUCACCACUAAAAU
CACGUCAUGAACUCUACAUCACCACUAAAAUCUGGAUUGAA
AACUCUACAUCACCACUAAAAUCUGGAUUGAAAAUCUCAGC
CACCACUAAAAUCUGGAUUGAAAAUCUCAGCAAAGACAAAU
UCUGGAUUGAAAAUCUCAGCAAAGACAAAUUGAUCCCAAGU
AUCUCAGCAAAGACAAAUUGAUCCCAAGUCUGAAAGAGAGC
ACAAAUUGAUCCCAAGUCUGAAAGAGAGCCUGCAAAAAUUG
AAGUCUGAAAGAGAGCCUGCAAAAAUUGCGUACCGAUUAUG
AGAGCCUGCAAAAAUUGCGUACCGAUUAUGUUGAUCUGACG
AUUGCGUACCGAUUAUGUUGAUCUGACGCUAAUCCACUGGC
GAUUAUGUUGAUCUGACGCUAAUCCACUGGCCGUCACCAAA
ACGCUAAUCCACUGGCCGUCACCAAACGAUGAAGUCUCUGU
CUGGCCGUCACCAAACGAUGAAGUCUCUGUUGAAGAGUUUA
AAACGAUGAAGUCUCUGUUGAAGAGUUUAUGCAGGCGCUGC
CUCUGUUGAAGAGUUUAUGCAGGCGCUGCUGGAAGCCAAAA
GUUUAUGCAGGCGCUGCUGGAAGCCAAAAAACAAGGGCUGA
GGCGCUGCUGGAAGCCAAAAAACAAGGGCUGACGCGUGAGA
AAGCCAAAAAACAAGGGCUGACGCGUGAGAUCGGUAUUUCC
AACAAGGGCUGACGCGUGAGAUCGGUAUUUCCAACUUCACG
CGCGUGAGAUCGGUAUUUCCAACUUCACGAUCCCGUUGAUG
UCGGUAUUUCCAACUUCACGAUCCCGUUGAUGGAAAAAGCG
CCAACUUCACGAUCCCGUUGAUGGAAAAAGCGAUUGCUGCU
UCCCGUUGAUGGAAAAAGCGAUUGCUGCUGUUGGUGCUGAA
GAUUGCUGCUGUUGGUGCUGAAAACAUCGCUACUAACCAGA
UUGGUGCUGAAAACAUCGCUACUAACCAGAUUGAACUCUCU
AAAACAUCGCUACUAACCAGAUUGAACUCUCUCCUUAUCUG
CCAGAUUGAACUCUCUCCUUAUCUGCAAAACCGUAAAGUGG
ACUCUCUCCUUAUCUGCAAAACCGUAAAGUGGUUGCCUGGG
GUAAAGUGGUUGCCUGGGCUAAACAGCACGGCAUCCAUAUU
CCUGGGCUAAACAGCACGGCAUCCAUAUUACUUCCUAUAUG
AACAGCACGGCAUCCAUAUUACUUCCUAUAUGACGCUGGCG
GCAUCCAUAUUACUUCCUAUAUGACGCUGGCGUAUGGUAAG
UUCCUAUAUGACGCUGGCGUAUGGUAAGGCCCUGAAAGAUG
UGGCGUAUGGUAAGGCCCUGAAAGAUGAGGUUAUUGCUCGU
AGGCCCUGAAAGAUGAGGUUAUUGCUCGUAUCGCAGCUAAA
AAGAUGAGGUUAUUGCUCGUAUCGCAGCUAAACACAAUGCG
UUAUUGCUCGUAUCGCAGCUAAACACAAUGCGACUCCGGCA
UCGCAGCUAAACACAAUGCGACUCCGGCACAAGUGAUUCUG
ACACAAUGCGACUCCGGCACAAGUGAUUCUGGCGUGGGCUA
AAGUGAUUCUGGCGUGGGCUAUGGGGGAAGGUUACUCAGUA
GUGGGCUAUGGGGGAAGGUUACUCAGUAAUUCCUUCUUCUA
ACUCAGUAAUUCCUUCUUCUACUAAACGUAAAAACCUGGAA
UUCCUUCUUCUACUAAACGUAAAAACCUGGAAAGUAAUCUU
UACUAAACGUAAAAACCUGGAAAGUAAUCUUAAGGCACAAA
AAAACCUGGAAAGUAAUCUUAAGGCACAAAAUUUACAGCUU
AAAGUAAUCUUAAGGCACAAAAUUUACAGCUUGAUGCCGAA
GGCACAAAAUUUACAGCUUGAUGCCGAAGAUAAAAAAGCGA
UUUACAGCUUGAUGCCGAAGAUAAAAAAGCGAUCGCCGCAC
AUGCCGAAGAUAAAAAAGCGAUCGCCGCACUGGAUUGCAAC
AAAAGCGAUCGCCGCACUGGAUUGCAACGACCGCCUGGUUA
CGCCGCACUGGAUUGCAACGACCGCCUGGUUAGCCCGGAAG
AUUGCAACGACCGCCUGGUUAGCCCGGAAGGUCUGGCUCCU
CCCGGAAGGUCUGGCUCCUGAAUGGGAUUAAGCCUCUCUGA
UCUGGCUCCUGAAUGGGAUUAAGCCUCUCUGACAGCUCCUC
AAUGGGAUUAAGCCUCUCUGACAGCUCCUCCGGGAGCUGUU
UCUCUGACAGCUCCUCCGGGAGCUGUUUUUACAUGCUCGCU
CUCCUCCGGGAGCUGUUUUUACAUGCUCGCUAAGGAAAUCG
GCUGUUUUUACAUGCUCGCUAAGGAAAUCGAUAAAAGCCCG
CAUGCUCGCUAAGGAAAUCGAUAAAAGCCCGGAUGCGCGUA
GGAAAUCGAUAAAAGCCCGGAUGCGCGUACUUACCGCACGG
AAGCCCGGAUGCGCGUACUUACCGCACGGUCGCUGUAAUAG
ACUUACCGCACGGUCGCUGUAAUAGACGGCACUGAAUGGCA
CGGUCGCUGUAAUAGACGGCACUGAAUGGCAUUUCCACUGG
AAUAGACGGCACUGAAUGGCAUUUCCACUGGCAACACUUUA
UGAAUGGCAUUUCCACUGGCAACACUUUAUCUGCCAUUAAC
CUGGCAACACUUUAUCUGCCAUUAACUCCACCAAUUCUCCG
CUUUAUCUGCCAUUAACUCCACCAAUUCUCCGCGAGCGAUU
AACUCCACCAAUUCUCCGCGAGCGAUUUCUUUGUCGAUCAU
CGCGAGCGAUUUCUUUGUCGAUCAUGUAGUCGGACAAACAC
UUUGUCGAUCAUGUAGUCGGACAAACACGCAAUCCCGUUGC
AUGUAGUCGGACAAACACGCAAUCCCGUUGCCACUCAGGCA
AAACACGCAAUCCCGUUGCCACUCAGGCAAAGCUGUUUCAG
AUCCCGUUGCCACUCAGGCAAAGCUGUUUCAGUGUUUCCCC
CACUCAGGCAAAGCUGUUUCAGUGUUUCCCCACUAUUGGAU
AGCUGUUUCAGUGUUUCCCCACUAUUGGAUGACAAACCGUA
UGUUUCCCCACUAUUGGAUGACAAACCGUACUUCACCUCAU
ACUAUUGGAUGACAAACCGUACUUCACCUCAUGUAAUUGUC
GACAAACCGUACUUCACCUCAUGUAAUUGUCCAUCGCUACG
UUCACCUCAUGUAAUUGUCCAUCGCUACGGGCUAUCGGCCA
AUUGUCCAUCGCUACGGGCUAUCGGCCAGGUAUUGAGGGAA
CUACGGGCUAUCGGCCAGGUAUUGAGGGAAGCGGGUUCAGU
AUCGGCCAGGUAUUGAGGGAAGCGGGUUCAGUGAAUCCCAG
GUAUUGAGGGAAGCGGGUUCAGUGAAUCCCAGGCAAAUAUG
AAGCGGGUUCAGUGAAUCCCAGGCAAAUAUGUUGCUUUAAA
CCAGGCAAAUAUGUUGCUUUAAAUCGUCGAUCGUUUCUGGC
UAUGUUGCUUUAAAUCGUCGAUCGUUUCUGGCUUCCCGUAG
GAUCGUUUCUGGCUUCCCGUAGCGGGAAAUAUAAUCGGGGG
GGCUUCCCGUAGCGGGAAAUAUAAUCGGGGGAGGCGAUAAU
GCGGGAAAUAUAAUCGGGGGAGGCGAUAAUUUUUCGAUAAC
GGGGAGGCGAUAAUUUUUCGAUAACUGUUAAAUAACGGCCU
AUAAUUUUUCGAUAACUGUUAAAUAACGGCCUGGCACGUAA
CUGUUAAAUAACGGCCUGGCACGUAAGCUGGAAUCCGUUAA
CGGCCUGGCACGUAAGCUGGAAUCCGUUAACGUACCAGCGC
ACGUAAGCUGGAAUCCGUUAACGUACCAGCGCGUAUCGCGA
CCGUUAACGUACCAGCGCGUAUCGCGACAUCCACUUUUCUU
CAGCGCGUAUCGCGACAUCCACUUUUCUUUCGAUCAAAUUA
CGACAUCCACUUUUCUUUCGAUCAAAUUAAUAAUCGUUUCG
CUUUUCUUUCGAUCAAAUUAAUAAUCGUUUCGGAGGAGACU
CAAAUUAAUAAUCGUUUCGGAGGAGACUAGCGACAAAGUGA
CGUUUCGGAGGAGACUAGCGACAAAGUGACUUCCGGAUAGC
AGCGACAAAGUGACUUCCGGAUAGCGUUCACGGAAAGGCUU
GUGACUUCCGGAUAGCGUUCACGGAAAGGCUUAAUUAACGG
UAGCGUUCACGGAAAGGCUUAAUUAACGGCAUCAGAAAGUG
GGAAAGGCUUAAUUAACGGCAUCAGAAAGUGCAGCACCACU
UUAACGGCAUCAGAAAGUGCAGCACCACUGGAGUUGCGGCA
AGAAAGUGCAGCACCACUGGAGUUGCGGCAUCGAUCCGUAA
AGCACCACUGGAGUUGCGGCAUCGAUCCGUAACAGUCCACG
GAGUUGCGGCAUCGAUCCGUAACAGUCCACGCGGUGUAUUA
CGUAACAGUCCACGCGGUGUAUUACGCGUCUCCAUAAUUUC
GCGGUGUAUUACGCGUCUCCAUAAUUUCUGAUUCUGCCGCU
ACGCGUCUCCAUAAUUUCUGAUUCUGCCGCUGCCAUCUCCU
UUUCUGAUUCUGCCGCUGCCAUCUCCUGCAAAAUUGACUGU
CUGCCGCUGCCAUCUCCUGCAAAAUUGACUGUACGCGACGA
UCUCCUGCAAAAUUGACUGUACGCGACGAAAAUAACGCUCG
AAAUUGACUGUACGCGACGAAAAUAACGCUCGCCUUCUUCC
AACGCUCGCCUUCUUCCGUCAGGCUAAGUUGUCGCGUGGUC
CUAAGUUGUCGCGUGGUCCGAUUAAGCAGGCUAACGCCAAG
GUGGUCCGAUUAAGCAGGCUAACGCCAAGUUUCAUCUCCAG
GCAGGCUAACGCCAAGUUUCAUCUCCAGCUUUUUCACCGCC
GUUUCAUCUCCAGCUUUUUCACCGCCCGGCUUACCGCUGAG
GCUUUUUCACCGCCCGGCUUACCGCUGAGUUUGCUUGCCCU
CCGCUGAGUUUGCUUGCCCUAAUUGUUCCGCUGCCCGGCUA
AAUUGUUCCGCUGCCCGGCUAAAGCUGCCGCUUUCGACGAC
GGCUAAAGCUGCCGCUUUCGACGACCGAAACAAAAAUGGCG
UGCCGCUUUCGACGACCGAAACAAAAAUGGCGAGUUCUUCC
CGACCGAAACAAAAAUGGCGAGUUCUUCCGACGUGGCUUUC
AAAAAUGGCGAGUUCUUCCGACGUGGCUUUCAUUUUUGCUC
GUUCUUCCGACGUGGCUUUCAUUUUUGCUCCUGUUGCAAAA
UUCAUUUUUGCUCCUGUUGCAAAAUAGAAGAGAUAUUUUGA
CUCCUGUUGCAAAAUAGAAGAGAUAUUUUGAAUUUAUUUGU
AAAAUAGAAGAGAUAUUUUGAAUUUAUUUGUCAUUAAACCA
AUAUUUUGAAUUUAUUUGUCAUUAAACCAUCAGGAUGCGUG
UUAUUUGUCAUUAAACCAUCAGGAUGCGUGAUAUGUCAUGC
UUAAACCAUCAGGAUGCGUGAUAUGUCAUGCGAUUUAAUGU
GAUGCGUGAUAUGUCAUGCGAUUUAAUGUUCUCCAUAAUGA
CAUGCGAUUUAAUGUUCUCCAUAAUGAGCAAAAUUCUGACC
UAAUGUUCUCCAUAAUGAGCAAAAUUCUGACCGGUGUAAGC
CCAUAAUGAGCAAAAUUCUGACCGGUGUAAGCACUUGCUUA
GCAAAAUUCUGACCGGUGUAAGCACUUGCUUACAUAACAAU
ACCGGUGUAAGCACUUGCUUACAUAACAAUAUACAAUUGCU
GCACUUGCUUACAUAACAAUAUACAAUUGCUCGUUGAAAGA
CAAUAUACAAUUGCUCGUUGAAAGAGUGAGCUAAAAUCCCU
GCUCGUUGAAAGAGUGAGCUAAAAUCCCUAUAACAGUAGAA
AAGAGUGAGCUAAAAUCCCUAUAACAGUAGAACCCUCCCGA
UAAAAUCCCUAUAACAGUAGAACCCUCCCGAGUGCGGAAGG
AUAACAGUAGAACCCUCCCGAGUGCGGAAGGGUUGACGUAA
UCCCGAGUGCGGAAGGGUUGACGUAAUAGAGGUUUCAAAGU
CGGAAGGGUUGACGUAAUAGAGGUUUCAAAGUCAAAAGUGC
UGACGUAAUAGAGGUUUCAAAGUCAAAAGUGCGAAAAAACA
GUUUCAAAGUCAAAAGUGCGAAAAAACACCUAUGCCAUGCG
AAAAGUGCGAAAAAACACCUAUGCCAUGCGCUAUGUUGCCG
AAACACCUAUGCCAUGCGCUAUGUUGCCGGACAACCUGCGG
UGUUGCCGGACAACCUGCGGAAAGGAUCUUACCGCCGGGGU
CAACCUGCGGAAAGGAUCUUACCGCCGGGGUCUUUUGCGAG
UACCGCCGGGGUCUUUUGCGAGCAUCGGCCAGGCAUUACCA
GUCUUUUGCGAGCAUCGGCCAGGCAUUACCACCUGGGGAAC
AGCAUCGGCCAGGCAUUACCACCUGGGGAACCGUUAAGUAC
CACCUGGGGAACCGUUAAGUACCGAAGAGCGUAUUCGGAUC
CGUUAAGUACCGAAGAGCGUAUUCGGAUCCUGGUGUGGAAC
AUACAAACAGCAACGCGCUGAAUGGUUGUCGGUAUUAAAGA
GGUAUUAAAGAACUACGGCAAAGAUGCACAUCUGGUGUUAU
GAACUACGGCAAAGAUGCACAUCUGGUGUUAUUGCAGGAAG
AAAGAUGCACAUCUGGUGUUAUUGCAGGAAGCGCAGACAAC
GGAAGCGCAGACAACGCCAGAGUUAGUACAGUUUGCGACCG
GACAACGCCAGAGUUAGUACAGUUUGCGACCGCUAACUAUC
UAGUACAGUUUGCGACCGCUAACUAUCUUGCCGCCGAUCAG
CGCUAACUAUCUUGCCGCCGAUCAGGUACCCGCUUUCGUGC
GUACCCGCUUUCGUGCUGCCACAACAUCCUUCUGGCGUAAU
CCACAACAUCCUUCUGGCGUAAUGACCCUUUCGGCGGCACA
GUAAUGACCCUUUCGGCGGCACAUCCAGUGUAUUGCUGCCC
UUCGGCGGCACAUCCAGUGUAUUGCUGCCCGUUACGUGAAC
CCAGUGUAUUGCUGCCCGUUACGUGAACGAGAACCCAUUUU
AACCCAUUUUGCGUCUGGCGAAGUCGGCACUGGUGACGGUC
UGGCGAAGUCGGCACUGGUGACGGUCUAUCCAUUACCUGAC
GCACUGGUGACGGUCUAUCCAUUACCUGACACCCGCCUGUU
CGGUCUAUCCAUUACCUGACACCCGCCUGUUGAUGGUGGUU
UACCUGACACCCGCCUGUUGAUGGUGGUUAAUAUACACGCC
CCCGCCUGUUGAUGGUGGUUAAUAUACACGCCGUCAACUUC
UGGUUAAUAUACACGCCGUCAACUUCAGUCUGGGCGUGGAU
CAACUUCAGUCUGGGCGUGGAUGUCUAUAGUAAGCAGUUAC
UGGGCGUGGAUGUCUAUAGUAAGCAGUUACUUCCUAUUGGC
AUAGUAAGCAGUUACUUCCUAUUGGCGAUCAGAUAGCUCAC
GUUACUUCCUAUUGGCGAUCAGAUAGCUCACCACAGCGGCC
UAUUGGCGAUCAGAUAGCUCACCACAGCGGCCCGGUCAUUA
CUCACCACAGCGGCCCGGUCAUUAUGGCGGGAGAUUUCAAU
GGCCCGGUCAUUAUGGCGGGAGAUUUCAAUGCCUGGAGCCG
CGGGAGAUUUCAAUGCCUGGAGCCGUAGAAGGAUGAACGCG
UCAAUGCCUGGAGCCGUAGAAGGAUGAACGCGUUAUAUCGC
CGUAGAAGGAUGAACGCGUUAUAUCGCUUUGCGCGGGAAAU
GUUAUAUCGCUUUGCGCGGGAAAUGUCGCUGCGCCAGGUGC
GCGGGAAAUGUCGCUGCGCCAGGUGCGUUUUACCGAUGAUC
CGCUGCGCCAGGUGCGUUUUACCGAUGAUCAGCGCCGUCGG
GGUGCGUUUUACCGAUGAUCAGCGCCGUCGGGCGUUUGGUC
GGCGUUUGGUCGCCCGCUCGAUUUUGUUUUCUACCGUGGUC
CCCGCUCGAUUUUGUUUUCUACCGUGGUCUGAACGUCAGUG
UUGUUUUCUACCGUGGUCUGAACGUCAGUGAAGCUUCUGUA
CCGUGGUCUGAACGUCAGUGAAGCUUCUGUACUGGUUACGC
AACGUCAGUGAAGCUUCUGUACUGGUUACGCGCGCUUCCGA
ACUGGUUACGCGCGCUUCCGAUCACAAUCCGCUACUCGUUG
GCUUCCGAUCACAAUCCGCUACUCGUUGAAUUCAGUCCCGG
CACAAUCCGCUACUCGUUGAAUUCAGUCCCGGCAAGCCUGA
UCGUUGAAUUCAGUCCCGGCAAGCCUGAUAAAUAAGGUAUG
UCAGUCCCGGCAAGCCUGAUAAAUAAGGUAUGUCAGGUCUG
GCAAGCCUGAUAAAUAAGGUAUGUCAGGUCUGCCACAGGGC
UAAGGUAUGUCAGGUCUGCCACAGGGCAGACCAACGUUUGG
UCAGGUCUGCCACAGGGCAGACCAACGUUUGGCGCUGCGCA
ACCAACGUUUGGCGCUGCGCAAAACGUGAGCGCGGUGGUGG
CGUGAGCGCGGUGGUGGCGUAUGACUUAUCUGCCCACAUGC
GGCGUAUGACUUAUCUGCCCACAUGCUGGAUGUCGUGGCAC
CUUAUCUGCCCACAUGCUGGAUGUCGUGGCACAAGCUGCCG
CACAUGCUGGAUGUCGUGGCACAAGCUGCCGAAGCCCGGCA
UGUCGUGGCACAAGCUGCCGAAGCCCGGCAACUGAAAAAUA
ACAAGCUGCCGAAGCCCGGCAACUGAAAAAUAUCACCACCC
CGAAGCCCGGCAACUGAAAAAUAUCACCACCCGCCAGGGAU
GAAAAAUAUCACCACCCGCCAGGGAUAUGCCGAAAGUCUGC
CACCCGCCAGGGAUAUGCCGAAAGUCUGCCAUUUGCCGAUA
GGAUAUGCCGAAAGUCUGCCAUUUGCCGAUAACGCAUUUGA
AAAGUCUGCCAUUUGCCGAUAACGCAUUUGAUAUUGUUAUC
AUUUGCCGAUAACGCAUUUGAUAUUGUUAUCAGCCGUUAUU
ACGCAUUUGAUAUUGUUAUCAGCCGUUAUUCUGCCCAUCAC
UAUCAGCCGUUAUUCUGCCCAUCACUGGCAUGAUGUUGGUG
UUAUUCUGCCCAUCACUGGCAUGAUGUUGGUGCAGCACUGC
CACUGGCAUGAUGUUGGUGCAGCACUGCGAGAAGUGAAUAG
GAUGUUGGUGCAGCACUGCGAGAAGUGAAUAGGAUAUUGAA
CAGCACUGCGAGAAGUGAAUAGGAUAUUGAAACCUGGCGGU
GAGAAGUGAAUAGGAUAUUGAAACCUGGCGGUAGGCUGAUU
GGAUAUUGAAACCUGGCGGUAGGCUGAUUGUGAUGGACGUA
CUGGCGGUAGGCUGAUUGUGAUGGACGUAAUGUCUCCGGGU
GGCUGAUUGUGAUGGACGUAAUGUCUCCGGGUCACCCAGUG
GGACGUAAUGUCUCCGGGUCACCCAGUGCGCGACAUCUGGU
UCCGGGUCACCCAGUGCGCGACAUCUGGUUACAGACGGUAG
CCAGUGCGCGACAUCUGGUUACAGACGGUAGAAGCAUUACG
GACAUCUGGUUACAGACGGUAGAAGCAUUACGCGAUACCUC
UUACAGACGGUAGAAGCAUUACGCGAUACCUCUCACGUACG
AGCAUUACGCGAUACCUCUCACGUACGAAACUACGCCAGCG
CGAUACCUCUCACGUACGAAACUACGCCAGCGGUGAGUGGU
ACGAAACUACGCCAGCGGUGAGUGGUUGACGUUAAUCAAUG
AGCGGUGAGUGGUUGACGUUAAUCAAUGAAGCCAAUCUGAU
UGGUUGACGUUAAUCAAUGAAGCCAAUCUGAUAGUUGAUAA
UAAUCAAUGAAGCCAAUCUGAUAGUUGAUAAUUUAAUUACA
AAGCCAAUCUGAUAGUUGAUAAUUUAAUUACAGAUAAGUUA
UGAUAGUUGAUAAUUUAAUUACAGAUAAGUUACCGCUGGAA
AAUUUAAUUACAGAUAAGUUACCGCUGGAAUUUUCUUCAUG
ACAGAUAAGUUACCGCUGGAAUUUUCUUCAUGGGUCGCGAG
UUACCGCUGGAAUUUUCUUCAUGGGUCGCGAGAAUGCGUAC
AAUUUUCUUCAUGGGUCGCGAGAAUGCGUACGCCAGAAGCG
CAUGGGUCGCGAGAAUGCGUACGCCAGAAGCGUUAGUAGAC
AUGCGUACGCCAGAAGCGUUAGUAGACGCUAUUCGCAUUUA
CAGAAGCGUUAGUAGACGCUAUUCGCAUUUACCAACAGAGC
AGUAGACGCUAUUCGCAUUUACCAACAGAGCGCAUCGACAG
CGCAUUUACCAACAGAGCGCAUCGACAGAGGUGAGAACGUA
AGAGCGCAUCGACAGAGGUGAGAACGUAUUUUGCCUUGCAG
GAGAACGUAUUUUGCCUUGCAGAAUGAUGGCUUUUUCACCA
UGCAGAAUGAUGGCUUUUUCACCAGUGAUAUCAUCAUGGUA
AUGGCUUUUUCACCAGUGAUAUCAUCAUGGUAGAUGCACAU
ACCAGUGAUAUCAUCAUGGUAGAUGCACAUAAAGCGGCAUA
UCAUCAUGGUAGAUGCACAUAAAGCGGCAUAAAUAAAAAAG
AGAUGCACAUAAAGCGGCAUAAAUAAAAAAGGCACCGGGGG
UAAAGCGGCAUAAAUAAAAAAGGCACCGGGGGAAUCGGUGC
AAUAAAAAAGGCACCGGGGGAAUCGGUGCCUUUUUAUUAUC
GGGGGAAUCGGUGCCUUUUUAUUAUCUGGUUUGUCAGGAAU
UUUUUAUUAUCUGGUUUGUCAGGAAUCUGGCAUGUUGUUGU
UGGUUUGUCAGGAAUCUGGCAUGUUGUUGUUUUUCACAAAC
CUGGCAUGUUGUUGUUUUUCACAAACAACGUCAGCUUAUCG
UGUUUUUCACAAACAACGUCAGCUUAUCGCCUGGUUGCAGA
UCAGCUUAUCGCCUGGUUGCAGAUUCGCAGUGUCGCUGUUC
AUUCGCAGUGUCGCUGUUCCAGCGCAUCACAUCUUUGAUGU
UCGCUGUUCCAGCGCAUCACAUCUUUGAUGUUCACGCCGUG
GCAUCACAUCUUUGAUGUUCACGCCGUGGCGUUUAGCAAUG
AUGUUCACGCCGUGGCGUUUAGCAAUGCUUGAAAGCGAAUC
GUGGCGUUUAGCAAUGCUUGAAAGCGAAUCGCCUUUGCGCA
AAAGCGAAUCGCCUUUGCGCACACGAUACGUAAUGCUAUCG
CCUUUGCGCACACGAUACGUAAUGCUAUCGCUGUUGUUUGC
UGCUAUCGCUGUUGUUUGCCAGUCGCUGUGCGCUACUGCCU
UUUGCCAGUCGCUGUGCGCUACUGCCUGCACCAAUCGUCAA
CGCUGUGCGCUACUGCCUGCACCAAUCGUCAAACUUUGGCC
UACUGCCUGCACCAAUCGUCAAACUUUGGCCUGGCUUCAGC
UCAAACUUUGGCCUGGCUUCAGCUUAGAUCCGCGCAGUUUG
GCUUCAGCUUAGAUCCGCGCAGUUUGUUCCACUGCUGCAAA
AGAUCCGCGCAGUUUGUUCCACUGCUGCAAAUCUUUGGUGC
CAGUUUGUUCCACUGCUGCAAAUCUUUGGUGCUUACGCCGA
GCUGCAAAUCUUUGGUGCUUACGCCGAGACGUGAAGCGAUA
GGUGCUUACGCCGAGACGUGAAGCGAUACUUGAAAGCGUGU
GAGACGUGAAGCGAUACUUGAAAGCGUGUCGCCAGAGCGUA
AUACUUGAAAGCGUGUCGCCAGAGCGUACGGUGUAAACACG
GUCGCCAGAGCGUACGGUGUAAACACGGCUGUUAAGCGGCG
ACGGUGUAAACACGGCUGUUAAGCGGCGUAUUGUCGGCAAC
ACACGGCUGUUAAGCGGCGUAUUGUCGGCAACCAGCGUCGA
UUAAGCGGCGUAUUGUCGGCAACCAGCGUCGACUGUACAGC
AUUGUCGGCAACCAGCGUCGACUGUACAGCAGCAAUUUCGC
ACCAGCGUCGACUGUACAGCAGCAAUUUCGCCUGAAGCCAG
UACAGCAGCAAUUUCGCCUGAAGCCAGAGAUUCACGCAGUU
AAUUUCGCCUGAAGCCAGAGAUUCACGCAGUUGAUCUGCAU
GCCAGAGAUUCACGCAGUUGAUCUGCAUGCUUCUUUGGCAC
GAUCUGCAUGCUUCUUUGGCACCAUCACGUACUGCGGGCCA
CUUCUUUGGCACCAUCACGUACUGCGGGCCACUUGCGCCCA
ACCAUCACGUACUGCGGGCCACUUGCGCCCAGCGUGGAGCC
ACUGCGGGCCACUUGCGCCCAGCGUGGAGCCUUUUACGCCA
CGCCCAGCGUGGAGCCUUUUACGCCAGCGUUGAAUGUCUUC
AGCCUUUUACGCCAGCGUUGAAUGUCUUCAGCUUGCUGACG
CGCCAGCGUUGAAUGUCUUCAGCUUGCUGACGGAAAUCCCC
UGAAUGUCUUCAGCUUGCUGACGGAAAUCCCCGCCAUAUCU
UGCUGACGGAAAUCCCCGCCAUAUCUGCUACCUUCGCCAUU
AAAUCCCCGCCAUAUCUGCUACCUUCGCCAUUUCAACCGGG
CCAUAUCUGCUACCUUCGCCAUUUCAACCGGGCUGCUCAGG
CCAUUUCAACCGGGCUGCUCAGGUGCACACGCGCCAGAGCA
UGCUCAGGUGCACACGCGCCAGAGCACGGCUUUCAUCGGUC
CGCGCCAGAGCACGGCUUUCAUCGGUCGUUGGCAGACGUAC
GGCUUUCAUCGGUCGUUGGCAGACGUACGCCAUAACGCUUG
GUCGUUGGCAGACGUACGCCAUAACGCUUGCUGUUUUUGAG
CAUAACGCUUGCUGUUUUUGAGAAUAUCACUCAAUGCCAGC
UGUUUUUGAGAAUAUCACUCAAUGCCAGCAUUUUAGGCACG
GAAUAUCACUCAAUGCCAGCAUUUUAGGCACGUACUGCUUC
UCAAUGCCAGCAUUUUAGGCACGUACUGCUUCGUUUCCUGC
ACUGCUUCGUUUCCUGCGGCAACGGUAACGACCAGAAGUCC
UUCCUGCGGCAACGGUAACGACCAGAAGUCCGUGGAUUUCC
UAACGACCAGAAGUCCGUGGAUUUCCCACGCGCUUUGUUCG
CCACGCGCUUUGUUCGUUUUAAUUGCCUUCAUGACCCGACC
UGUUCGUUUUAAUUGCCUUCAUGACCCGACCUUCGCCGCUG
ACCCGACCUUCGCCGCUGUUAUAAGCCGCUACGGUCAGAAG
CGCCGCUGUUAUAAGCCGCUACGGUCAGAAGCCAGUCGCCG
UAUAAGCCGCUACGGUCAGAAGCCAGUCGCCGUCAAACAUU
GUCAGAAGCCAGUCGCCGUCAAACAUUUUGUUCAGACGCUG
CGCCGUCAAACAUUUUGUUCAGACGCUGCAUCAUAUUCAGC
ACAUUUUGUUCAGACGCUGCAUCAUAUUCAGCGCGGCAGUU
UCAGACGCUGCAUCAUAUUCAGCGCGGCAGUUGUUGAAGCA
AUUCAGCGCGGCAGUUGUUGAAGCAACAACAUCGCGACGCG
GCAGUUGUUGAAGCAACAACAUCGCGACGCGCGUCAUAAUU
ACAACAUCGCGACGCGCGUCAUAAUUGCGGGUCUGUUUCAA
CAUAAUUGCGGGUCUGUUUCAAACCAUAAUUGCGCCCCGUG
UAAUUGCGCCCCGUGCUCGGAAUGAUCUGCCAGAUGCCUGC
CGUGCUCGGAAUGAUCUGCCAGAUGCCUGCGGCAUUGGCGC
AUCUGCCAGAUGCCUGCGGCAUUGGCGCCAGACGUUGCGUG
AUGCCUGCGGCAUUGGCGCCAGACGUUGCGUGAGGAUCAAA
UUGGCGCCAGACGUUGCGUGAGGAUCAAAAGCGCUCUCCAC
GACGUUGCGUGAGGAUCAAAAGCGCUCUCCACUAUGGGUAG
GAGGAUCAAAAGCGCUCUCCACUAUGGGUAGUAGUACCAGU
AAGCGCUCUCCACUAUGGGUAGUAGUACCAGUUCCAUAGGC
CCACUAUGGGUAGUAGUACCAGUUCCAUAGGCAUGUUACGU
GUAGUACCAGUUCCAUAGGCAUGUUACGUUUUUUAACUUGC
AUAGGCAUGUUACGUUUUUUAACUUGCCCUGCUAUCCAGUA
GUUUUUUAACUUGCCCUGCUAUCCAGUACAUAUACGGCUCU
CUUGCCCUGCUAUCCAGUACAUAUACGGCUCUGCCCGUAAA
ACAUAUACGGCUCUGCCCGUAAAGUUACAUCGUGGAGAUAG
CCCGUAAAGUUACAUCGUGGAGAUAGCUCUUAUUGCGUAAA
ACAUCGUGGAGAUAGCUCUUAUUGCGUAAAUAUUUCUGUUU
AGAUAGCUCUUAUUGCGUAAAUAUUUCUGUUUCUGUUCGCG
UAUUUCUGUUUCUGUUCGCGAAUCCGGUCAUUUUCCGGAAU
UUCUGUUCGCGAAUCCGGUCAUUUUCCGGAAUUCCCAUCUU
CGAAUCCGGUCAUUUUCCGGAAUUCCCAUCUUUAGCUCGUC
UUUCCGGAAUUCCCAUCUUUAGCUCGUCGCCAAUGAAAGCC
CCCAUCUUUAGCUCGUCGCCAAUGAAAGCCCACAAGUCACC
CUCGUCGCCAAUGAAAGCCCACAAGUCACCAUCUGGCGCGA
AUGAAAGCCCACAAGUCACCAUCUGGCGCGAUAGACGUCCC
ACAAGUCACCAUCUGGCGCGAUAGACGUCCCAUCGUCCAUC
UCUGGCGCGAUAGACGUCCCAUCGUCCAUCCAUCGUGCCUG
AGACGUCCCAUCGUCCAUCCAUCGUGCCUGACUUGUAAACU
UCGUCCAUCCAUCGUGCCUGACUUGUAAACUUUGCUGCUUC
AACUUUGCUGCUUCCCCUUGACCAGCUGCAGAAAGGCUCUG
GCUUCCCCUUGACCAGCUGCAGAAAGGCUCUGUGCGUGCUG
AGGCUCUGUGCGUGCUGUUGAACGUUGCCGGUACUCUGGCA
UGCUGUUGAACGUUGCCGGUACUCUGGCAACCCACGAGCAG
ACGUUGCCGGUACUCUGGCAACCCACGAGCAGGACAGAGGC
UACUCUGGCAACCCACGAGCAGGACAGAGGCGAGUAAUAUC
CCACGAGCAGGACAGAGGCGAGUAAUAUCGCUUUUGCCUUC
GUAAUAUCGCUUUUGCCUUCAUGUGUGUGUCAAUAGUUGCU
UUUGCCUUCAUGUGUGUGUCAAUAGUUGCUUAAAAGACGAC
GUGUGUGUCAAUAGUUGCUUAAAAGACGACCGAUCAUAACG
AGUUGCUUAAAAGACGACCGAUCAUAACGGCGAACGGAGCC
GACGACCGAUCAUAACGGCGAACGGAGCCGAUGACAAGAAA
CAUAACGGCGAACGGAGCCGAUGACAAGAAAGUUUUAUCAG
GAACGGAGCCGAUGACAAGAAAGUUUUAUCAGAACCUAUCU
GAUGACAAGAAAGUUUUAUCAGAACCUAUCUUUCUUUGACC
UCAGAACCUAUCUUUCUUUGACCUUAACCAUGCAAAACGCU
AUCUUUCUUUGACCUUAACCAUGCAAAACGCUCUUCAGGUU
AACCAUGCAAAACGCUCUUCAGGUUGUUGCAAUAAUGUUUC
AACGCUCUUCAGGUUGUUGCAAUAAUGUUUCUUCAUUAAUU
UGUUGCAAUAAUGUUUCUUCAUUAAUUACAUUAAUUAAAUC
AAUGUUUCUUCAUUAAUUACAUUAAUUAAAUCAAUAUCUUC
UCAUUAAUUACAUUAAUUAAAUCAAUAUCUUCCGUUCUUAA
AAUCAAUAUCUUCCGUUCUUAAAAAAACAUUAAUUUGCCGC
UCCGUUCUUAAAAAAACAUUAAUUUGCCGCUCAUUUUUCAG
AAAACAUUAAUUUGCCGCUCAUUUUUCAGAAUUACGGGUAG
AUUUGCCGCUCAUUUUUCAGAAUUACGGGUAGUGUUAUUUG
CAUUUUUCAGAAUUACGGGUAGUGUUAUUUGAUUUUUUGCC
AUUACGGGUAGUGUUAUUUGAUUUUUUGCCCGUAACUCCUU
UUAUUUGAUUUUUUGCCCGUAACUCCUUAACUUUACGAUAA
UUUUUGCCCGUAACUCCUUAACUUUACGAUAAUAAUCAUUU
UAACUCCUUAACUUUACGAUAAUAAUCAUUUAUGGACAAAU
CUUUACGAUAAUAAUCAUUUAUGGACAAAUCGUGCGGAAGA
UUUAUGGACAAAUCGUGCGGAAGAAUACUCAAAGCAAACUU
AAUCGUGCGGAAGAAUACUCAAAGCAAACUUCAUAUUUGAU
GAAUACUCAAAGCAAACUUCAUAUUUGAUAAGGUAUAUUCA
AAGCAAACUUCAUAUUUGAUAAGGUAUAUUCAUGAGCACAA
AUAUUUGAUAAGGUAUAUUCAUGAGCACAACAUACCAAUGU
AAGGUAUAUUCAUGAGCACAACAUACCAAUGUAUCGUCAGG
UGAGCACAACAUACCAAUGUAUCGUCAGGUAACGCACUUAA
AUACCAAUGUAUCGUCAGGUAACGCACUUAACUUUUUAAGU
UAUCGUCAGGUAACGCACUUAACUUUUUAAGUGAUUGAUAC
GUAACGCACUUAACUUUUUAAGUGAUUGAUACAUUUGUGAU
UAACUUUUUAAGUGAUUGAUACAUUUGUGAUGCUGUCCCUU
AAGUGAUUGAUACAUUUGUGAUGCUGUCCCUUCAAACAACC
AUUUGUGAUGCUGUCCCUUCAAACAACCGACCACACCCACC
GCUGUCCCUUCAAACAACCGACCACACCCACCAGAAAACAG
UCAAACAACCGACCACACCCACCAGAAAACAGUGUGUCGCC
GACCACACCCACCAGAAAACAGUGUGUCGCCGCAAAAUAGA
AGAAAACAGUGUGUCGCCGCAAAAUAGAUAAGGUUUACUGA
UGUGUCGCCGCAAAAUAGAUAAGGUUUACUGAAGUAACAGA
AAAAUAGAUAAGGUUUACUGAAGUAACAGAUAUGUCCUAAA
AAGGUUUACUGAAGUAACAGAUAUGUCCUAAAGUGUGACCC
UGAAGUAACAGAUAUGUCCUAAAGUGUGACCCGGCGUAGCA
CCUAAAGUGUGACCCGGCGUAGCAAUUACACUAAAUUCAUG
UGACCCGGCGUAGCAAUUACACUAAAUUCAUGCCCCAAAAC
GUAGCAAUUACACUAAAUUCAUGCCCCAAAACGAAGGCAGU
ACACUAAAUUCAUGCCCCAAAACGAAGGCAGUUUCGCCAUC
UCAUGCCCCAAAACGAAGGCAGUUUCGCCAUCUUUGACUAC
AAAACGAAGGCAGUUUCGCCAUCUUUGACUACCUGUGUUGU
CAGUUUCGCCAUCUUUGACUACCUGUGUUGUUCCCUUAUCU
ACUACCUGUGUUGUUCCCUUAUCUUGUGUCUCUUGUGGACC
UUAUCUUGUGUCUCUUGUGGACCAUACACCACAAUUUGUGG
UCUCUUGUGGACCAUACACCACAAUUUGUGGAAACUUUUCC
CCAUACACCACAAUUUGUGGAAACUUUUCCACCAGUUCUUU
CAAUUUGUGGAAACUUUUCCACCAGUUCUUUUACGCCGCCA
ACUUUUCCACCAGUUCUUUUACGCCGCCAACGUGAUCGUGG
CCAGUUCUUUUACGCCGCCAACGUGAUCGUGGUGAUGGUGG
CCGCCAACGUGAUCGUGGUGAUGGUGGGUGAGAAAUAUGGC
GAUCGUGGUGAUGGUGGGUGAGAAAUAUGGCCUCCGGUUGC
AAAUAUGGCCUCCGGUUGCCAGUUAUUGGCGGCAAUGGCGU
GGUUGCCAGUUAUUGGCGGCAAUGGCGUUUAAUACUGGCUC
UAUUGGCGGCAAUGGCGUUUAAUACUGGCUCUGCGUCUCCG
ACUGGCUCUGCGUCUCCGGGAUCGACAAUCAGGCAGCGACC
CGUCUCCGGGAUCGACAAUCAGGCAGCGACCUGCUUCAUCA
AUCAGGCAGCGACCUGCUUCAUCAUUCAAAACCCAGAUGUA
CGACCUGCUUCAUCAUUCAAAACCCAGAUGUAAUUGUCAUC
AUCAUUCAAAACCCAGAUGUAAUUGUCAUCAAAGGCGGGAA
ACCCAGAUGUAAUUGUCAUCAAAGGCGGGAAUACUGUUAAG
UAAUUGUCAUCAAAGGCGGGAAUACUGUUAAGAUUCAUAGA
UCAAAGGCGGGAAUACUGUUAAGAUUCAUAGAUUACCUCUC
GGAAUACUGUUAAGAUUCAUAGAUUACCUCUCAGUGUGAAA
AGAUUCAUAGAUUACCUCUCAGUGUGAAACGGAAGGUUGUG
UACCUCUCAGUGUGAAACGGAAGGUUGUGAUGAAACCGGCA
GUGUGAAACGGAAGGUUGUGAUGAAACCGGCAAGAGUCCCU
AAGGUUGUGAUGAAACCGGCAAGAGUCCCUCAAACUGUCGU
GAAACCGGCAAGAGUCCCUCAAACUGUCGUGGCUCCUGAUU
UCAAACUGUCGUGGCUCCUGAUUGCUGGGGCGAUUUGCCCU
GGCUCCUGAUUGCUGGGGCGAUUUGCCCUGGGGAAAGCUUU
UGGGGCGAUUUGCCCUGGGGAAAGCUUUAUCGCAAGGCGCU
CCUGGGGAAAGCUUUAUCGCAAGGCGCUGGAGCGCCAGCUC
GCUUUAUCGCAAGGCGCUGGAGCGCCAGCUCAACCCGUGGU
AGGCGCUGGAGCGCCAGCUCAACCCGUGGUUCACUAAAAUG
GCCAGCUCAACCCGUGGUUCACUAAAAUGUAUGGUUUUCAU
CCCGUGGUUCACUAAAAUGUAUGGUUUUCAUCUGCUUAAGA
CACUAAAAUGUAUGGUUUUCAUCUGCUUAAGAUUGGCAAUU
GUAUGGUUUUCAUCUGCUUAAGAUUGGCAAUUUAAGCGCAG
UCAUCUGCUUAAGAUUGGCAAUUUAAGCGCAGAAAUCAAUU
AAGAUUGGCAAUUUAAGCGCAGAAAUCAAUUGCGAAGCGUG
AAGCGCAGAAAUCAAUUGCGAAGCGUGCGCGGUUUCUCAUC
CGAAGCGUGCGCGGUUUCUCAUCAAGUGAAUGUUUCUGCGC
CGCGGUUUCUCAUCAAGUGAAUGUUUCUGCGCAAGGAAUGC
UCAAGUGAAUGUUUCUGCGCAAGGAAUGCCCGUCCAGGUAC
UGCGCAAGGAAUGCCCGUCCAGGUACAGGCGGACCCACUUC
GCCCGUCCAGGUACAGGCGGACCCACUUCAUCUUCCUUUUG
GGUACAGGCGGACCCACUUCAUCUUCCUUUUGCCGAUAAAU
ACUUCAUCUUCCUUUUGCCGAUAAAUCCGUUGAUGUUUGUC
UUUUGCCGAUAAAUCCGUUGAUGUUUGUCUACUGGCACAUA
AAAUCCGUUGAUGUUUGUCUACUGGCACAUACAUUGCCGUG
AUGUUUGUCUACUGGCACAUACAUUGCCGUGGUGCACCGAU
CACAUACAUUGCCGUGGUGCACCGAUCCGCAUCGUUUAUUG
GCCGUGGUGCACCGAUCCGCAUCGUUUAUUGCGUGAAGCCG
UCCGCAUCGUUUAUUGCGUGAAGCCGAUCGGGUAUUGAUUG
UUGCGUGAAGCCGAUCGGGUAUUGAUUGAUGAUGGCUGGCU
CGAUCGGGUAUUGAUUGAUGAUGGCUGGCUGGUCAUUAGUG
UUGAUGAUGGCUGGCUGGUCAUUAGUGGCUUCAAUCCCAUC
GGCUGGUCAUUAGUGGCUUCAAUCCCAUCAGUUUUAUGGGA
UUAGUGGCUUCAAUCCCAUCAGUUUUAUGGGAUUACGCAAA
AAUCCCAUCAGUUUUAUGGGAUUACGCAAACUUGUGCCGGU
AGUUUUAUGGGAUUACGCAAACUUGUGCCGGUAUUGCGCAA
UUACGCAAACUUGUGCCGGUAUUGCGCAAAACCUCGCCCUA
CUUGUGCCGGUAUUGCGCAAAACCUCGCCCUAUAACAGCCG
AUUGCGCAAAACCUCGCCCUAUAACAGCCGGAUGUUUACUC
CCUCGCCCUAUAACAGCCGGAUGUUUACUCUGAUGCGGCAG
ACAGCCGGAUGUUUACUCUGAUGCGGCAGCUGGACUGGCUC
UACUCUGAUGCGGCAGCUGGACUGGCUCUCUUUGUUGAAUU
UGGACUGGCUCUCUUUGUUGAAUUUUGAAGUGCUACACGCC
UUGUUGAAUUUUGAAGUGCUACACGCCAGCCGUUUCCACGU
GCUACACGCCAGCCGUUUCCACGUUCUCCCGUGGAACAAAC
GUUUCCACGUUCUCCCGUGGAACAAACACGGAGGAAAACUA
CUCCCGUGGAACAAACACGGAGGAAAACUAUUGAAUGCGCA
AACAAACACGGAGGAAAACUAUUGAAUGCGCAUAUUCCUGC
AGGAAAACUAUUGAAUGCGCAUAUUCCUGCGCUUGGUUGCU
AUUCCUGCGCUUGGUUGCUUACAACUUAUUGUUGCCCGGAA
UACAACUUAUUGUUGCCCGGAAACGGACUAUUCCUUUAACG
UUGUUGCCCGGAAACGGACUAUUCCUUUAACGCUAAAUCCG
GGAAACGGACUAUUCCUUUAACGCUAAAUCCGAUGAAACAG
UUCCUUUAACGCUAAAUCCGAUGAAACAGAGUAAAAACAAG
CGCUAAAUCCGAUGAAACAGAGUAAAAACAAGCCACGAAUU
CGAUGAAACAGAGUAAAAACAAGCCACGAAUUCGCCAGGCG
AGAGUAAAAACAAGCCACGAAUUCGCCAGGCGGUUGGAGCC
CGAAUUCGCCAGGCGGUUGGAGCCACCCGGCAAUGUCGUAA
GGCGGUUGGAGCCACCCGGCAAUGUCGUAAACCACAGGCUU
AGCCACCCGGCAAUGUCGUAAACCACAGGCUUAAACUUCAA
AUGUCGUAAACCACAGGCUUAAACUUCAACUUGGUAGCCUG
GGCUUAAACUUCAACUUGGUAGCCUGUAUCUUCCAGUGUGG
CUUGGUAGCCUGUAUCUUCCAGUGUGGGAUUCAUCGCCGCG
UAUCUUCCAGUGUGGGAUUCAUCGCCGCGGCACGAGCCAGU
GUGGGAUUCAUCGCCGCGGCACGAGCCAGUUCAUCACAGCG
GCCGCGGCACGAGCCAGUUCAUCACAGCGUUCGUUUUCCGG
UCGUUUUCCGGGUGUCCGGCAUGGCCUUUAACCCAUUCCCA
GGGUGUCCGGCAUGGCCUUUAACCCAUUCCCAUUUGAUUUG
AUGGCCUUUAACCCAUUCCCAUUUGAUUUGAUGCUGCCCCA
ACCCAUUCCCAUUUGAUUUGAUGCUGCCCCAAUGCAGCAUC
AUUUGAUUUGAUGCUGCCCCAAUGCAGCAUCAAGACGUUGC
UGCUGCCCCAAUGCAGCAUCAAGACGUUGCCAGAGAUCGAC
UGCAGCAUCAAGACGUUGCCAGAGAUCGACAUUUUUUACUG
AGACGUUGCCAGAGAUCGACAUUUUUUACUGGUUUUUUGUC
UUUUUUGUCUGCGGUUUUCCAGCCACGUUUUUUCCAGUUAU
UUUCCAGCCACGUUUUUUCCAGUUAUGGAUCCACUGGGUGA
UUUUUUCCAGUUAUGGAUCCACUGGGUGAUACCCUGGCGGA
UUAUGGAUCCACUGGGUGAUACCCUGGCGGACAUACUGGCU
ACUGGGUGAUACCCUGGCGGACAUACUGGCUGUCGGUACUC
CGGACAUACUGGCUGUCGGUACUCAAAAUGACUUCGCAAUG
GGCUGUCGGUACUCAAAAUGACUUCGCAAUGUUCUUUUAAC
UGACUUCGCAAUGUUCUUUUAACGCCUCCAGCGCGACAAUA
AAUGUUCUUUUAACGCCUCCAGCGCGACAAUAGCGGCCAUC
UUAACGCCUCCAGCGCGACAAUAGCGGCCAUCAACUCCAUA
CCAGCGCGACAAUAGCGGCCAUCAACUCCAUACGGUUGUUG
CAAUAGCGGCCAUCAACUCCAUACGGUUGUUGGUGGUGCGG
GUUGUUGGUGGUGCGGGUGUAGCCAGCGCUAAAGGUUUUCU
GUGCGGGUGUAGCCAGCGCUAAAGGUUUUCUCGCGUCCGCG
AAGGUUUUCUCGCGUCCGCGAUAGCGUAAAAUAGCGCCGUA
UCGCGUCCGCGAUAGCGUAAAAUAGCGCCGUAACCCCCAGG
AUAGCGUAAAAUAGCGCCGUAACCCCCAGGUCCUGGAUUGC
CCGUAACCCCCAGGUCCUGGAUUGCCCAGACACGAACCAUC
CCAGGUCCUGGAUUGCCCAGACACGAACCAUCGGUGAAAAU
GGAUUGCCCAGACACGAACCAUCGGUGAAAAUUUCUACCUG
AGACACGAACCAUCGGUGAAAAUUUCUACCUGUUUAAGCAU
GUGAAAAUUUCUACCUGUUUAAGCAUCUCUGGUAGACUUCC
CCUGUUUAAGCAUCUCUGGUAGACUUCCUGUAAUUGAAUCG
AUCUCUGGUAGACUUCCUGUAAUUGAAUCGAACUGUAAAAC
GACUUCCUGUAAUUGAAUCGAACUGUAAAACGACAAGUCUG
UAAUUGAAUCGAACUGUAAAACGACAAGUCUGACAUAAAUG
ACUGUAAAACGACAAGUCUGACAUAAAUGACCGCUAUGAGC
CGACAAGUCUGACAUAAAUGACCGCUAUGAGCACUGCAAUU
UGACAUAAAUGACCGCUAUGAGCACUGCAAUUACACGCCAG
UGACCGCUAUGAGCACUGCAAUUACACGCCAGAUCGUUCUC
GAGCACUGCAAUUACACGCCAGAUCGUUCUCGAUACCGAAA
UACACGCCAGAUCGUUCUCGAUACCGAAACCACCGGUAUGA
UCGUUCUCGAUACCGAAACCACCGGUAUGAACCAGAUUGGU
AUACCGAAACCACCGGUAUGAACCAGAUUGGUGCGCACUAU
UAUGAACCAGAUUGGUGCGCACUAUGAAGGCCACAAGAUCA
UGGUGCGCACUAUGAAGGCCACAAGAUCAUUGAGAUUGGUG
UGAAGGCCACAAGAUCAUUGAGAUUGGUGCCGUUGAAGUGG
CAUUGAGAUUGGUGCCGUUGAAGUGGUGAACCGUCGCCUGA
UGGUGCCGUUGAAGUGGUGAACCGUCGCCUGACGGGCAAUA
AAGUGGUGAACCGUCGCCUGACGGGCAAUAACUUCCAUGUU
ACCGUCGCCUGACGGGCAAUAACUUCCAUGUUUAUCUCAAA
GGGCAAUAACUUCCAUGUUUAUCUCAAACCCGAUCGGCUGG
CCAUGUUUAUCUCAAACCCGAUCGGCUGGUGGAUCCGGAAG
CAAACCCGAUCGGCUGGUGGAUCCGGAAGCCUUUGGCGUAC
GAUCCGGAAGCCUUUGGCGUACAUGGUAUUGCCGAUGAAUU
UGGCGUACAUGGUAUUGCCGAUGAAUUUUUGCUCGAUAAGC
UGCCGAUGAAUUUUUGCUCGAUAAGCCCACGUUUGCCGAAG
CGAUAAGCCCACGUUUGCCGAAGUAGCCGAUGAGUUCAUGG
CACGUUUGCCGAAGUAGCCGAUGAGUUCAUGGACUAUAUUC
AGUAGCCGAUGAGUUCAUGGACUAUAUUCGCGGCGCGGAGU
GGACUAUAUUCGCGGCGCGGAGUUGGUGAUCCAUAACGCAG
CGGCGCGGAGUUGGUGAUCCAUAACGCAGCGUUCGAUAUCG
GAUCCAUAACGCAGCGUUCGAUAUCGGCUUUAUGGACUACG
CAGCGUUCGAUAUCGGCUUUAUGGACUACGAGUUUUCGUUG
UAUCGGCUUUAUGGACUACGAGUUUUCGUUGCUUAAGCGCG
ACUACGAGUUUUCGUUGCUUAAGCGCGAUAUUCCGAAGACC
UUUCGUUGCUUAAGCGCGAUAUUCCGAAGACCAAUACUUUC
UUAAGCGCGAUAUUCCGAAGACCAAUACUUUCUGUAAGGUC
CGAAGACCAAUACUUUCUGUAAGGUCACCGAUAGCCUUGCG
UACUUUCUGUAAGGUCACCGAUAGCCUUGCGGUGGCGAGGA
CCGAUAGCCUUGCGGUGGCGAGGAAAAUGUUUCCCGGUAAG
CGAGGAAAAUGUUUCCCGGUAAGCGCAACAGCCUCGAUGCG
UGUUUCCCGGUAAGCGCAACAGCCUCGAUGCGUUAUGUGCU
CGCAACAGCCUCGAUGCGUUAUGUGCUCGCUACGAAAUAGA
CGAUGCGUUAUGUGCUCGCUACGAAAUAGAUAACAGUAAAC
AUGUGCUCGCUACGAAAUAGAUAACAGUAAACGAACGCUGC
CUACGAAAUAGAUAACAGUAAACGAACGCUGCACGGGGCAU
UAACAGUAAACGAACGCUGCACGGGGCAUUACUCGAUGCCC
CGAACGCUGCACGGGGCAUUACUCGAUGCCCAGAUCCUUGC
CGGGGCAUUACUCGAUGCCCAGAUCCUUGCGGAAGUUUAUC
CGAUGCCCAGAUCCUUGCGGAAGUUUAUCUGGCGAUGACCG
UUGCGGAAGUUUAUCUGGCGAUGACCGGUGGUCAAACGUCG
UCUGGCGAUGACCGGUGGUCAAACGUCGAUGGCUUUUGCGA
AAACGUCGAUGGCUUUUGCGAUGGAAGGAGAGACACAACAG
GGCUUUUGCGAUGGAAGGAGAGACACAACAGCAACAAGGUG
GAUGGAAGGAGAGACACAACAGCAACAAGGUGAAGCAACAA
GACACAACAGCAACAAGGUGAAGCAACAAUUCAGCGCAUUG
ACAAGGUGAAGCAACAAUUCAGCGCAUUGUACGUCAGGCAA
GCAACAAUUCAGCGCAUUGUACGUCAGGCAAGUAAGUUACG
CAGCGCAUUGUACGUCAGGCAAGUAAGUUACGCGUUGUUUU
GUACGUCAGGCAAGUAAGUUACGCGUUGUUUUUGCGACAGA
AGUUACGCGUUGUUUUUGCGACAGAUGAAGAGAUUGCAGCU
UGUUUUUGCGACAGAUGAAGAGAUUGCAGCUCAUGAAGCCC
AGAUGAAGAGAUUGCAGCUCAUGAAGCCCGUCUCGAUCUGG
AGCUCAUGAAGCCCGUCUCGAUCUGGUGCAGAAGAAAGGCG
AGCCCGUCUCGAUCUGGUGCAGAAGAAAGGCGGAAGUUGCC
CUGGUGCAGAAGAAAGGCGGAAGUUGCCUCUGGCGAGCAUA
GGCGGAAGUUGCCUCUGGCGAGCAUAAAUACCUGUGAAAGG
UGCCUCUGGCGAGCAUAAAUACCUGUGAAAGGCGCUAAAAA
CGAGCAUAAAUACCUGUGAAAGGCGCUAAAAAUAGCGACUU
AUACCUGUGAAAGGCGCUAAAAAUAGCGACUUGGGCGAUUU
UAAAAAUAGCGACUUGGGCGAUUUUUGCAGCAAACGAUUCA
ACUUGGGCGAUUUUUGCAGCAAACGAUUCAAAAGAUGAGAA
AUUUUUGCAGCAAACGAUUCAAAAGAUGAGAAAAACCGUUG
CAAACGAUUCAAAAGAUGAGAAAAACCGUUGACGAAGGUCG
AAAGAUGAGAAAAACCGUUGACGAAGGUCGAGGCAAUCCGU
AAAACCGUUGACGAAGGUCGAGGCAAUCCGUAAUAUUCGCC
CGAAGGUCGAGGCAAUCCGUAAUAUUCGCCUCGUUCCCAAC
GUAAUAUUCGCCUCGUUCCCAACGGAACACAACGCGGAGCG
CCUCGUUCCCAACGGAACACAACGCGGAGCGGUAGUUCAGU
GGAACACAACGCGGAGCGGUAGUUCAGUCGGUUAGAAUACC
CGAGUCCCGUCCGUUCCGCCACUAUUCACUCAUGAAAAUGA
CGUUCCGCCACUAUUCACUCAUGAAAAUGAGUUCAGAGAGC
ACUAUUCACUCAUGAAAAUGAGUUCAGAGAGCCGCAAGAUU
UCAUGAAAAUGAGUUCAGAGAGCCGCAAGAUUUUUAAUUUU
UGAGUUCAGAGAGCCGCAAGAUUUUUAAUUUUGCGGUUUUU
UAAUUUUGCGGUUUUUUUGUAUUUGAAUUCCACCAUUUCUC
UUUUUUUGUAUUUGAAUUCCACCAUUUCUCUGUUCAAUGAU
AUUCCACCAUUUCUCUGUUCAAUGAUUUUACUCUGGCGUAG
UUUCUCUGUUCAAUGAUUUUACUCUGGCGUAGGUGCGUGAU
CAAUGAUUUUACUCUGGCGUAGGUGCGUGAUUCUCGCUUGU
UACUCUGGCGUAGGUGCGUGAUUCUCGCUUGUUGUCUCAUU
UGAUUCUCGCUUGUUGUCUCAUUCAUUAAAAUUCAAUAAUG
CUUGUUGUCUCAUUCAUUAAAAUUCAAUAAUGAUAUCGAAC
UCAUUCAUUAAAAUUCAAUAAUGAUAUCGAACCAUUCAGCU
AAAAUUCAAUAAUGAUAUCGAACCAUUCAGCUUAAAUAUAU
GAUAUCGAACCAUUCAGCUUAAAUAUAUUUCUAGAGAAUAA
UUCAGCUUAAAUAUAUUUCUAGAGAAUAAAUUUAUAUUGAU
AAUAUAUUUCUAGAGAAUAAAUUUAUAUUGAUUAAAUGAAU
UAGAGAAUAAAUUUAUAUUGAUUAAAUGAAUGUAUAUUUCA
AAUUUAUAUUGAUUAAAUGAAUGUAUAUUUCAAAUUGAUUU
AUUAAAUGAAUGUAUAUUUCAAAUUGAUUUUGUUUGUUAUU
UCAAAUUGAUUUUGUUUGUUAUUAUUUAAGUGAGGUAUAUA
UGUUUGUUAUUAUUUAAGUGAGGUAUAUAAUUAGAGUCCGU
UUAUUUAAGUGAGGUAUAUAAUUAGAGUCCGUUAUCAAUGC
GUAUAUAAUUAGAGUCCGUUAUCAAUGCUAAAUAUUCUAAU
UAGAGUCCGUUAUCAAUGCUAAAUAUUCUAAUCAUUAUGAC
UUAUCAAUGCUAAAUAUUCUAAUCAUUAUGACAGGCGAGGG
UAAAUAUUCUAAUCAUUAUGACAGGCGAGGGAGUGUCCAAU
AUCAUUAUGACAGGCGAGGGAGUGUCCAAUUAUGAAUUCAA
AGGCGAGGGAGUGUCCAAUUAUGAAUUCAAAAAAGCUUUGU
AGUGUCCAAUUAUGAAUUCAAAAAAGCUUUGUUGCAUAUGU
AUUCAAAAAAGCUUUGUUGCAUAUGUGUGUUAUUCUCGCUG
CUUUGUUGCAUAUGUGUGUUAUUCUCGCUGCUUGCAGGAUG
GUGUUAUUCUCGCUGCUUGCAGGAUGUGCCUCUGAAUCUUC
GCUUGCAGGAUGUGCCUCUGAAUCUUCUAUUGAUGAAAAGA
UGCCUCUGAAUCUUCUAUUGAUGAAAAGAAGAAAAAAGCUC
AUCUUCUAUUGAUGAAAAGAAGAAAAAAGCUCAAGUCACAC
UGAAAAGAAGAAAAAAGCUCAAGUCACACAAAGUAAUAUUA
GAAAAAAGCUCAAGUCACACAAAGUAAUAUUAAUAAAAACA
AAGUCACACAAAGUAAUAUUAAUAAAAACACUCCCCAGCAA
AAAGUAAUAUUAAUAAAAACACUCCCCAGCAACUGACAGAC
UAAUAAAAACACUCCCCAGCAACUGACAGACAAAGAUUUAU
CACUCCCCAGCAACUGACAGACAAAGAUUUAUUCGGUAAUG
CAACUGACAGACAAAGAUUUAUUCGGUAAUGAAACCACUCU
CAAAGAUUUAUUCGGUAAUGAAACCACUCUGGCCGUAUCCG
AAUGAAACCACUCUGGCCGUAUCCGAAGAGGAUAUUCAAGC
UCUGGCCGUAUCCGAAGAGGAUAUUCAAGCUGCGCUUGAUG
GGAUAUUCAAGCUGCGCUUGAUGGAGAUGAGUUCCGCGUUC
AGCUGCGCUUGAUGGAGAUGAGUUCCGCGUUCCCCUUAAUU
AUGAGUUCCGCGUUCCCCUUAAUUCUCCUGUAAUACUUGUU
GUUCCCCUUAAUUCUCCUGUAAUACUUGUUCAAUCCGGCAA
UUCUCCUGUAAUACUUGUUCAAUCCGGCAACCGCGCACCGG
AAUACUUGUUCAAUCCGGCAACCGCGCACCGGAAACCAUUA
AUCCGGCAACCGCGCACCGGAAACCAUUAUGCAGGAGGAGA
CGCACCGGAAACCAUUAUGCAGGAGGAGAUGCGAAAAUAUU
AUUAUGCAGGAGGAGAUGCGAAAAUAUUAUACUGUUUCCAC
AGGAGAUGCGAAAAUAUUAUACUGUUUCCACAUUCUCUGGU
GAAAAUAUUAUACUGUUUCCACAUUCUCUGGUAUCCCGGAC
CUGUUUCCACAUUCUCUGGUAUCCCGGACAGGCAAAAGCCU
CAUUCUCUGGUAUCCCGGACAGGCAAAAGCCUCUGACUUGU
CGGACAGGCAAAAGCCUCUGACUUGUAACAAAAACAAAGAU
AAAAGCCUCUGACUUGUAACAAAAACAAAGAUAAAAAUGAG
GACUUGUAACAAAAACAAAGAUAAAAAUGAGAACGAGGAUG
CAAAAACAAAGAUAAAAAUGAGAACGAGGAUGUUGCCAGUG
AGAUAAAAAUGAGAACGAGGAUGUUGCCAGUGCUGAGAAUA
CGAGGAUGUUGCCAGUGCUGAGAAUAUGAACUGGAUGCAGG
UGCCAGUGCUGAGAAUAUGAACUGGAUGCAGGCACUGCGUU
UGAGAAUAUGAACUGGAUGCAGGCACUGCGUUUUGUGGCUG
GCACUGCGUUUUGUGGCUGCAAAAGGACAUCAGAAAGCGAU
UGUGGCUGCAAAAGGACAUCAGAAAGCGAUUAUUGUUUACC
AAGGACAUCAGAAAGCGAUUAUUGUUUACCAGGAUAUGUUG
GAAAGCGAUUAUUGUUUACCAGGAUAUGUUGCAGACAGGAA
UGUUUACCAGGAUAUGUUGCAGACAGGAAAAUAUGACUCUG
GGAUAUGUUGCAGACAGGAAAAUAUGACUCUGCGCUGAAAU
GAAAAUAUGACUCUGCGCUGAAAUCAACAGUAUGGUCCGAC
UCUGCGCUGAAAUCAACAGUAUGGUCCGACUAUAAAAAUGA
AUCAACAGUAUGGUCCGACUAUAAAAAUGACAAACUCACUG
AUGGUCCGACUAUAAAAAUGACAAACUCACUGACGCUAUCU
UAAAAAUGACAAACUCACUGACGCUAUCUCCCUGCGCUACC
UGACGCUAUCUCCCUGCGCUACCUGGUACGUUUCACGCUGG
UGCGCUACCUGGUACGUUUCACGCUGGUGGAUGUGGCAACA
GGUACGUUUCACGCUGGUGGAUGUGGCAACAGGUGAGUGGG
ACGCUGGUGGAUGUGGCAACAGGUGAGUGGGCUACCUGGUC
UGGCAACAGGUGAGUGGGCUACCUGGUCGCCGGUGAAUUAU
GGGCUACCUGGUCGCCGGUGAAUUAUGAAUAUAAAGUGCUU
GUCGCCGGUGAAUUAUGAAUAUAAAGUGCUUCCACCAUUGC
UAUGAAUAUAAAGUGCUUCCACCAUUGCCCGACAAGAAUGA
AGUGCUUCCACCAUUGCCCGACAAGAAUGAAGCCAGUACGA
ACCAUUGCCCGACAAGAAUGAAGCCAGUACGACUGAUAUGA
ACAAGAAUGAAGCCAGUACGACUGAUAUGACAGAGCAGCAA
AAGCCAGUACGACUGAUAUGACAGAGCAGCAAAUCAUGCAA
GACUGAUAUGACAGAGCAGCAAAUCAUGCAACUUAAGCAAA
GACAGAGCAGCAAAUCAUGCAACUUAAGCAAAAGACCUAUA
GCAAAUCAUGCAACUUAAGCAAAAGACCUAUAAAGCGAUGG
GCAACUUAAGCAAAAGACCUAUAAAGCGAUGGUAAAAGAUU
AAGACCUAUAAAGCGAUGGUAAAAGAUUUGGUUAACCGCUA
CGAUGGUAAAAGAUUUGGUUAACCGCUAUCAAUAAUAAAUU
AGAUUUGGUUAACCGCUAUCAAUAAUAAAUUAUAUCUGCCG
ACCGCUAUCAAUAAUAAAUUAUAUCUGCCGCCAGGAAUUUC
AAUAAAUUAUAUCUGCCGCCAGGAAUUUCUGGCGGCAAUAA
CGCCAGGAAUUUCUGGCGGCAAUAAUACAAAAUUCUUUGCA
UUUCUGGCGGCAAUAAUACAAAAUUCUUUGCAUAAGAAAUU
AAUAAUACAAAAUUCUUUGCAUAAGAAAUUUUUCUUGACAA
UGCAUAAGAAAUUUUUCUUGACAAAGACAGUGCAAGAAAGG
UUUCUUGACAAAGACAGUGCAAGAAAGGACAUGGAAUCCGG
AAGACAGUGCAAGAAAGGACAUGGAAUCCGGAGUUAAAAAC
AGAAAGGACAUGGAAUCCGGAGUUAAAAACUGUUUGUUUUA
AGUUAAAAACUGUUUGUUUUAGAAUAUUUAAUUAUUUAACU
CUGUUUGUUUUAGAAUAUUUAAUUAUUUAACUGCUGAAUCU
UUAGAAUAUUUAAUUAUUUAACUGCUGAAUCUUCCUUGCGA
ACUGCUGAAUCUUCCUUGCGAGAAAUAUAUCCAUUAUUACA
UCCUUGCGAGAAAUAUAUCCAUUAUUACAUUUCAUGCCAUU
UAUAUCCAUUAUUACAUUUCAUGCCAUUUUUAAUAUAGAUU
UUACAUUUCAUGCCAUUUUUAAUAUAGAUUGCUCCUGGGAA
UAAUAUAGAUUGCUCCUGGGAAAAUUCCCGUAUUAUUACCG
GCUCCUGGGAAAAUUCCCGUAUUAUUACCGCAGGGGUGAUA
AAUUCCCGUAUUAUUACCGCAGGGGUGAUAAUUAGUAUUGA
AUUAUUACCGCAGGGGUGAUAAUUAGUAUUGACAUAUCCUG
AGGGGUGAUAAUUAGUAUUGACAUAUCCUGUGACAAAAGGA
UAGUAUUGACAUAUCCUGUGACAAAAGGAGCUAUUAAAGGU
AUCCUGUGACAAAAGGAGCUAUUAAAGGUGCUAUUACGAUA
AAGGAGCUAUUAAAGGUGCUAUUACGAUAGCUAUUAGUAAA
AAGGUGCUAUUACGAUAGCUAUUAGUAAAAAUAUAAGAGUU
UUACGAUAGCUAUUAGUAAAAAUAUAAGAGUUAGCUGUAUU
UUAGUAAAAAUAUAAGAGUUAGCUGUAUUGUUAUGUCUGUG
UAAGAGUUAGCUGUAUUGUUAUGUCUGUGGCGAAAUUGACU
GUAUUGUUAUGUCUGUGGCGAAAUUGACUACCUUCGUUUUU
UGUCUGUGGCGAAAUUGACUACCUUCGUUUUUUUGAUUAAG
UGACUACCUUCGUUUUUUUGAUUAAGAAUGAUUUUAUUAUC
CGUUUUUUUGAUUAAGAAUGAUUUUAUUAUCGUAAGUAAAA
AAGAAUGAUUUUAUUAUCGUAAGUAAAAUUACAUGAAUAUU
UUAUUAUCGUAAGUAAAAUUACAUGAAUAUUUAAAAAGGAA
GUAAAAUUACAUGAAUAUUUAAAAAGGAAAACGACAUGAAA
CAUGAAUAUUUAAAAAGGAAAACGACAUGAAACCGAAGCAC
UUAAAAAGGAAAACGACAUGAAACCGAAGCACAGAAUCAAC
AAACGACAUGAAACCGAAGCACAGAAUCAACAUUCUCCAAU
GAAACCGAAGCACAGAAUCAACAUUCUCCAAUCAUAAAAUA
GCACAGAAUCAACAUUCUCCAAUCAUAAAAUAUUUCCGUGG
CAACAUUCUCCAAUCAUAAAAUAUUUCCGUGGAGCAUUUUA
AUCAUAAAAUAUUUCCGUGGAGCAUUUUAUUAUUGAAUAUA
UUUCCGUGGAGCAUUUUAUUAUUGAAUAUAGAGGUUUAACU
AGCAUUUUAUUAUUGAAUAUAGAGGUUUAACUCCGGUAAAA
UUAUUGAAUAUAGAGGUUUAACUCCGGUAAAAAACAAAGAA
AUAGAGGUUUAACUCCGGUAAAAAACAAAGAAGCAUUGAAU
AACUCCGGUAAAAAACAAAGAAGCAUUGAAUGCAGGGAAAA
AAAAAACAAAGAAGCAUUGAAUGCAGGGAAAAAUAAUAUGG
AGAAGCAUUGAAUGCAGGGAAAAAUAAUAUGGCCAUAAAAA
CAGGGAAAAAUAAUAUGGCCAUAAAAAACAUCGAAAGAAAC
AUAAUAUGGCCAUAAAAAACAUCGAAAGAAACUCUUUUAAU
CCAUAAAAAACAUCGAAAGAAACUCUUUUAAUUUAACAUGU
ACAUCGAAAGAAACUCUUUUAAUUUAACAUGUAAACGCAUG
ACUCUUUUAAUUUAACAUGUAAACGCAUGGUUAAUCCUCAU
UAACAUGUAAACGCAUGGUUAAUCCUCAUAUCACGGGUGGA
AACGCAUGGUUAAUCCUCAUAUCACGGGUGGAGUGUUAAGA
AAUCCUCAUAUCACGGGUGGAGUGUUAAGAACAUACAUAAA
AUCACGGGUGGAGUGUUAAGAACAUACAUAAAUGGAGUCAU
GGAGUGUUAAGAACAUACAUAAAUGGAGUCAUGUUUUCCCU
GAACAUACAUAAAUGGAGUCAUGUUUUCCCUUUUCCAUUUA
AGUCAUGUUUUCCCUUUUCCAUUUAUCAAGUUCCUGUUGCC
CAAGUUCCUGUUGCCGUUUUAGUCCAUCUCUAAUUGCAUAU
UGCCGUUUUAGUCCAUCUCUAAUUGCAUAUUUUAAUUUUUC
CAUCUCUAAUUGCAUAUUUUAAUUUUUCUGAUAAAUGGCAU
UGCAUAUUUUAAUUUUUCUGAUAAAUGGCAUUGAGCAUCGA
UAAUUUUUCUGAUAAAUGGCAUUGAGCAUCGAUUUCAUUUA
AUAAAUGGCAUUGAGCAUCGAUUUCAUUUAAAACAACUGUA
AUUGAGCAUCGAUUUCAUUUAAAACAACUGUACACACUAUC
AUUUCAUUUAAAACAACUGUACACACUAUCCCUGUCAGUAA
CUGUACACACUAUCCCUGUCAGUAAAAUUGCUCCUCCGACA
UCAGUAAAAUUGCUCCUCCGACAAGAAUUACUGGAAAGCCA
UUGCUCCUCCGACAAGAAUUACUGGAAAGCCAAAGCUAACA
ACAAGAAUUACUGGAAAGCCAAAGCUAACACAGGCAAAAGA
ACUGGAAAGCCAAAGCUAACACAGGCAAAAGAAGCCAGACU
CCAAAGCUAACACAGGCAAAAGAAGCCAGACUUCCAAUAGC
ACACAGGCAAAAGAAGCCAGACUUCCAAUAGCGGUUGCAAC
AAAGAAGCCAGACUUCCAAUAGCGGUUGCAACACCACCGGC
AGACUUCCAAUAGCGGUUGCAACACCACCGGCUAUAACUGC
CGGUUGCAACACCACCGGCUAUAACUGCUUUGGCCACAUCC
CGGCUAUAACUGCUUUGGCCACAUCCAUUGAAAAAUCGCCA
UGCUUUGGCCACAUCCAUUGAAAAAUCGCCAAGAAAAUUAA
ACAUCCAUUGAAAAAUCGCCAAGAAAAUUAACCAGAUCUCG
GAAAAAUCGCCAAGAAAAUUAACCAGAUCUCGCUCUGAACU
AUUAACCAGAUCUCGCUCUGAACUCAUAAUAAAUUCUAUGG
UCUCGCUCUGAACUCAUAAUAAAUUCUAUGGUUCUGCUGAU
UAAAUUCUAUGGUUCUGCUGAUUUAACCGCAGAGAAGUUCG
GGUUCUGCUGAUUUAACCGCAGAGAAGUUCGCCACAGCAAU
UAACCGCAGAGAAGUUCGCCACAGCAAUCCGAAACCACUGG
AAGUUCGCCACAGCAAUCCGAAACCACUGGCACGUGGAGAA
AGCAAUCCGAAACCACUGGCACGUGGAGAAUAAGCUGCACA
AAACCACUGGCACGUGGAGAAUAAGCUGCACAGGCGUCUGG
GCACGUGGAGAAUAAGCUGCACAGGCGUCUGGACGUGGUAA
UAAGCUGCACAGGCGUCUGGACGUGGUAAUGAAUGAAGACG
GGCGUCUGGACGUGGUAAUGAAUGAAGACGACUACAAAAUA
CGUGGUAAUGAAUGAAGACGACUACAAAAUAAGAAGAGGAA
AAUGAAGACGACUACAAAAUAAGAAGAGGAAACGCAGCAGA
GACUACAAAAUAAGAAGAGGAAACGCAGCAGAAUUAUUUUC
AUAAGAAGAGGAAACGCAGCAGAAUUAUUUUCAGGGAUACG
AACGCAGCAGAAUUAUUUUCAGGGAUACGGCACAUUGCUAU
AUUAUUUUCAGGGAUACGGCACAUUGCUAUUAAUAUUUUGA
GGAUACGGCACAUUGCUAUUAAUAUUUUGACGAAUGAGAAG
ACAUUGCUAUUAAUAUUUUGACGAAUGAGAAGGUAUUCAAG
UUAAUAUUUUGACGAAUGAGAAGGUAUUCAAGGCAGGGUUA
UGACGAAUGAGAAGGUAUUCAAGGCAGGGUUAAGACGUAAG
AAGGUAUUCAAGGCAGGGUUAAGACGUAAGAUGCGAAAAGC
AGGCAGGGUUAAGACGUAAGAUGCGAAAAGCAGCCAUGGAC
AGACGUAAGAUGCGAAAAGCAGCCAUGGACAGAAACUACCU
UGCGAAAAGCAGCCAUGGACAGAAACUACCUGGCGUCAGUC
GACAGAAACUACCUGGCGUCAGUCCUUGCGGGGAGCGGGCU
UGGCGUCAGUCCUUGCGGGGAGCGGGCUUUCGUAGUAAUAC
UGCGGGGAGCGGGCUUUCGUAGUAAUACCCCGACUCUCCCC
GCUUUCGUAGUAAUACCCCGACUCUCCCCGUCCUUAAACAC
CCCCGACUCUCCCCGUCCUUAAACACAACCCCCACUCACCA
CGUCCUUAAACACAACCCCCACUCACCACAACCUAAACUCA
ACACAACCCCCACUCACCACAACCUAAACUCAUCCGCAUCC
ACUCACCACAACCUAAACUCAUCCGCAUCCUGCCAUGCCGG
AAACUCAUCCGCAUCCUGCCAUGCCGGAAACUUUUCUCUAU
CGCAUCCUGCCAUGCCGGAAACUUUUCUCUAUAUUCCCGCA
CAUGCCGGAAACUUUUCUCUAUAUUCCCGCAAUGCUGCCAU
ACUUUUCUCUAUAUUCCCGCAAUGCUGCCAUCGACAGCUCC
UAUAUUCCCGCAAUGCUGCCAUCGACAGCUCCGCAUCAAUG
GCUGCCAUCGACAGCUCCGCAUCAAUGCGCGUUGCCUGAUG
GCAUCAAUGCGCGUUGCCUGAUGCGCGUCGGCAGUAGCGAU
GUUGCCUGAUGCGCGUCGGCAGUAGCGAUAAUCUCUCCUUG
UGCGCGUCGGCAGUAGCGAUAAUCUCUCCUUGCGGAUUAAU
GCGAUAAUCUCUCCUUGCGGAUUAAUCACCCGGCUGUCACC
GGAUUAAUCACCCGGCUGUCACCGCGAUAAUGGCAGCCGUU
ACCCGGCUGUCACCGCGAUAAUGGCAGCCGUUGCCAUCGCU
CGAUAAUGGCAGCCGUUGCCAUCGCUGCCGACGCGAUUGCA
AGCCGUUGCCAUCGCUGCCGACGCGAUUGCAUCCCGCCACA
AUCGCUGCCGACGCGAUUGCAUCCCGCCACAUACGCCUGAU
ACGCGAUUGCAUCCCGCCACAUACGCCUGAUUCUCAAUCGC
CAUCCCGCCACAUACGCCUGAUUCUCAAUCGCGCGGGCCGU
UCUCAAUCGCGCGGGCCGUCAGCAAUGCCUGCCAGUGCAGA
GGCCGUCAGCAAUGCCUGCCAGUGCAGAGAGCGCGGAGCAG
CAAUGCCUGCCAGUGCAGAGAGCGCGGAGCAGGCCAGUUGG
CAGUGCAGAGAGCGCGGAGCAGGCCAGUUGGCGACGUACAG
GCGGAGCAGGCCAGUUGGCGACGUACAGGGCGAGGUCAUAA
AGUUGGCGACGUACAGGGCGAGGUCAUAAUCGUUGAGAUUG
GGGCGAGGUCAUAAUCGUUGAGAUUGCGCGACCACACAGGA
AUAAUCGUUGAGAUUGCGCGACCACACAGGAAAACGUAAGU
AGAUUGCGCGACCACACAGGAAAACGUAAGUCGUAGCACAC
CACAGGAAAACGUAAGUCGUAGCACACCAGCGGCAAAAUAC
AGUCGUAGCACACCAGCGGCAAAAUACGCCAGCCGCGCCAU
CACCAGCGGCAAAAUACGCCAGCCGCGCCAUUCCACAAUCA
CAAAAUACGCCAGCCGCGCCAUUCCACAAUCACUCGCGCAU
AGCCGCGCCAUUCCACAAUCACUCGCGCAUUGCCCGCUUUA
ACUCGCGCAUUGCCCGCUUUAUAAUGUAGAUGCUCAUCUGC
UUGCCCGCUUUAUAAUGUAGAUGCUCAUCUGCCAUGCGGAA
AAUGUAGAUGCUCAUCUGCCAUGCGGAACAGAUGACGCUUA
GCUCAUCUGCCAUGCGGAACAGAUGACGCUUAUCAUAAAAA
AUGCGGAACAGAUGACGCUUAUCAUAAAAAUGUACCGUGCC
AGAUGACGCUUAUCAUAAAAAUGUACCGUGCCGCCCGGCUC
UGUACCGUGCCGCCCGGCUCAACCAGCAAAAAGCGGUUAAC
CCGCCCGGCUCAACCAGCAAAAAGCGGUUAACCGAACCAGA
UCAACCAGCAAAAAGCGGUUAACCGAACCAGACUCCGUUUG
AAAAAGCGGUUAACCGAACCAGACUCCGUUUGUAAUGCAAC
CCGAACCAGACUCCGUUUGUAAUGCAACACUGCCUGCAAUC
UGUAAUGCAACACUGCCUGCAAUCAGCGCAUUGCACUGCUG
ACACUGCCUGCAAUCAGCGCAUUGCACUGCUGCGCCUUAGC
GCAUUGCACUGCUGCGCCUUAGCUGUCAUCCAGUUCACUAC
CUGCGCCUUAGCUGUCAUCCAGUUCACUACGUCAUCUUGUG
GUCAUCCAGUUCACUACGUCAUCUUGUGCUAGCGACGAAGC
UCACUACGUCAUCUUGUGCUAGCGACGAAGCUGCCGCUUCC
GCGACGAAGCUGCCGCUUCCAUGGCAAAGCCGCUGGUAAAC
UCCAUGGCAAAGCCGCUGGUAAACAUCUCCGGUAGAACGAU
CGCUGGUAAACAUCUCCGGUAGAACGAUCACAUCGCGCCCG
ACAUCUCCGGUAGAACGAUCACAUCGCGCCCGGUAAUACCU
ACGAUCACAUCGCGCCCGGUAAUACCUUCCAGUUGACGAUC
CGCGCCCGGUAAUACCUUCCAGUUGACGAUCAAAAUGACGC
AUACCUUCCAGUUGACGAUCAAAAUGACGCAGGUUGGCAGG
GUUGACGAUCAAAAUGACGCAGGUUGGCAGGACCAUCCAUC
AAAUGACGCAGGUUGGCAGGACCAUCCAUCCACACCAGUGG
GUUGGCAGGACCAUCCAUCCACACCAGUGGUUGCUGCAAAA
UCCACACCAGUGGUUGCUGCAAAAGCGUAAUCUUCAAACCA
GUGGUUGCUGCAAAAGCGUAAUCUUCAAACCAGGCACGGUG
AAAAGCGUAAUCUUCAAACCAGGCACGGUGUACAACUCCUU
CUUCAAACCAGGCACGGUGUACAACUCCUUUAUGCGAAGGG
GCACGGUGUACAACUCCUUUAUGCGAAGGGUUUUAUAACUU
UCCUUUAUGCGAAGGGUUUUAUAACUUUAACACCUUAUCAG
CGAAGGGUUUUAUAACUUUAACACCUUAUCAGGCAGUUGCC
UAUAACUUUAACACCUUAUCAGGCAGUUGCCUUAGCGCAGA
CCUUAUCAGGCAGUUGCCUUAGCGCAGAAUAAAUUGAUAAC
CAGUUGCCUUAGCGCAGAAUAAAUUGAUAACAAAUGCUGAU
UAGCGCAGAAUAAAUUGAUAACAAAUGCUGAUAUUGGAAAU
UAAAUUGAUAACAAAUGCUGAUAUUGGAAAUAUCUGAUUUG
AACAAAUGCUGAUAUUGGAAAUAUCUGAUUUGCAAAUUAUC
AUUGGAAAUAUCUGAUUUGCAAAUUAUCGUGUUAUCGCCAG
GAUUUGCAAAUUAUCGUGUUAUCGCCAGGCUUUAGGAGGUU
UCGUGUUAUCGCCAGGCUUUAGGAGGUUAAUAACAUGGGCA
CGCCAGGCUUUAGGAGGUUAAUAACAUGGGCAGGAUAAGCU
AGGAGGUUAAUAACAUGGGCAGGAUAAGCUCGGGAGGAAUG
AUGGGCAGGAUAAGCUCGGGAGGAAUGAUGUUUAAGGCAAU
GCUCGGGAGGAAUGAUGUUUAAGGCAAUAACGACAGUCGCC
GAAUGAUGUUUAAGGCAAUAACGACAGUCGCCGCUCUGGUC
CGACAGUCGCCGCUCUGGUCAUCGCCACCAGUGCAAUGGCG
CCGCUCUGGUCAUCGCCACCAGUGCAAUGGCGCAGGAUGAU
CGCCACCAGUGCAAUGGCGCAGGAUGAUUUAACCAUUAGCA
GCAAUGGCGCAGGAUGAUUUAACCAUUAGCAGCCUUGCAAA
AGGAUGAUUUAACCAUUAGCAGCCUUGCAAAGGGCGAAACC
UAACCAUUAGCAGCCUUGCAAAGGGCGAAACCACCAAAGCU
GCAGCCUUGCAAAGGGCGAAACCACCAAAGCUGCAUUUAAU
GGCGAAACCACCAAAGCUGCAUUUAAUCAGAUGGUACAAGG
CCAAAGCUGCAUUUAAUCAGAUGGUACAAGGGCAUAAGCUG
UAAUCAGAUGGUACAAGGGCAUAAGCUGCCUGCCUGGGUGA
AUAAGCUGCCUGCCUGGGUGAUGAAAGGCGGUACUUAUACU
CCUGGGUGAUGAAAGGCGGUACUUAUACUCCCGCACAAACC
GGCGGUACUUAUACUCCCGCACAAACCGUAACGUUGGGAGA
UAUACUCCCGCACAAACCGUAACGUUGGGAGAUGAGACGUA
GCACAAACCGUAACGUUGGGAGAUGAGACGUAUCAGGUGAU
AACGUUGGGAGAUGAGACGUAUCAGGUGAUGAGCGCGUGCA
AUGAGACGUAUCAGGUGAUGAGCGCGUGCAAACCGCAUGAC
AUCAGGUGAUGAGCGCGUGCAAACCGCAUGACUGUGGCUCG
GAGCGCGUGCAAACCGCAUGACUGUGGCUCGCAACGUAUCG
ACCGCAUGACUGUGGCUCGCAACGUAUCGCUGUGAUGUGGU
GCUCGCAACGUAUCGCUGUGAUGUGGUCCGAGAAAUCUAAU
UAUCGCUGUGAUGUGGUCCGAGAAAUCUAAUCAGAUGACGG
GAUGUGGUCCGAGAAAUCUAAUCAGAUGACGGGGCUGUUCU
AGAUGACGGGGCUGUUCUCGACUAUUGAUGAGAAAACGUCG
GCUGUUCUCGACUAUUGAUGAGAAAACGUCGCAAGAGAAAC
UAUUGAUGAGAAAACGUCGCAAGAGAAACUCACCUGGCUGA
AAACGUCGCAAGAGAAACUCACCUGGCUGAAUGUGAACGAU
AAGAGAAACUCACCUGGCUGAAUGUGAACGAUGCGCUUUCG
CACCUGGCUGAAUGUGAACGAUGCGCUUUCGAUUGAUGGUA
AUGUGAACGAUGCGCUUUCGAUUGAUGGUAAAACGGUGUUG
AUGCGCUUUCGAUUGAUGGUAAAACGGUGUUGUUCGCGGCG
CGGUGUUGUUCGCGGCGUUGACCGGCAGCCUGGAAAACCAU
GGCGUUGACCGGCAGCCUGGAAAACCAUCCGGAUGGCUUUA
CAGCCUGGAAAACCAUCCGGAUGGCUUUAAUUUUAAAUAAU
AAACCAUCCGGAUGGCUUUAAUUUUAAAUAAUUAGCGGAUA
GGAUGGCUUUAAUUUUAAAUAAUUAGCGGAUAAAGAAACGG
UAAUUUUAAAUAAUUAGCGGAUAAAGAAACGGAGCCUUUCG
AUUAGCGGAUAAAGAAACGGAGCCUUUCGGCUCCGUUAUUC
CGGAGCCUUUCGGCUCCGUUAUUCAUUUACGCGGCUUCAAC
UUAUUCAUUUACGCGGCUUCAACUUUCCGCACUUUCUCCGG
ACGCGGCUUCAACUUUCCGCACUUUCUCCGGCAACUUUACC
CUUUCCGCACUUUCUCCGGCAACUUUACCGGCUUCGUCGCC
ACUUUACCGGCUUCGUCGCCAGCUCUUCCGGAUCAAAGUCA
UUCGUCGCCAGCUCUUCCGGAUCAAAGUCAUCAACGUUAAU
AGCUCUUCCGGAUCAAAGUCAUCAACGUUAAUACUGCGCAG
GGAUCAAAGUCAUCAACGUUAAUACUGCGCAGACGGCUUUC
CAUCAACGUUAAUACUGCGCAGACGGCUUUCUUCAGCUUUC
CUGCGCAGACGGCUUUCUUCAGCUUUCACCAGAAUAGCGGC
GGCUUUCUUCAGCUUUCACCAGAAUAGCGGCUUCAUCUUUA
UUCACCAGAAUAGCGGCUUCAUCUUUAUCAAUCAGCCCCUU
AUAGCGGCUUCAUCUUUAUCAAUCAGCCCCUUCACCAGCGC
CUUUAUCAAUCAGCCCCUUCACCAGCGCGUUGUGCGCCAGU
UCACCAGCGCGUUGUGCGCCAGUUCAUCCAGACGGGUAAAC
CGUUGUGCGCCAGUUCAUCCAGACGGGUAAACGGCAGGUUU
CCAGUUCAUCCAGACGGGUAAACGGCAGGUUUUUACCCAGC
CGGGUAAACGGCAGGUUUUUACCCAGCUCUUUACAGAUCCG
AGGUUUUUACCCAGCUCUUUACAGAUCCGCUGAUGAAUUGG
AGCUCUUUACAGAUCCGCUGAUGAAUUGGGUCGGCGGCAAU
UGAUGAAUUGGGUCGGCGGCAAUCACAUCCACCAGCGCCUC
GGUCGGCGGCAAUCACAUCCACCAGCGCCUCUUCCAGCAAG
CAUCCACCAGCGCCUCUUCCAGCAAGCCAACCGGAUUAUGC
GCGCCUCUUCCAGCAAGCCAACCGGAUUAUGCUCGCUCGGC
GAUUAUGCUCGCUCGGCGUCAGGUACUGACCGCGACCAAUG
GGCGUCAGGUACUGACCGCGACCAAUGCGGGAACGGGUGGC
CUGACCGCGACCAAUGCGGGAACGGGUGGCGUUCGGCACUU
GGGAACGGGUGGCGUUCGGCACUUGUAAAAUCUUCGCCACU
UGGCGUUCGGCACUUGUAAAAUCUUCGCCACUUUAUGAUCC
GCACUUGUAAAAUCUUCGCCACUUUAUGAUCCAGCUUGUCA
UCUUCGCCACUUUAUGAUCCAGCUUGUCAGAAGGUGCCAGA
UUUAUGAUCCAGCUUGUCAGAAGGUGCCAGAUAAUGACGUC
AGCUUGUCAGAAGGUGCCAGAUAAUGACGUCCGGUCGGGAA
GAUAAUGACGUCCGGUCGGGAAGAUCACCACAUUCAGCAGC
GUCCGGUCGGGAAGAUCACCACAUUCAGCAGCCCGGCAACC
GGAAGAUCACCACAUUCAGCAGCCCGGCAACCACGCGGUUC
CCACAUUCAGCAGCCCGGCAACCACGCGGUUCGGGAAGUUU
CGGCAACCACGCGGUUCGGGAAGUUUUGCAGUAAAUCAUCC
CGCGGUUCGGGAAGUUUUGCAGUAAAUCAUCCAUCGCCUGU
AGUUUUGCAGUAAAUCAUCCAUCGCCUGUUCAGCCUGAUAC
AAAUCAUCCAUCGCCUGUUCAGCCUGAUACAGCGCAUCUUG
UCGCCUGUUCAGCCUGAUACAGCGCAUCUUGUACGCCCCAG
CCUGAUACAGCGCAUCUUGUACGCCCCAGUGCACCAGCGGC
CAUCUUGUACGCCCCAGUGCACCAGCGGCAGGUCGGCUUCA
CGCCCCAGUGCACCAGCGGCAGGUCGGCUUCAUUACGGCCU
ACCAGCGGCAGGUCGGCUUCAUUACGGCCUUCGUCGUCAUA
UCAUUACGGCCUUCGUCGUCAUAACGCUUCAGCACGGCAGA
CUUCGUCGUCAUAACGCUUCAGCACGGCAGAGGCGAGGUAG
AUAACGCUUCAGCACGGCAGAGGCGAGGUAGAGCUGGCUUA
CAGCACGGCAGAGGCGAGGUAGAGCUGGCUUAAAAUAUCCC
AGGCGAGGUAGAGCUGGCUUAAAAUAUCCCCCAGACGGGCC
GCUGGCUUAAAAUAUCCCCCAGACGGGCCGAGAUGCGCUCG
AAUAUCCCCCAGACGGGCCGAGAUGCGCUCGCGACGUUUCA
CGGGCCGAGAUGCGCUCGCGACGUUUCAGGCUGCCGCCCAG
GACGUUUCAGGCUGCCGCCCAGCACUGCCAUCGAGACAUCA
GGCUGCCGCCCAGCACUGCCAUCGAGACAUCAGAAAGCAGG
AGCACUGCCAUCGAGACAUCAGAAAGCAGGGCGAGGUUGGC
AGACAUCAGAAAGCAGGGCGAGGUUGGCGCUCAGGCGGUUC
GCAGGGCGAGGUUGGCGCUCAGGCGGUUCAGGUGCUGAUAG
GGUUGGCGCUCAGGCGGUUCAGGUGCUGAUAGUAGCGUUUA
CAGGCGGUUCAGGUGCUGAUAGUAGCGUUUAGUGGCAUCGC
AGGUGCUGAUAGUAGCGUUUAGUGGCAUCGCCGGUUGGCGU
CGGUUGGCGUGCUGCUGGUUAAACCGCGCGUCAGGCCCAGC
UGCUGGUUAAACCGCGCGUCAGGCCCAGCCAGAAGCUGCGA
ACCGCGCGUCAGGCCCAGCCAGAAGCUGCGAACUUUGUUGC
AGGCCCAGCCAGAAGCUGCGAACUUUGUUGCUACCGACGUG
AAGCUGCGAACUUUGUUGCUACCGACGUGACCGAUAUGUUU
ACUUUGUUGCUACCGACGUGACCGAUAUGUUUGAACAACAG
CGACGUGACCGAUAUGUUUGAACAACAGUUUAUCGAACGCG
AUAUGUUUGAACAACAGUUUAUCGAACGCGUUGACGUCAUU
ACAGUUUAUCGAACGCGUUGACGUCAUUGUUCUUCGCCGCU
CAUUGUUCUUCGCCGCUUCCAUCUCUUCCAGCACGUACGGA
UCGCCGCUUCCAUCUCUUCCAGCACGUACGGAUGGCAACGA
AUCUCUUCCAGCACGUACGGAUGGCAACGAAUCGCUCCUUG
AGCACGUACGGAUGGCAACGAAUCGCUCCUUGUCCGAAGAU
AACGAAUCGCUCCUUGUCCGAAGAUCAUCAUGCUGCGGGUC
CUCCUUGUCCGAAGAUCAUCAUGCUGCGGGUCAGAAUGUUA
AGAUCAUCAUGCUGCGGGUCAGAAUGUUAGCCCCUUCAACG
GUCAGAAUGUUAGCCCCUUCAACGGUGAUGGCAAUCGGUGC
GCCCCUUCAACGGUGAUGGCAAUCGGUGCGCCCUGGUAAGC
GGCAAUCGGUGCGCCCUGGUAAGCACGCGCCAGGAAGUUGC
CGCCCUGGUAAGCACGCGCCAGGAAGUUGCUUUGCCCGAGC
CCAGGAAGUUGCUUUGCCCGAGCAUAAUGCCUUUACCGCCG
UGCCCGAGCAUAAUGCCUUUACCGCCGGUAAUAUCCAUCGC
AUAAUGCCUUUACCGCCGGUAAUAUCCAUCGCAUCAAUAAU
CCGCCGGUAAUAUCCAUCGCAUCAAUAAUCGACUGCUGCCC
AUCCAUCGCAUCAAUAAUCGACUGCUGCCCGCGGUGGGUAC
GACUGCUGCCCGCGGUGGGUACAGUGAUACUUAACGAUAGC
CGGUGGGUACAGUGAUACUUAACGAUAGCCGACAGCACGGC
GUGAUACUUAACGAUAGCCGACAGCACGGCAGGUUUUUCGC
ACGAUAGCCGACAGCACGGCAGGUUUUUCGCCGAGCAUAAU
GCACGGCAGGUUUUUCGCCGAGCAUAAUGCCGUAGGUAAUC
UUCGCCGAGCAUAAUGCCGUAGGUAAUCAGCGAUGCCGCAG
AAUGCCGUAGGUAAUCAGCGAUGCCGCAGCAUCCAUCACGU
GUAAUCAGCGAUGCCGCAGCAUCCAUCACGUAGGCAUUACC
UGCCGCAGCAUCCAUCACGUAGGCAUUACCGGCAAUACGCG
AUCACGUAGGCAUUACCGGCAAUACGCGCCAGCGGCUCUUC
CAUUACCGGCAAUACGCGCCAGCGGCUCUUCAAUCCCUUCC
AUACGCGCCAGCGGCUCUUCAAUCCCUUCCAUCUUACCAAU
GCGGCUCUUCAAUCCCUUCCAUCUUACCAAUAGAGAUUUUG
CAAUCCCUUCCAUCUUACCAAUAGAGAUUUUGAACUGACGG
UCUUACCAAUAGAGAUUUUGAACUGACGGCGAAUGUGAGCA
GAGAUUUUGAACUGACGGCGAAUGUGAGCAUACGCGCCGGU
AACUGACGGCGAAUGUGAGCAUACGCGCCGGUUGCCAGCGC
GAGCAUACGCGCCGGUUGCCAGCGCUACCGAUUUCACGCCG
GCCGGUUGCCAGCGCUACCGAUUUCACGCCGCCGGUUGAGU
CGAUUUCACGCCGCCGGUUGAGUUGGAAGGCAGGGUGAUGC
CGCCGGUUGAGUUGGAAGGCAGGGUGAUGCCGCGGCCUACC
GCAGGGUGAUGCCGCGGCCUACCGAGAGGCACUCCACCAGC
GCCGCGGCCUACCGAGAGGCACUCCACCAGCAUCCGCCAGC
CCGAGAGGCACUCCACCAGCAUCCGCCAGCCUUGCCCGGCC
UCCGCCAGCCUUGCCCGGCCAUUUUCGGCCCGCCGAUGAUG
CGGCCAUUUUCGGCCCGCCGAUGAUGUAAUCGAUCGGCACG
GCCCGCCGAUGAUGUAAUCGAUCGGCACGAAGACAUCUUUA
UGAUGUAAUCGAUCGGCACGAAGACAUCUUUACCGCGCGUC
AUCGGCACGAAGACAUCUUUACCGCGCGUCGGUCCGUUCUG
CGCGCGUCGGUCCGUUCUGGAACGGUACGUUCAGCGGGAAG
CGUUCUGGAACGGUACGUUCAGCGGGAAGUGGCGACGACCA
ACGUUCAGCGGGAAGUGGCGACGACCAAUUUCCACGCCCGG
AGUGGCGACGACCAAUUUCCACGCCCGGCGUGGUGGUUGGG
CGCCCGGCGUGGUGGUUGGGAUCAGCGCACAGGUAAUGCCU
GGUGGUUGGGAUCAGCGCACAGGUAAUGCCUAAAUCUUCUG
UCAGCGCACAGGUAAUGCCUAAAUCUUCUGCACCGCCGAGU
GUAAUGCCUAAAUCUUCUGCACCGCCGAGUAAUUUUUCCGG
AAUCUUCUGCACCGCCGAGUAAUUUUUCCGGGUCGGAGAGU
GAGUAAUUUUUCCGGGUCGGAGAGUUUAAACGCCAGCCCAA
UUCCGGGUCGGAGAGUUUAAACGCCAGCCCAAGCACGGUCG
GAGAGUUUAAACGCCAGCCCAAGCACGGUCGCAAUCGGUGC
GCCAGCCCAAGCACGGUCGCAAUCGGUGCCAGCGUAAUGUA
GCACGGUCGCAAUCGGUGCCAGCGUAAUGUAGCGUUUGUUC
AAUCGGUGCCAGCGUAAUGUAGCGUUUGUUCCAGGUCAGAC
CGUAAUGUAGCGUUUGUUCCAGGUCAGACGCAUCCCCAGCA
GUUUGUUCCAGGUCAGACGCAUCCCCAGCACCUGCUGGCCC
AGGUCAGACGCAUCCCCAGCACCUGCUGGCCCUGCCAUUCG
CAGCACCUGCUGGCCCUGCCAUUCGCCCAUGCAGACAAUCC
GCCCUGCCAUUCGCCCAUGCAGACAAUCCCGGUGUCCGGAA
CAGACAAUCCCGGUGUCCGGAAUCGCGCCCGCAUCGGAACC
GUGUCCGGAAUCGCGCCCGCAUCGGAACCCGCUUCCGGGCU
AACCCGCUUCCGGGCUGGUCAGUGCAAAGCAGGGGAUCUCC
CGGGCUGGUCAGUGCAAAGCAGGGGAUCUCCUGACCACGCG
GCAAAGCAGGGGAUCUCCUGACCACGCGCCAGACGCGGCAG
GGAUCUCCUGACCACGCGCCAGACGCGGCAGAUAGUGAUCU
GACCACGCGCCAGACGCGGCAGAUAGUGAUCUUUCUGCUCG
UAGUGAUCUUUCUGCUCGUCAGUGCCGUAAUGUUGCAACAG
UUCUGCUCGUCAGUGCCGUAAUGUUGCAACAGUUCGCCCGG
CAGUGCCGUAAUGUUGCAACAGUUCGCCCGGGCCUAAUGAG
GCAACAGUUCGCCCGGGCCUAAUGAGUUUGGCACGCCGACG
CCGGGCCUAAUGAGUUUGGCACGCCGACGGUAAUCGCCAGG
GAGUUUGGCACGCCGACGGUAAUCGCCAGGAUCCCGCUCAC
CGCCGACGGUAAUCGCCAGGAUCCCGCUCACGCCGGAGAGU
UAAUCGCCAGGAUCCCGCUCACGCCGGAGAGUUUUUGCAGC
GGAUCCCGCUCACGCCGGAGAGUUUUUGCAGCACGCGAGAC
UCACGCCGGAGAGUUUUUGCAGCACGCGAGACUGGGCAUAA
GAGUUUUUGCAGCACGCGAGACUGGGCAUAAGCCGAGAACU
CAGCACGCGAGACUGGGCAUAAGCCGAGAACUCCAGCCCGC
AGACUGGGCAUAAGCCGAGAACUCCAGCCCGCCGUACUCUU
CGAGAACUCCAGCCCGCCGUACUCUUUUUUGAUGAUCAUCG
GCCCGCCGUACUCUUUUUUGAUGAUCAUCGCGAAGAAACGA
CUUUUUUGAUGAUCAUCGCGAAGAAACGAUGCUCUUUAAGG
GCGAAGAAACGAUGCUCUUUAAGGUACGCCCACAACUCCGG
AUGCUCUUUAAGGUACGCCCACAACUCCGGCGGCAGAUCCG
ACGCCCACAACUCCGGCGGCAGAUCCGCCAGCUCAUGGGUG
ACUCCGGCGGCAGAUCCGCCAGCUCAUGGGUGAUCUGGAAA
GAUCCGCCAGCUCAUGGGUGAUCUGGAAAUCAUUCGCCAUC
UCAUGGGUGAUCUGGAAAUCAUUCGCCAUCCGGCAGGCUUC
GAAAUCAUUCGCCAUCCGGCAGGCUUCUUCUACCGGGCCGU
CCAUCCGGCAGGCUUCUUCUACCGGGCCGUCGAGAAACGCU
CUUCUUCUACCGGGCCGUCGAGAAACGCUUGCUCUUCGGCG
ACGCUUGCUCUUCGGCGGUCAGGCGCGGCUGCGGAUAGUUA
GCGGUCAGGCGCGGCUGCGGAUAGUUAUGCAGCUUUUUCCA
GCGGCUGCGGAUAGUUAUGCAGCUUUUUCCAGUCCGGCUUG
AUAGUUAUGCAGCUUUUUCCAGUCCGGCUUGCCCUGGAACA
UCCAGUCCGGCUUGCCCUGGAACAAGUCGCCCUCCCACCAG
CUGGAACAAGUCGCCCUCCCACCAGGUGGUGCCCGCAUCAA
UCCCACCAGGUGGUGCCCGCAUCAAUCGCUUCUUUCUCAGU
GCAUCAAUCGCUUCUUUCUCAGUGCGCGACAUCGGCGGCAU
CUUCUUUCUCAGUGCGCGACAUCGGCGGCAUCACCUUACGG
CAGUGCGCGACAUCGGCGGCAUCACCUUACGGAAACCGCGA
UCGGCGGCAUCACCUUACGGAAACCGCGAAAUACCGGCGCG
UCACCUUACGGAAACCGCGAAAUACCGGCGCGGAAAUCAUC
ACCGCGAAAUACCGGCGCGGAAAUCAUCGACUUACGCAUAG
UACCGGCGCGGAAAUCAUCGACUUACGCAUAGGCGCAAAGU
GAAAUCAUCGACUUACGCAUAGGCGCAAAGUUAAAUGGCAC
UUACGCAUAGGCGCAAAGUUAAAUGGCACGAGGAUAAUGGC
GCGCAAAGUUAAAUGGCACGAGGAUAAUGGCCAGAGGCACC
AUGGCACGAGGAUAAUGGCCAGAGGCACCAGUACCCACGCC
GGAUAAUGGCCAGAGGCACCAGUACCCACGCCGACCACAGA
AGGCACCAGUACCCACGCCGACCACAGACCAGCAACGCCGA
ACCCACGCCGACCACAGACCAGCAACGCCGAGGGCGGCUGU
ACCACAGACCAGCAACGCCGAGGGCGGCUGUCCAGGCGAGC
AACGCCGAGGGCGGCUGUCCAGGCGAGCAAAAUCAGACUGC
GGCGGCUGUCCAGGCGAGCAAAAUCAGACUGCUGAUAAAUA
CGAGCAAAAUCAGACUGCUGAUAAAUAAGCUCACGCGGUGA
GACUGCUGAUAAAUAAGCUCACGCGGUGAUAGAACAACGCG
AAAUAAGCUCACGCGGUGAUAGAACAACGCGCCGAGCAGGA
GGUGAUAGAACAACGCGCCGAGCAGGACAACCGUAGCGAGA
ACAACGCGCCGAGCAGGACAACCGUAGCGAGAAUACUCAAA
CGAGCAGGACAACCGUAGCGAGAAUACUCAAAAUCAUCAUA
CAACCGUAGCGAGAAUACUCAAAAUCAUCAUAACGAAAAGC
CGAGAAUACUCAAAAUCAUCAUAACGAAAAGCCCCUUACUU
UCAAAAUCAUCAUAACGAAAAGCCCCUUACUUGUAGGAGGU
ACGAAAAGCCCCUUACUUGUAGGAGGUCUGACCACUUGUGA
CCUUACUUGUAGGAGGUCUGACCACUUGUGAUGAUAUGGUU
AGGAGGUCUGACCACUUGUGAUGAUAUGGUUGUAGUGGAUG
ACUUGUGAUGAUAUGGUUGUAGUGGAUGUAAAAACAUUUAG
GAUAUGGUUGUAGUGGAUGUAAAAACAUUUAGCAAUAUGUU
UAGUGGAUGUAAAAACAUUUAGCAAUAUGUUUACAAUAUAA
AAACAUUUAGCAAUAUGUUUACAAUAUAAUUACAACAAAGC
AAUAUGUUUACAAUAUAAUUACAACAAAGCUCACAUUGUUG
AUAUAAUUACAACAAAGCUCACAUUGUUGCUGUUUUUAUCC
CUCACAUUGUUGCUGUUUUUAUCCGCACUUCAGGUCAAAAA
GCUGUUUUUAUCCGCACUUCAGGUCAAAAAGUCCUGGUCAU
AUCCGCACUUCAGGUCAAAAAGUCCUGGUCAUAGCACCUGC
CAGGUCAAAAAGUCCUGGUCAUAGCACCUGCCCGUACUUCU
UGGUCAUAGCACCUGCCCGUACUUCUCGCUUUUGGCGGUAU
UACUUCUCGCUUUUGGCGGUAUCCGGUACACUGCAUUUUGU
CUUUUGGCGGUAUCCGGUACACUGCAUUUUGUCUAUUACAU
CGGUACACUGCAUUUUGUCUAUUACAUUUAUGCUGAAGGAU
GCAUUUUGUCUAUUACAUUUAUGCUGAAGGAUAUCCUCAUG
UAUUACAUUUAUGCUGAAGGAUAUCCUCAUGUACCAGGAUC
GCUGAAGGAUAUCCUCAUGUACCAGGAUCUUAUUCGUAACG
UCCUCAUGUACCAGGAUCUUAUUCGUAACGAACUGAACGAA
CCAGGAUCUUAUUCGUAACGAACUGAACGAAGCGGCGGAAA
UAUUCGUAACGAACUGAACGAAGCGGCGGAAACGCUGGCUA
CGAACUGAACGAAGCGGCGGAAACGCUGGCUAACUUUUUAA
AAGCGGCGGAAACGCUGGCUAACUUUUUAAAAGAUGACGCC
AAACGCUGGCUAACUUUUUAAAAGAUGACGCCAAUAUUCAC
ACUUUUUAAAAGAUGACGCCAAUAUUCACGCCAUUCAGCGC
AUGACGCCAAUAUUCACGCCAUUCAGCGCGCGGCGGUCCUG
CAGCGCGCGGCGGUCCUGUUAGCAGACAGCUUUAAAGCCGG
UCCUGUUAGCAGACAGCUUUAAAGCCGGUGGCAAAGUGCUU
ACAGCUUUAAAGCCGGUGGCAAAGUGCUUUCCUGCGGCAAC
GCAAAGUGCUUUCCUGCGGCAACGGCGGUUCCCAUUGCGAC
CUGCGGCAACGGCGGUUCCCAUUGCGACGCUAUGCACUUUG
GCGGUUCCCAUUGCGACGCUAUGCACUUUGCCGAAGAGUUG
CGACGCUAUGCACUUUGCCGAAGAGUUGACCGGUCGCUACC
CGAAGAGUUGACCGGUCGCUACCGUGAAAACCGUCCGGGCU
GACCGGUCGCUACCGUGAAAACCGUCCGGGCUACCCGGCGA
CCGUGAAAACCGUCCGGGCUACCCGGCGAUUGCUAUUUCUG
CGGGCUACCCGGCGAUUGCUAUUUCUGACGUUAGUCAUAUU
CGAUUGCUAUUUCUGACGUUAGUCAUAUUUCCUGCGUCGGU
GUCAUAUUUCCUGCGUCGGUAAUGAUUUCGGUUUCAAUGAU
UCGGUAAUGAUUUCGGUUUCAAUGAUAUUUUCUCCCGCUAC
CAAUGAUAUUUUCUCCCGCUACGUUGAAGCGGUAGGUCGCG
UCCCGCUACGUUGAAGCGGUAGGUCGCGAAGGCGAUGUACU
GUUGAAGCGGUAGGUCGCGAAGGCGAUGUACUGCUGGGGAU
GUAGGUCGCGAAGGCGAUGUACUGCUGGGGAUCUCCACCUC
AAGGCGAUGUACUGCUGGGGAUCUCCACCUCCGGUAACUCU
UGGGGAUCUCCACCUCCGGUAACUCUGCAAACGUGAUCAAA
CCACCUCCGGUAACUCUGCAAACGUGAUCAAAGCGAUCGCA
GUAACUCUGCAAACGUGAUCAAAGCGAUCGCAGCGGCGCGU
AACGUGAUCAAAGCGAUCGCAGCGGCGCGUGAGAAGGGAAU
AGCGAUCGCAGCGGCGCGUGAGAAGGGAAUGAAAGUGAUCA
CGGCGCGUGAGAAGGGAAUGAAAGUGAUCACCCUGACCGGU
AGAAGGGAAUGAAAGUGAUCACCCUGACCGGUAAAGACGGC
AAGUGAUCACCCUGACCGGUAAAGACGGCGGCAAAAUGGCU
UGACCGGUAAAGACGGCGGCAAAAUGGCUGGCACGGCGGAU
ACGGCGGCAAAAUGGCUGGCACGGCGGAUAUCGAAAUUCGC
AAAUGGCUGGCACGGCGGAUAUCGAAAUUCGCGUACCGCAC
GCGGAUAUCGAAAUUCGCGUACCGCACUUUGGUUAUGCCGA
UCGCGUACCGCACUUUGGUUAUGCCGACCGCAUUCAGGAGA
ACUUUGGUUAUGCCGACCGCAUUCAGGAGAUUCACAUUAAA
AUGCCGACCGCAUUCAGGAGAUUCACAUUAAAGUGAUCCAU
GCAUUCAGGAGAUUCACAUUAAAGUGAUCCAUAUCCUGAUC
GAUUCACAUUAAAGUGAUCCAUAUCCUGAUCCAGUUGAUUG
AGUGAUCCAUAUCCUGAUCCAGUUGAUUGAAAAAGAGAUGG
UAUCCUGAUCCAGUUGAUUGAAAAAGAGAUGGUUAAGUAAG
UGAUUGAAAAAGAGAUGGUUAAGUAAGUCUGGCGUAGGCCG
UGGUUAAGUAAGUCUGGCGUAGGCCGGAUAAGACGUUUACG
GGAUAAGACGUUUACGCCGCAUCCGGCAUUUGUGCGCUGAU
UGACGCGUCUUAUCAUGCCUACAAAUCUGUACGCGAACCGU
UAUCAUGCCUACAAAUCUGUACGCGAACCGUAGGCCGAAUA
CAAAUCUGUACGCGAACCGUAGGCCGAAUAAUGCGUUCACG
GUAGGCCGAAUAAUGCGUUCACGCCGCAUCCGACCUGAAAA
AUGCGUUCACGCCGCAUCCGACCUGAAAAUUCUUAAAUCAA
CAUCCGACCUGAAAAUUCUUAAAUCAAUCUUCGCCGGGGGC
AUCAAUCUUCGCCGGGGGCCAUGCGCUCCCGCUGUUGUGGA
AUGCGCUCCCGCUGUUGUGGAGGUUACCCAUGUGCGAAUUG
CGCUGUUGUGGAGGUUACCCAUGUGCGAAUUGCUCGGGAUG
CCAUGUGCGAAUUGCUCGGGAUGAGCGCCAACGUCCCUACC
AAUUGCUCGGGAUGAGCGCCAACGUCCCUACCGAUAUCUGC
GGAUGAGCGCCAACGUCCCUACCGAUAUCUGCUUUAGUUUC
UCCCUACCGAUAUCUGCUUUAGUUUCACCGGGCUUGUACAG
UUUAGUUUCACCGGGCUUGUACAGCGUGGUGGUGGAACCGG
CUUGUACAGCGUGGUGGUGGAACCGGGCCACAUAAAGAUGG
CGUGGUGGUGGAACCGGGCCACAUAAAGAUGGCUGGGGCAU
CACAUAAAGAUGGCUGGGGCAUUACCUUUUACGAAGGUAAA
UGGCUGGGGCAUUACCUUUUACGAAGGUAAAGGCUGUCGCA
CAUUACCUUUUACGAAGGUAAAGGCUGUCGCACAUUUAAAG
ACGAAGGUAAAGGCUGUCGCACAUUUAAAGAUCCACAACCC
AGGCUGUCGCACAUUUAAAGAUCCACAACCCAGCUUUAAUU
CAUUUAAAGAUCCACAACCCAGCUUUAAUUCCCCCAUCGCC
AACCCAGCUUUAAUUCCCCCAUCGCCAAACUUGUCCAGGAC
CCCCAUCGCCAAACUUGUCCAGGACUACCCGAUAAAAUCCU
AACUUGUCCAGGACUACCCGAUAAAAUCCUGUUCGGUGGUG
AUCCUGUUCGGUGGUGGCUCAUAUUCGCCAGGCUAAUCGGG
GGUGGUGGCUCAUAUUCGCCAGGCUAAUCGGGGCGAGGUGG
UCGCCAGGCUAAUCGGGGCGAGGUGGCGCUGGAAAAUACUC
UCGGGGCGAGGUGGCGCUGGAAAAUACUCACCCAUUUACCC
GGUGGCGCUGGAAAAUACUCACCCAUUUACCCGCGAGUUAU
UACUCACCCAUUUACCCGCGAGUUAUGGGGGCGUAACUGGA
UAACGGACAACUGACGGGCUACAAAUCACUGGAAACCGGCA
GACGGGCUACAAAUCACUGGAAACCGGCAACUUCCGCCCGG
CAAAUCACUGGAAACCGGCAACUUCCGCCCGGUAGGCGAAA
ACCGGCAACUUCCGCCCGGUAGGCGAAACCGACAGCGAAAA
CCGCCCGGUAGGCGAAACCGACAGCGAAAAAGCCUUCUGCU
AGGCGAAACCGACAGCGAAAAAGCCUUCUGCUGGCUCCUGC
AGCCUUCUGCUGGCUCCUGCAUAAAUUAACGCAGCGUUACC
GCUCCUGCAUAAAUUAACGCAGCGUUACCCGCGCACACCGG
UAACGCAGCGUUACCCGCGCACACCGGGCAACAUGGCGGCG
GUUACCCGCGCACACCGGGCAACAUGGCGGCGGUAUUUAAA
CCGGGCAACAUGGCGGCGGUAUUUAAAUAUAUCGCCUCACU
UGGCGGCGGUAUUUAAAUAUAUCGCCUCACUGGCGGAUGAA
AUAUAUCGCCUCACUGGCGGAUGAACUGCGGCAGAAGGGCG
ACUGGCGGAUGAACUGCGGCAGAAGGGCGUUUUCAACAUGC
UGCGGCAGAAGGGCGUUUUCAACAUGCUGCUUUCGGACGGG
UUUCAACAUGCUGCUUUCGGACGGGCGCUAUGUAAUGGCGU
GCUGCUUUCGGACGGGCGCUAUGUAAUGGCGUAUUGCUCGA
CGGGCGCUAUGUAAUGGCGUAUUGCUCGACUAAUUUACACU
UAAUGGCGUAUUGCUCGACUAAUUUACACUGGAUCACCCGC
GCUCGACUAAUUUACACUGGAUCACCCGCCGCGCGCCGUUU
CGCGCGCCGUUUGGCGUGGCAACGUUGCUGGAUCAGGAUGU
UGGCGUGGCAACGUUGCUGGAUCAGGAUGUGGAAAUCGACU
GUUGCUGGAUCAGGAUGUGGAAAUCGACUUCAGCUCGCAGA
AGGAUGUGGAAAUCGACUUCAGCUCGCAGACCACACCGAAU
AAAUCGACUUCAGCUCGCAGACCACACCGAAUGAUGUGGUC
UCAGCUCGCAGACCACACCGAAUGAUGUGGUCACGGUGAUU
CCACACCGAAUGAUGUGGUCACGGUGAUUGCAACACAGCCG
GAUGUGGUCACGGUGAUUGCAACACAGCCGCUGACGGGCAA
UGAUUGCAACACAGCCGCUGACGGGCAAUGAAACCUGGCAA
ACAGCCGCUGACGGGCAAUGAAACCUGGCAAAAGAUUAUGC
GACGGGCAAUGAAACCUGGCAAAAGAUUAUGCCAGGCGAAU
ACCUGGCAAAAGAUUAUGCCAGGCGAAUGGCGCUUAUUUUG
AUGCCAGGCGAAUGGCGCUUAUUUUGCCUCGGGGAGCGUGU
GCGCUUAUUUUGCCUCGGGGAGCGUGUAGUUUGAUGCCAGU
CUCGGGGAGCGUGUAGUUUGAUGCCAGUUGUGGCUGCACAA
UUGAUGCCAGUUGUGGCUGCACAACUUCGUGGCUUAACGGC
GCUGCACAACUUCGUGGCUUAACGGCUUGCUGACCACGUAA
CGUGGCUUAACGGCUUGCUGACCACGUAACGACCAUUGACC
GGCUUGCUGACCACGUAACGACCAUUGACCACAGAAACGGU
CCACGUAACGACCAUUGACCACAGAAACGGUUGGUGGCUUA
ACAGAAACGGUUGGUGGCUUACGGGUUUGCUCAAAGUAGUC
GGUGGCUUACGGGUUUGCUCAAAGUAGUCGUAACCCGGCUU
GGUUUGCUCAAAGUAGUCGUAACCCGGCUUCAGUUGCUCCC
AGUAGUCGUAACCCGGCUUCAGUUGCUCCCAGAAGUCCUUA
ACCCGGCUUCAGUUGCUCCCAGAAGUCCUUAAAGUUGGAAU
AGUUGCUCCCAGAAGUCCUUAAAGUUGGAAUAUUUAUGGCG
CAGAAGUCCUUAAAGUUGGAAUAUUUAUGGCGCUUCAUAUU
UGGAAUAUUUAUGGCGCUUCAUAUUGGCGUCGGUCAUGCGG
GCUUCAUAUUGGCGUCGGUCAUGCGGAACGGGUAAAUACUC
GUCGGUCAUGCGGAACGGGUAAAUACUCACUUGCACGCUCG
ACGGGUAAAUACUCACUUGCACGCUCGGCUGACCAAACACC
CUCACUUGCACGCUCGGCUGACCAAACACCAGCGCACCAGU
CGCUCGGCUGACCAAACACCAGCGCACCAGUAACGAACUGG
CCAAACACCAGCGCACCAGUAACGAACUGGAAUAUCUCAUC
GCGCACCAGUAACGAACUGGAAUAUCUCAUCAAUACCCUGA
ACGAACUGGAAUAUCUCAUCAAUACCCUGAUUGGUCAUUGC
AAUAUCUCAUCAAUACCCUGAUUGGUCAUUGCGUAGCAGCC
ACCCUGAUUGGUCAUUGCGUAGCAGCCGAUGGAAACACAAU
CAUUGCGUAGCAGCCGAUGGAAACACAAUCGCCGUGGAUCA
UGGAAACACAAUCGCCGUGGAUCAUCAGGUAUUUCCCUUCA
AUCGCCGUGGAUCAUCAGGUAUUUCCCUUCAUAACCAUGCG
AUCAUCAGGUAUUUCCCUUCAUAACCAUGCGCACGGUCAUA
UUCCCUUCAUAACCAUGCGCACGGUCAUAGGCAUUGGGGAA
CCAUGCGCACGGUCAUAGGCAUUGGGGAAACCAAUAUUAAU
CGGUCAUAGGCAUUGGGGAAACCAAUAUUAAUCGCUUUGUA
GCAUUGGGGAAACCAAUAUUAAUCGCUUUGUAGUAACGGCU
ACCAAUAUUAAUCGCUUUGUAGUAACGGCUGUCUGGUUUUA
AGUAACGGCUGUCUGGUUUUAACUGAUUACGCUGGACGCUA
GUUUUAACUGAUUACGCUGGACGCUAUAAAACCCUUCCGGG
GAUUACGCUGGACGCUAUAAAACCCUUCCGGGCUUUUGAAA
AAAACCCUUCCGGGCUUUUGAAAUCGCCCUGACGCUGUUUU
GGGCUUUUGAAAUCGCCCUGACGCUGUUUUGGCCCUAAGCC
CCUGACGCUGUUUUGGCCCUAAGCCGCCGGAAUAUUUACAG
UUUUGGCCCUAAGCCGCCGGAAUAUUUACAGAUUUUAUAGC
UAAGCCGCCGGAAUAUUUACAGAUUUUAUAGCUGUCGAGCA
GGAAUAUUUACAGAUUUUAUAGCUGUCGAGCAGUUGAUAUU
AGAUUUUAUAGCUGUCGAGCAGUUGAUAUUGCUCGCCCAUU
GCAGUUGAUAUUGCUCGCCCAUUUUGACGUAGAGAUCGAGC
UUGCUCGCCCAUUUUGACGUAGAGAUCGAGCGUACGUUCUU
UUGACGUAGAGAUCGAGCGUACGUUCUUCCUUGAAGAUCUG
CGAGCGUACGUUCUUCCUUGAAGAUCUGGAUGUAGACAGGG
GUUCUUCCUUGAAGAUCUGGAUGUAGACAGGGGAUCCCAUC
GAUCUGGAUGUAGACAGGGGAUCCCAUCAACUGCUGCUUAU
GUAGACAGGGGAUCCCAUCAACUGCUGCUUAUACUCUUUGC
GAUCCCAUCAACUGCUGCUUAUACUCUUUGCUCACAGGCGU
GCUGCUUAUACUCUUUGCUCACAGGCGUGGUAGAGCUACUG
UCUUUGCUCACAGGCGUGGUAGAGCUACUGCUGCCCAGCAA
UGGUAGAGCUACUGCUGCCCAGCAAACCGGCAAAUGAAACG
CUGCUGCCCAGCAAACCGGCAAAUGAAACGCACGGGAUCAA
CAAACCGGCAAAUGAAACGCACGGGAUCAACAACAUCGCAA
AAAUGAAACGCACGGGAUCAACAACAUCGCAAGAAUUAAUG
CACGGGAUCAACAACAUCGCAAGAAUUAAUGCGAUUUUACG
ACAUCGCAAGAAUUAAUGCGAUUUUACGCAUACUGCUUAUU
GAAUUAAUGCGAUUUUACGCAUACUGCUUAUUCCUUGAUAA
CGAUUUUACGCAUACUGCUUAUUCCUUGAUAAAACGGUUAC
CAUACUGCUUAUUCCUUGAUAAAACGGUUACACACGCCAGG
UAUUCCUUGAUAAAACGGUUACACACGCCAGGACGGCAAAA
AUAAAACGGUUACACACGCCAGGACGGCAAAAUGGAUCCCA
UUACACACGCCAGGACGGCAAAAUGGAUCCCAAAUCGGAAU
AGGACGGCAAAAUGGAUCCCAAAUCGGAAUAGUCUGGAUUU
AAUGGAUCCCAAAUCGGAAUAGUCUGGAUUUGGAAGGCUCA
UCGGAAUAGUCUGGAUUUGGAAGGCUCACAUUAUCACCAAA
UCUGGAUUUGGAAGGCUCACAUUAUCACCAAAAGAGUUUUA
GGAAGGCUCACAUUAUCACCAAAAGAGUUUUACGCAAGCCU
AUUAUCACCAAAAGAGUUUUACGCAAGCCUGUCGGCGCAGG
UUACGCAAGCCUGUCGGCGCAGGGUUUACAAAUUUCAUCGG
CCUGUCGGCGCAGGGUUUACAAAUUUCAUCGGAAGCGGGCU
GGGUUUACAAAUUUCAUCGGAAGCGGGCUUUACCCAAAGAG
UUUCAUCGGAAGCGGGCUUUACCCAAAGAGCGCCGCGUGAG
UACCCAAAGAGCGCCGCGUGAGUUCCAGUUCUCUCAAAUCG
GCGUGAGUUCCAGUUCUCUCAAAUCGUAAAAGUUUAUCGGU
CCAGUUCUCUCAAAUCGUAAAAGUUUAUCGGUAAGUUUGUA
AAUCGUAAAAGUUUAUCGGUAAGUUUGUAAAUCAGGAUCCA
AGUUUAUCGGUAAGUUUGUAAAUCAGGAUCCAGUCCGGUUC
AAGUUUGUAAAUCAGGAUCCAGUCCGGUUCGACAUGAGCAU
UCAGGAUCCAGUCCGGUUCGACAUGAGCAUCGCGAUAACCU
GGUUCGACAUGAGCAUCGCGAUAACCUUUCCAUGAACCUUG
AGCAUCGCGAUAACCUUUCCAUGAACCUUGCAGCGGGUGGU
AACCUUUCCAUGAACCUUGCAGCGGGUGGUCUUUAUAAACA
CCUUGCAGCGGGUGGUCUUUAUAAACAGCUGGAAGCGGUAA
UGGUCUUUAUAAACAGCUGGAAGCGGUAAAGUAUUAUUGAU
UAAACAGCUGGAAGCGGUAAAGUAUUAUUGAUAAGAAGCGU
GAAGCGGUAAAGUAUUAUUGAUAAGAAGCGUCAUAAGAUAU
UAUUAUUGAUAAGAAGCGUCAUAAGAUAUUUCAAUUUAUUC
GAAGCGUCAUAAGAUAUUUCAAUUUAUUCAUAUCCUUAUGA
UAAGAUAUUUCAAUUUAUUCAUAUCCUUAUGACGCUUUUGU
AAUUUAUUCAUAUCCUUAUGACGCUUUUGUGCAAGUUUUAC
UCCUUAUGACGCUUUUGUGCAAGUUUUACAUCCUUUGAAUA
CGCUUUUGUGCAAGUUUUACAUCCUUUGAAUAUUGUCCCGA
GCAAGUUUUACAUCCUUUGAAUAUUGUCCCGAGUAUUCAAU
AUCCUUUGAAUAUUGUCCCGAGUAUUCAAUAUCCCUUUGAA
UAUUGUCCCGAGUAUUCAAUAUCCCUUUGAAUCAUAUUUAA
GAGUAUUCAAUAUCCCUUUGAAUCAUAUUUAAAUUCCUAAU
UAUCCCUUUGAAUCAUAUUUAAAUUCCUAAUUUAUCAAAUA
GAAUCAUAUUUAAAUUCCUAAUUUAUCAAAUAAAUCAUCGG
UUAAAUUCCUAAUUUAUCAAAUAAAUCAUCGGCGUCUUUGG
UCAUCGGCGUCUUUGGCCUUAUGAACAUCAAUGCCAGCUUC
UCUUUGGCCUUAUGAACAUCAAUGCCAGCUUCGCUGUUUUU
UGCCAGCUUCGCUGUUUUUGAUUGAUUGAAUGGUUAAUUGA
CGCUGUUUUUGAUUGAUUGAAUGGUUAAUUGAUUAGGCUCG
AUUGAUUGAAUGGUUAAUUGAUUAGGCUCGCGUAAAUCAAA
UUAAUUGAUUAGGCUCGCGUAAAUCAAACGGCAAUGCCUUU
GCUCGCGUAAAUCAAACGGCAAUGCCUUUUCACGCGCGACC
UCAAACGGCAAUGCCUUUUCACGCGCGACCUUUGUGAGGGU
UUUCACGCGCGACCUUUGUGAGGGUUAUGCGAACCAGGUCA
ACCUUUGUGAGGGUUAUGCGAACCAGGUCAGAGAUGGUCAG
AGGGUUAUGCGAACCAGGUCAGAGAUGGUCAGCCCCAUCCC
GAACCAGGUCAGAGAUGGUCAGCCCCAUCCCGGCCAGUACG
UGGUCAGCCCCAUCCCGGCCAGUACGUCCGCUGCCUGAUUC
GCCAGUACGUCCGCUGCCUGAUUCUUCAGAUCUUCAUCGAU
UCCGCUGCCUGAUUCUUCAGAUCUUCAUCGAUUCGGGCGCG
GAUUCUUCAGAUCUUCAUCGAUUCGGGCGCGAACAAACGCG
UCUUCAUCGAUUCGGGCGCGAACAAACGCGUUAGCAGCCAU
CGGGCGCGAACAAACGCGUUAGCAGCCAUUGGGGUAUCUCC
GCGUUAGCAGCCAUUGGGGUAUCUCCUGUGCUGUAUAUUUA
UGGGGUAUCUCCUGUGCUGUAUAUUUAUUCAGCUUGAAUUG
CCUGUGCUGUAUAUUUAUUCAGCUUGAAUUGUAGCUCAAAU
AUUUAUUCAGCUUGAAUUGUAGCUCAAAUGAGCAACAGCGA
CUUGAAUUGUAGCUCAAAUGAGCAACAGCGACAAUCCAUGA
AGCUCAAAUGAGCAACAGCGACAAUCCAUGAGUAAUUUAAU
AGCAACAGCGACAAUCCAUGAGUAAUUUAAUAAACGGAUGU
GACAAUCCAUGAGUAAUUUAAUAAACGGAUGUUUUUACAUA
UUUAAUAAACGGAUGUUUUUACAUAAUUAACUGAAAUAUAU
CGGAUGUUUUUACAUAAUUAACUGAAAUAUAUAUGUUAAUU
UACAUAAUUAACUGAAAUAUAUAUGUUAAUUUUAUAAUAAU
GAAAUAUAUAUGUUAAUUUUAUAAUAAUGGUUUAUUAAGUU
UAAUUUUAUAAUAAUGGUUUAUUAAGUUUGUUCAGAAACGA
AUGGUUUAUUAAGUUUGUUCAGAAACGAUCCGGGAUACACU
UUGUUCAGAAACGAUCCGGGAUACACUGCAACAUUAAAGCA
AACGAUCCGGGAUACACUGCAACAUUAAAGCAUGACCAGCC
AUACACUGCAACAUUAAAGCAUGACCAGCCAUUAUUGAGUA
ACAUUAAAGCAUGACCAGCCAUUAUUGAGUAUGUCCUUGCC
AUGACCAGCCAUUAUUGAGUAUGUCCUUGCCGUCGAUUCCA
UGAGUAUGUCCUUGCCGUCGAUUCCAUCCUUUGUAUUGUCG
CCGUCGAUUCCAUCCUUUGUAUUGUCGGGAUUACUGUUGAU
CCAUCCUUUGUAUUGUCGGGAUUACUGUUGAUUUGUUUGCC
UAUUGUCGGGAUUACUGUUGAUUUGUUUGCCGUUUUCUUCA
AUUUGUUUGCCGUUUUCUUCAUUUGCCAGCGCCACCACAUC
UUUCUUCAUUUGCCAGCGCCACCACAUCACAUAUCUCUUUC
UGCCAGCGCCACCACAUCACAUAUCUCUUUCAGCUACGCCG
CCACAUCACAUAUCUCUUUCAGCUACGCCGCCCGCCAGCGG
UUUCAGCUACGCCGCCCGCCAGCGGAUGCAAAACCGUGCGC
CGCCGCCCGCCAGCGGAUGCAAAACCGUGCGCGUUUAUUAA
AUGCAAAACCGUGCGCGUUUAUUAAAACAGUACCAAACUCA
UGCGCGUUUAUUAAAACAGUACCAAACUCAUCUGAAAAAGC
AUUAAAACAGUACCAAACUCAUCUGAAAAAGCAGGCCAGCU
GUACCAAACUCAUCUGAAAAAGCAGGCCAGCUAUAUUGUGG
UCUGAAAAAGCAGGCCAGCUAUAUUGUGGAAGGCAAUGCCG
GCAGGCCAGCUAUAUUGUGGAAGGCAAUGCCGAAAGCAAAA
UAUUGUGGAAGGCAAUGCCGAAAGCAAAAGGGCGCUACGCC
GCCGAAAGCAAAAGGGCGCUACGCCAGCACAACCGGGAGCA
AAAGGGCGCUACGCCAGCACAACCGGGAGCAGAUAAAACAG
ACGCCAGCACAACCGGGAGCAGAUAAAACAGCAUCCAGAAU
CAACCGGGAGCAGAUAAAACAGCAUCCAGAAUGGUUUCCUG
GCAGAUAAAACAGCAUCCAGAAUGGUUUCCUGCUCCGCUCA
AAUGGUUUCCUGCUCCGCUCAAGGCGAGUGACAGACGCUGG
UGCUCCGCUCAAGGCGAGUGACAGACGCUGGCAGGCGCUGG
GGCGAGUGACAGACGCUGGCAGGCGCUGGCGGAAAACAACC
ACGCUGGCAGGCGCUGGCGGAAAACAACCACUUUUUAAGCA
GGCGCUGGCGGAAAACAACCACUUUUUAAGCAGCGACCAUC
AAAACAACCACUUUUUAAGCAGCGACCAUCUGCAUAACAUU
UUUAAGCAGCGACCAUCUGCAUAACAUUACCGAAGUGGCGA
CCAUCUGCAUAACAUUACCGAAGUGGCGAUUCACCGCCUGG
CAUUACCGAAGUGGCGAUUCACCGCCUGGAGCAGCAGCUUG
AGUGGCGAUUCACCGCCUGGAGCAGCAGCUUGGCAAGCCUU
GCCUGGAGCAGCAGCUUGGCAAGCCUUACGUCUGGGGCGGU
AGCCUUACGUCUGGGGCGGUACGCGGCCUGAUAAAGGCUUU
CUGGGGCGGUACGCGGCCUGAUAAAGGCUUUGACUGUAGCG
GCGGCCUGAUAAAGGCUUUGACUGUAGCGGGUUGGUUUUUU
CUGUAGCGGGUUGGUUUUUUAUGCCUACAACAAGAUCCUUG
GUUGGUUUUUUAUGCCUACAACAAGAUCCUUGAGGCUAAGC
UGCCUACAACAAGAUCCUUGAGGCUAAGCUCCCGCGCACGG
UUGAGGCUAAGCUCCCGCGCACGGCCAAUGAGAUGUACCAC
GCUCCCGCGCACGGCCAAUGAGAUGUACCACUAUCGCCGGG
CACGGCCAAUGAGAUGUACCACUAUCGCCGGGCAACGAUUG
AUGUACCACUAUCGCCGGGCAACGAUUGUGGCGAACAACGA
GCCGGGCAACGAUUGUGGCGAACAACGACCUGCGCCGGGGA
AACAACGACCUGCGCCGGGGAGAUUUGCUGUUUUUCCAUAU
GGGAGAUUUGCUGUUUUUCCAUAUCCACAGCCGCGAGAUAG
UUUCCAUAUCCACAGCCGCGAGAUAGCCGAUCAUAUGGGCG
CCACAGCCGCGAGAUAGCCGAUCAUAUGGGCGUGUAUUUGG
AGCCGAUCAUAUGGGCGUGUAUUUGGGCGAUGGGCAAUUUA
UAUGGGCGUGUAUUUGGGCGAUGGGCAAUUUAUCGAGUCGC
AUUUGGGCGAUGGGCAAUUUAUCGAGUCGCCACGUACCGGC
GGGCAAUUUAUCGAGUCGCCACGUACCGGCGAAACCAUUCG
CGAGUCGCCACGUACCGGCGAAACCAUUCGGAUAAGCCGAU
GUACCGGCGAAACCAUUCGGAUAAGCCGAUUAGCCGAACCU
ACCAUUCGGAUAAGCCGAUUAGCCGAACCUUUCUGGCAGGA
AUUAGCCGAACCUUUCUGGCAGGACCAUUUUUUGGGCGCGC
ACCAUUUUUUGGGCGCGCGCAGGAUUUUGACGGAAGAGACG
UGGGCGCGCGCAGGAUUUUGACGGAAGAGACGAUUUUGUAG
GCAGGAUUUUGACGGAAGAGACGAUUUUGUAGGACGGAUAA
GACGGAAGAGACGAUUUUGUAGGACGGAUAAGGCGUUUACG
UGGCGCGUCUUAUCAUGCCUACGAGCCCGCGAAUAUUUGCG
AUCAUGCCUACGAGCCCGCGAAUAUUUGCGAGCCGCUUUCC
CGAGCCCGCGAAUAUUUGCGAGCCGCUUUCCCGAUAUAAAA
AUUUGCGAGCCGCUUUCCCGAUAUAAAACAACCUCAUUGCC
CCGCUUUCCCGAUAUAAAACAACCUCAUUGCCAACCUUUCC
UAUAAAACAACCUCAUUGCCAACCUUUCCUUUUCUUCUUAC
CAACCUUUCCUUUUCUUCUUACCGUUGAGAAAAAGGAGUCG
CUUUUCUUCUUACCGUUGAGAAAAAGGAGUCGCCAUGUCUG
GUUGAGAAAAAGGAGUCGCCAUGUCUGAAUAUCGUCGUUAU
AGGAGUCGCCAUGUCUGAAUAUCGUCGUUAUUACAUCAAGG
CAUGUCUGAAUAUCGUCGUUAUUACAUCAAGGGGGGAACAU
AUAUCGUCGUUAUUACAUCAAGGGGGGAACAUGGUUUUUCA
UAUUACAUCAAGGGGGGAACAUGGUUUUUCACGGUGAAUUU
AGGGGGGAACAUGGUUUUUCACGGUGAAUUUACGAAAUCGU
UGGUUUUUCACGGUGAAUUUACGAAAUCGUCGAAGCCAACU
GUGAAUUUACGAAAUCGUCGAAGCCAACUUUUGACCACCCA
AUCGUCGAAGCCAACUUUUGACCACCCAGUACCAGAUGCUC
CCAACUUUUGACCACCCAGUACCAGAUGCUCCGUCACGCCA
CCAGUACCAGAUGCUCCGUCACGCCAUUAUUAAAGUUAAGC
UGCUCCGUCACGCCAUUAUUAAAGUUAAGCGAGACAGGCCU
GCCAUUAUUAAAGUUAAGCGAGACAGGCCUUUUGAAAUCAA
UAAGCGAGACAGGCCUUUUGAAAUCAACGCCUGGGUCGUUU
AACGCCUGGGUCGUUUUGCCAGAGCAUAUGCACUGUAUCUG
CGUUUUGCCAGAGCAUAUGCACUGUAUCUGGACAUUACCUG
AGCAUAUGCACUGUAUCUGGACAUUACCUGAAGGCGAUGAU
CUGUAUCUGGACAUUACCUGAAGGCGAUGAUGAUUUUUCCU
GACAUUACCUGAAGGCGAUGAUGAUUUUUCCUCGCGCUGGC
UUUUUCCUCGCGCUGGCGGGAAAUUAAAAAGCAAUUUACCC
GCGCUGGCGGGAAAUUAAAAAGCAAUUUACCCAUGCUUGUG
AAUUAAAAAGCAAUUUACCCAUGCUUGUGGAUUGAAAAAUA
CAAUUUACCCAUGCUUGUGGAUUGAAAAAUAUCUGGCAACC
AUGCUUGUGGAUUGAAAAAUAUCUGGCAACCACGUUUUUGG
UUGAAAAAUAUCUGGCAACCACGUUUUUGGGAGCACGCCAU
CUGGCAACCACGUUUUUGGGAGCACGCCAUCCGCAAUACCA
UUUGGGAGCACGCCAUCCGCAAUACCAAAGAUUAUAGGCAU
CGCCAUCCGCAAUACCAAAGAUUAUAGGCAUCAUGUUGAUU
CAAUACCAAAGAUUAUAGGCAUCAUGUUGAUUAUAUUUAUA
AGAUUAUAGGCAUCAUGUUGAUUAUAUUUAUAUAAAUCCAG
GCAUCAUGUUGAUUAUAUUUAUAUAAAUCCAGUAAAGCAUG
GAUUAUAUUUAUAUAAAUCCAGUAAAGCAUGGUUGGGUAAA
CCAGUAAAGCAUGGUUGGGUAAAGCAAGUGAGUGAUUGGCC
AUGGUUGGGUAAAGCAAGUGAGUGAUUGGCCAUUCUCAACG
AAGCAAGUGAGUGAUUGGCCAUUCUCAACGUUCCAUCGCGA
UUGGCCAUUCUCAACGUUCCAUCGCGAUGUCGCGCGAGGGU
UUCCAUCGCGAUGUCGCGCGAGGGUUAUAUCCCAUCGAUUG
UCGCGCGAGGGUUAUAUCCCAUCGAUUGGGCGGGGGACGUA
UCCCAUCGAUUGGGCGGGGGACGUAACGGAUUUUAGUGCCG
UUGGGCGGGGGACGUAACGGAUUUUAGUGCCGGGGAGCGUA
AACGGAUUUUAGUGCCGGGGAGCGUAUCAUUUCAUAAUUGU
GCCGGGGAGCGUAUCAUUUCAUAAUUGUGCGCAGAUGCCUG
AUCAUUUCAUAAUUGUGCGCAGAUGCCUGAUGCGACGCUAG
AUGCGACGCUAGCGCGUCUUAUCAUGCCUACAAACUUGUGC
UAGCGCGUCUUAUCAUGCCUACAAACUUGUGCCGGAUCGGU
CAAACUUGUGCCGGAUCGGUAGGCCGGAUAAGGCGUUUAUG
CCGGAUCGGUAGGCCGGAUAAGGCGUUUAUGCCGCAUCCGG
UUAUGCCGCAUCCGGCAGUUAUGCGCAGAUGCCUGAUGCGA
UGCCUACAAACUUGUGCCUGAACGGUAGGACGGAUAAGGCG
GCCGCAUCCGGCAGUUGUGCACCAAUGCUGGAUACUUACAU
CAGUUGUGCACCAAUGCUGGAUACUUACAUCAACGCCCCCA
CAAUGCUGGAUACUUACAUCAACGCCCCCAUAAUCUUCAAC
AUACUUACAUCAACGCCCCCAUAAUCUUCAACUCCAGCUCA
UCAACGCCCCCAUAAUCUUCAACUCCAGCUCAUCCGGCACU
AUAAUCUUCAACUCCAGCUCAUCCGGCACUUCGUUAUACGA
AGCUCAUCCGGCACUUCGUUAUACGACAGCACAUGCAGCCC
GCACUUCGUUAUACGACAGCACAUGCAGCCCCGGCGCAAAC
AGCACAUGCAGCCCCGGCGCAAACAACCUUGCAUAACGCGC
CCCGGCGCAAACAACCUUGCAUAACGCGCCAGCAAAGGGCG
ACAACCUUGCAUAACGCGCCAGCAAAGGGCGCAGCUGCGGU
AACGCGCCAGCAAAGGGCGCAGCUGCGGUGGCACCAGCAGC
AAGGGCGCAGCUGCGGUGGCACCAGCAGCACCGGGUCUUUC
GCUGCGGUGGCACCAGCAGCACCGGGUCUUUCCCCGCCGCU
GGUCUUUCCCCGCCGCUUUCAUCUGCUCUUUCACCUGUGGC
CCGCUUUCAUCUGCUCUUUCACCUGUGGCAUCGUACUCUGG
UCUGCUCUUUCACCUGUGGCAUCGUACUCUGGAACUGGUUG
CCUGUGGCAUCGUACUCUGGAACUGGUUGAGCAUAUUCGGA
UCGUACUCUGGAACUGGUUGAGCAUAUUCGGAUCGACCGGC
AACUGGUUGAGCAUAUUCGGAUCGACCGGCACGCUGUCGAG
GCAUAUUCGGAUCGACCGGCACGCUGUCGAGCAUCACUUUC
GAUCGACCGGCACGCUGUCGAGCAUCACUUUCCCGCCCUGU
UUCCCGCCCUGUUGCGCCUGAUUCACCACGUUGGUCAGCAG
CCUGAUUCACCACGUUGGUCAGCAGAUUUUCCAGCUCAUUA
CGUUGGUCAGCAGAUUUUCCAGCUCAUUAUUCAGCGUAUAC
GAUUUUCCAGCUCAUUAUUCAGCGUAUACACCGUCAGCUCC
GCUCAUUAUUCAGCGUAUACACCGUCAGCUCCUGCUUGCGA
ACCGUCAGCUCCUGCUUGCGAACGAACGGAUGGGUAAUGCU
UCCUGCUUGCGAACGAACGGAUGGGUAAUGCUGCGCCGCAA
GAUGGGUAAUGCUGCGCCGCAAUGCCAGGCGCACAUCGGCC
UGCGCCGCAAUGCCAGGCGCACAUCGGCCGCCAGCAGAAUA
CCAGGCGCACAUCGGCCGCCAGCAGAAUAUGAUCUUUCGUC
UCGGCCGCCAGCAGAAUAUGAUCUUUCGUCACCGUGCUACU
GCAGAAUAUGAUCUUUCGUCACCGUGCUACUGGCGACCAGC
UCGUCACCGUGCUACUGGCGACCAGCACGGUGGCGAUGGUG
UGGCGACCAGCACGGUGGCGAUGGUGACGAUAUCGCGCAGG
GCACGGUGGCGAUGGUGACGAUAUCGCGCAGGGAAACGCCU
CGAUGGUGACGAUAUCGCGCAGGGAAACGCCUUCGGUCAGC
GCAGGGAAACGCCUUCGGUCAGCAGCGCCCGGUACACUUUC
UUCGGUCAGCAGCGCCCGGUACACUUUCAGCAACUGGCUGU
GCGCCCGGUACACUUUCAGCAACUGGCUGUAAUUGAGCGCC
CACUUUCAGCAACUGGCUGUAAUUGAGCGCCGCGCUCAAAU
UGUAAUUGAGCGCCGCGCUCAAAUCUUCCGCCAGACGCGGU
CCGCGCUCAAAUCUUCCGCCAGACGCGGUGCCGUCGACGAU
CGCCAGACGCGGUGCCGUCGACGAUAAACGGUUAUGCAACU
GCCGUCGACGAUAAACGGUUAUGCAACUGCGUAAUAUCAUC
AAACGGUUAUGCAACUGCGUAAUAUCAUCAUAGUUAAACAA
UGCAACUGCGUAAUAUCAUCAUAGUUAAACAAAUCAGGAAU
UAAUAUCAUCAUAGUUAAACAAAUCAGGAAUAUAGCUGCGC
CAUAGUUAAACAAAUCAGGAAUAUAGCUGCGCACAAUCUUA
AAUCAGGAAUAUAGCUGCGCACAAUCUUAUUUACAUGGGUA
AGCUGCGCACAAUCUUAUUUACAUGGGUAGCGAUCACGCUG
UCUUAUUUACAUGGGUAGCGAUCACGCUGGCGCUGUCGAUC
CGAUCACGCUGGCGCUGUCGAUCACCUGAUACCCCAUAUUC
GGCGCUGUCGAUCACCUGAUACCCCAUAUUCAGCGCCUUCG
UCACCUGAUACCCCAUAUUCAGCGCCUUCGCUUUCUGCGCC
UCGCUUUCUGCGCCGCCUGGAUCCAGGUGACCGGCAUCCCG
GCGCCGCCUGGAUCCAGGUGACCGGCAUCCCGUACGCCGGG
CCAGGUGACCGGCAUCCCGUACGCCGGGUCGUUCCCCUGCA
ACGCCGGGUCGUUCCCCUGCACGCCGUCAAUCUCGCCGUAG
CGUUCCCCUGCACGCCGUCAAUCUCGCCGUAGGUUUCGCUG
CACGCCGUCAAUCUCGCCGUAGGUUUCGCUGGAGGGCAGGG
CUCGCCGUAGGUUUCGCUGGAGGGCAGGGCCAUCAGUUUAU
UUUCGCUGGAGGGCAGGGCCAUCAGUUUAUCCGCCGGAAUA
GCCAUCAGUUUAUCCGCCGGAAUAUCCGCUUCAUCAGCCUU
UCCGCCGGAAUAUCCGCUUCAUCAGCCUUUAUGCCGUUGAU
UAUCCGCUUCAUCAGCCUUUAUGCCGUUGAUGAAAAUGGCG
CAUCAGCCUUUAUGCCGUUGAUGAAAAUGGCGUACUGACUG
GCCGUUGAUGAAAAUGGCGUACUGACUGGGCUUAAGGCGGA
AUGGCGUACUGACUGGGCUUAAGGCGGAAGUUUUCCCGAAU
UUAAGGCGGAAGUUUUCCCGAAUGCGGAUCUCCGGCAGCAG
CCCGAAUGCGGAUCUCCGGCAGCAGCACGCCGUUGCCGUCA
AGCAGCACGCCGUUGCCGUCAGAAAUCACCUGCCGCACGCC
CGUCAGAAAUCACCUGCCGCACGCCGCGAAUCCGCUGGGUG
UCACCUGCCGCACGCCGCGAAUCCGCUGGGUGAGCGGGUUA
CGCCGCGAAUCCGCUGGGUGAGCGGGUUACCCUGUGCUUUG
GGUUACCCUGUGCUUUGUCCACCAGCGCCACCAGUUUGUAA
GUGCUUUGUCCACCAGCGCCACCAGUUUGUAACCGAGGCUU
CACCAGCGCCACCAGUUUGUAACCGAGGCUUAAACUGAUAG
CCAGUUUGUAACCGAGGCUUAAACUGAUAGGCUCGAUCAGC
GGCUUAAACUGAUAGGCUCGAUCAGCGGAAUGGUUUCCCAA
UGAUAGGCUCGAUCAGCGGAAUGGUUUCCCAACUGACCUGC
GAUCAGCGGAAUGGUUUCCCAACUGACCUGCUGCUCGCUGG
GCUGCUCGCUGGUUUCGGUGAUGGUGCGGGUCAGCGUUUCG
UUUCGGUGAUGGUGCGGGUCAGCGUUUCGAGGCUUUUCUCU
UGGUGCGGGUCAGCGUUUCGAGGCUUUUCUCUUCCGCCUCC
UCUCUUCCGCCUCCGCCGCCAGCGGCUGUUUGCUCAUCCGC
CCGCCAGCGGCUGUUUGCUCAUCCGCCAGCCGGUAAAACCA
UUGCUCAUCCGCCAGCCGGUAAAACCAAGCAGGGCGCUGAA
GCCAGCCGGUAAAACCAAGCAGGGCGCUGAACAGCAAAAAC
UAAAACCAAGCAGGGCGCUGAACAGCAAAAACGGCAGGUGC
GCAGGGCGCUGAACAGCAAAAACGGCAGGUGCGGCAUUCCC
GCAAAAACGGCAGGUGCGGCAUUCCCGGUACCACCGCCAGC
GCAGGUGCGGCAUUCCCGGUACCACCGCCAGCACGAACAUA
GCAUUCCCGGUACCACCGCCAGCACGAACAUAAUCCCGGUG
GUACCACCGCCAGCACGAACAUAAUCCCGGUGGCGGUGUAG
CAUAAUCCCGGUGGCGGUGUAGAGCACCGACGGGCUUGCCA
GGUGGCGGUGUAGAGCACCGACGGGCUUGCCAGCAGCUGGU
AGAGCACCGACGGGCUUGCCAGCAGCUGGUUACGCACGUCA
GGGCUUGCCAGCAGCUGGUUACGCACGUCAUGGGCGAUAUC
AGCAGCUGGUUACGCACGUCAUGGGCGAUAUCGCCGUUGUC
UUACGCACGUCAUGGGCGAUAUCGCCGUUGUCGCUGACGCG
CGAUAUCGCCGUUGUCGCUGACGCGGGUGACGAUAAUCGCC
CGUUGUCGCUGACGCGGGUGACGAUAAUCGCCGCCGCGGUG
GAUAAUCGCCGCCGCGGUGGAGAGCAGCAGGGAAGGGAUCU
CGCGGUGGAGAGCAGCAGGGAAGGGAUCUGCGCCACCAGGC
GCAGGGAAGGGAUCUGCGCCACCAGGCCGUCGCCGAUGGUC
GCGCCACCAGGCCGUCGCCGAUGGUCAUCAGCACAUACUGC
GGCCGUCGCCGAUGGUCAUCAGCACAUACUGCUGGAAGGCA
UCAUCAGCACAUACUGCUGGAAGGCAGCAUCGGCGCUCAGG
GGAAGGCAGCAUCGGCGCUCAGGUUGUAUUUGAAGAUCCCG
CGGCGCUCAGGUUGUAUUUGAAGAUCCCGAUACAGACGCCG
GGUUGUAUUUGAAGAUCCCGAUACAGACGCCGCCGAUCAGG
UCCCGAUACAGACGCCGCCGAUCAGGUUGAUCGCCAGAAUC
AGACGCCGCCGAUCAGGUUGAUCGCCAGAAUCAUCAUCCCG
CGAUCAGGUUGAUCGCCAGAAUCAUCAUCCCGGCGAUGGCG
CCAGAAUCAUCAUCCCGGCGAUGGCGUCCCCGCGCACAAAC
CGGCGAUGGCGUCCCCGCGCACAAACUUCGAUGCCCCGUCC
GUCCCCGCGCACAAACUUCGAUGCCCCGUCCAUCGCGCCGU
CAAACUUCGAUGCCCCGUCCAUCGCGCCGUAGAAAUCGGCC
UGCCCCGUCCAUCGCGCCGUAGAAAUCGGCCUCGCUGGCAA
UAGAAAUCGGCCUCGCUGGCAACAUCUUUACGCCGGGUUUG
GCCUCGCUGGCAACAUCUUUACGCCGGGUUUGCGCCUGCGC
UUUGCGCCUGCGCCUGGUUGAUCAAUCCGGCGUUAAGAUCG
UGGUUGAUCAAUCCGGCGUUAAGAUCGGCGUCAAUCGCCAU
CCGGCGUUAAGAUCGGCGUCAAUCGCCAUCUGUUUGCCGGG
UCGCCAUCUGUUUGCCGGGCAUCGCGUCUAAGGUAAAGCGG
GUUUGCCGGGCAUCGCGUCUAAGGUAAAGCGGGCAGAAACC
GCGUCUAAGGUAAAGCGGGCAGAAACCUCGGAAAUACGCUC
AAAGCGGGCAGAAACCUCGGAAAUACGCUCGGCCCCUUUGG
UACGCUCGGCCCCUUUGGUGACGACAAUAAAGUUGAUUGUC
CCCCUUUGGUGACGACAAUAAAGUUGAUUGUCAACAGCGUC
CGACAAUAAAGUUGAUUGUCAACAGCGUCAGUAAAUCCGAG
AGUUGAUUGUCAACAGCGUCAGUAAAUCCGAGCGUGAAAGC
CAACAGCGUCAGUAAAUCCGAGCGUGAAAGCAUUAUCGCCG
GUAAAUCCGAGCGUGAAAGCAUUAUCGCCGCGCUGCACGGG
AAGCAUUAUCGCCGCGCUGCACGGGCAGUCGAUUUUUAACG
CCGCGCUGCACGGGCAGUCGAUUUUUAACGGUGGUGGGCUG
GGUGGUGGGCUGUCGCCGUUAAAUAAAAUCAGCCCGUCUCA
UGUCGCCGUUAAAUAAAAUCAGCCCGUCUCAUCCGCCAAAA
AAAUAAAAUCAGCCCGUCUCAUCCGCCAAAACCUGCCACCG
CAGCCCGUCUCAUCCGCCAAAACCUGCCACCGUGGCGGUGC
UGCCACCGUGGCGGUGCCGGAAGAGACGGAGAAAAAAGCGC
GGCGGUGCCGGAAGAGACGGAGAAAAAAGCGCGUGAUGUGA
GACGGAGAAAAAAGCGCGUGAUGUGAAUGAGAAAACGGCGC
AAAAGCGCGUGAUGUGAAUGAGAAAACGGCGCUGCUGAAGA
AUGAGAAAACGGCGCUGCUGAAGAAGAAAUCCGCCACCGAG
UGCUGAAGAAGAAAUCCGCCACCGAGCUUGGUGAGCUGGCA
AUCCGCCACCGAGCUUGGUGAGCUGGCAACCAGUAUCAACA
AGCUUGGUGAGCUGGCAACCAGUAUCAACACCAUUGCCCGU
AGCUGGCAACCAGUAUCAACACCAUUGCCCGUGAUGCGCAU
UAUCAACACCAUUGCCCGUGAUGCGCAUAUGGAAGCGAAUC
UGCCCGUGAUGCGCAUAUGGAAGCGAAUCUGGAGAUGGAGA
GCAUAUGGAAGCGAAUCUGGAGAUGGAGAUUGUUCCCCAGG
GGAGAUGGAGAUUGUUCCCCAGGGAUUACGCGUGCUGAUUA
CCCAGGGAUUACGCGUGCUGAUUAAAGACGACCAGAACCGC
ACGCGUGCUGAUUAAAGACGACCAGAACCGCAAUAUGUUUG
UUAAAGACGACCAGAACCGCAAUAUGUUUGAACGCGGCAGC
CCAGAACCGCAAUAUGUUUGAACGCGGCAGCGCGAAGAUUA
UGUUUGAACGCGGCAGCGCGAAGAUUAUGCCGUUCUUUAAA
CGAAGAUUAUGCCGUUCUUUAAAACGCUGCUGGUGGAGCUC
CUUUAAAACGCUGCUGGUGGAGCUCGCGCCAGUGUUCGACU
CUGCUGGUGGAGCUCGCGCCAGUGUUCGACUCGCUCGAUAA
GCCAGUGUUCGACUCGCUCGAUAAUAAAAUUAUUAUUACCG
ACUCGCUCGAUAAUAAAAUUAUUAUUACCGGGCAUACCGAU
UAAAAUUAUUAUUACCGGGCAUACCGAUGCGAUGGCCUACA
UUACCGGGCAUACCGAUGCGAUGGCCUACAAAAACAAUAUC
AUACCGAUGCGAUGGCCUACAAAAACAAUAUCUACAACAAC
CGAUGGCCUACAAAAACAAUAUCUACAACAACUGGAACCUU
ACAAAAACAAUAUCUACAACAACUGGAACCUUUCGGGUGAC
CAACUGGAACCUUUCGGGUGACCGCGCGCUUUCGGCUCGUC
UUCGGCUCGUCGGGUGCUGGAAGAGGCCGGAAUGCCGGAAG
CGGGUGCUGGAAGAGGCCGGAAUGCCGGAAGAUAAAGUGAU
GAAGAGGCCGGAAUGCCGGAAGAUAAAGUGAUGCAGGUAAG
GAAUGCCGGAAGAUAAAGUGAUGCAGGUAAGCGCAAUGGCG
AAGAUAAAGUGAUGCAGGUAAGCGCAAUGGCGGACCAGAUG
GCAGGUAAGCGCAAUGGCGGACCAGAUGCUGCUGGAUUCCA
GGCGGACCAGAUGCUGCUGGAUUCCAAAAAUCCGCAAAGCG
GAUGCUGCUGGAUUCCAAAAAUCCGCAAAGCGCGGGCAACC
AAAAUCCGCAAAGCGCGGGCAACCGGCGCAUUGAGAUUAUG
AAAGCGCGGGCAACCGGCGCAUUGAGAUUAUGGUGCUGACC
GCAACCGGCGCAUUGAGAUUAUGGUGCUGACCAAAAGUGCG
GCAUUGAGAUUAUGGUGCUGACCAAAAGUGCGUCCGAUACG
GCUGACCAAAAGUGCGUCCGAUACGCUGUAUCAAUACUUUG
AAGUGCGUCCGAUACGCUGUAUCAAUACUUUGGUCAGCAUG
GCUGUAUCAAUACUUUGGUCAGCAUGGGGAUAAAGUGGUGC
AUACUUUGGUCAGCAUGGGGAUAAAGUGGUGCAGCCGCUGG
GCAUGGGGAUAAAGUGGUGCAGCCGCUGGUGCAAAAGCUGG
AGUGGUGCAGCCGCUGGUGCAAAAGCUGGAUAAGCAGCAGG
GCCGCUGGUGCAAAAGCUGGAUAAGCAGCAGGUGCUUUCGC
GCAAAAGCUGGAUAAGCAGCAGGUGCUUUCGCAGCGAACGC
UAAGCAGCAGGUGCUUUCGCAGCGAACGCGUUAAAUGCUGA
GCUUUCGCAGCGAACGCGUUAAAUGCUGAAUCUUUACGCAU
GCGAACGCGUUAAAUGCUGAAUCUUUACGCAUUUCUCAAAC
UAAAUGCUGAAUCUUUACGCAUUUCUCAAACCCUGAAAUCA
AAUCUUUACGCAUUUCUCAAACCCUGAAAUCACUGUAUACU
AUUUCUCAAACCCUGAAAUCACUGUAUACUUUACCAGUGUU
CUGAAAUCACUGUAUACUUUACCAGUGUUGAGAGGUGAGCA
UGUAUACUUUACCAGUGUUGAGAGGUGAGCAAUGCGUAAAA
ACCAGUGUUGAGAGGUGAGCAAUGCGUAAAAUCAUUCAUGU
GAGAGGUGAGCAAUGCGUAAAAUCAUUCAUGUGGAUAUGGA
GCGUAAAAUCAUUCAUGUGGAUAUGGACUGCUUUUUCGCCG
AUGGACUGCUUUUUCGCCGCAGUGGAGAUGCGCGACAAUCC
CGCCGCAGUGGAGAUGCGCGACAAUCCCGCCCUGCGCGAUA
CGACAAUCCCGCCCUGCGCGAUAUCCCUAUUGCUAUUGGCG
UGCGCGAUAUCCCUAUUGCUAUUGGCGGCAGCCGCGAACGU
UCCCUAUUGCUAUUGGCGGCAGCCGCGAACGUCGGGGGGUG
GCCGCGAACGUCGGGGGGUGAUCAGCACCGCCAAUUAUCCC
GGGGGGUGAUCAGCACCGCCAAUUAUCCCGCGCGUAAAUUU
CCGCCAAUUAUCCCGCGCGUAAAUUUGGCGUACGUAGCGCU
CCCGCGCGUAAAUUUGGCGUACGUAGCGCUAUGCCGACAGG
AAUUUGGCGUACGUAGCGCUAUGCCGACAGGGAUGGCGCUC
GUAGCGCUAUGCCGACAGGGAUGGCGCUCAAAUUAUGCCCA
UGCCGACAGGGAUGGCGCUCAAAUUAUGCCCACAUCUCACC
AUGGCGCUCAAAUUAUGCCCACAUCUCACCUUGCUUCCGGG
CUUGCUUCCGGGGCGCUUUGACGCCUACAAAGAAGCCUCAA
GGGGCGCUUUGACGCCUACAAAGAAGCCUCAAAUCAUAUCC
GACGCCUACAAAGAAGCCUCAAAUCAUAUCCGUGAAAUCUU
AGCCUCAAAUCAUAUCCGUGAAAUCUUCUCGCGCUACACCU
CCGUGAAAUCUUCUCGCGCUACACCUCGCGCAUUGAACCGU
UCUCGCGCUACACCUCGCGCAUUGAACCGUUGUCACUGGAU
UCGCGCAUUGAACCGUUGUCACUGGAUGAGGCUUAUCUCGA
GUUGUCACUGGAUGAGGCUUAUCUCGAUGUCACCGAUAGCG
AUGAGGCUUAUCUCGAUGUCACCGAUAGCGUCCAUUGCCAC
CGAUGUCACCGAUAGCGUCCAUUGCCACGGUUCUGCGACCC
UCCAUUGCCACGGUUCUGCGACCCUCAUCGCCCAGGAAAUC
UUCUGCGACCCUCAUCGCCCAGGAAAUCCGCCAGACAAUCU
CAUCGCCCAGGAAAUCCGCCAGACAAUCUUCAACGAGCUGC
AAAUCCGCCAGACAAUCUUCAACGAGCUGCAACUGACGGCG
GACAAUCUUCAACGAGCUGCAACUGACGGCGUCUGCGGGCG
ACGGCGUCUGCGGGCGUGGCACCAGUAAAGUUUCUCGCCAA
CACCAGUAAAGUUUCUCGCCAAAAUCGCCUCCGACAUGAAU
UCUCGCCAAAAUCGCCUCCGACAUGAAUAAACCCAACGGCC
AAUCGCCUCCGACAUGAAUAAACCCAACGGCCAGUUUGUGA
CAUGAAUAAACCCAACGGCCAGUUUGUGAUUACGCCGGCAG
CCAACGGCCAGUUUGUGAUUACGCCGGCAGAAGUUCCGGCA
GUUUGUGAUUACGCCGGCAGAAGUUCCGGCAUUUUUACAAA
ACGCCGGCAGAAGUUCCGGCAUUUUUACAAACCUUACCGCU
GAAGUUCCGGCAUUUUUACAAACCUUACCGCUGGCAAAAAU
UUACAAACCUUACCGCUGGCAAAAAUCCCCGGCGUCGGCAA
CAAAAAUCCCCGGCGUCGGCAAAGUCUCAGCGGCAAAACUG
GUCGGCAAAGUCUCAGCGGCAAAACUGGAAGCGAUGGGGCU
GUCUCAGCGGCAAAACUGGAAGCGAUGGGGCUGCGGACCUG
UGGAAGCGAUGGGGCUGCGGACCUGCGGUGAUGUACAAAAG
GGGGCUGCGGACCUGCGGUGAUGUACAAAAGUGUGAUCUGG
GACCUGCGGUGAUGUACAAAAGUGUGAUCUGGUGAUGCUGC
UACAAAAGUGUGAUCUGGUGAUGCUGCUUAAACGCUUUGGC
GUGAUCUGGUGAUGCUGCUUAAACGCUUUGGCAAAUUUGGC
UGCUGCUUAAACGCUUUGGCAAAUUUGGCCGCAUUUUGUGG
GCUUUGGCAAAUUUGGCCGCAUUUUGUGGGAGCGUAGUCAG
AUUUGGCCGCAUUUUGUGGGAGCGUAGUCAGGGGAUUGACG
CAUUUUGUGGGAGCGUAGUCAGGGGAUUGACGAACGCGAUG
GGAGCGUAGUCAGGGGAUUGACGAACGCGAUGUUAACAGCG
UCAGGGGAUUGACGAACGCGAUGUUAACAGCGAACGGUUGC
CGAACGCGAUGUUAACAGCGAACGGUUGCGAAAAUCCGUCG
GUUAACAGCGAACGGUUGCGAAAAUCCGUCGGCGUGGAACG
GCGAAAAUCCGUCGGCGUGGAACGCACGAUGGCGGAAGAUA
CGUGGAACGCACGAUGGCGGAAGAUAUUCAUCACUGGUCUG
CACGAUGGCGGAAGAUAUUCAUCACUGGUCUGAAUGUGAAG
AGAUAUUCAUCACUGGUCUGAAUGUGAAGCGAUUAUCGAGC
ACUGGUCUGAAUGUGAAGCGAUUAUCGAGCGGCUGUAUCCG
AGCGAUUAUCGAGCGGCUGUAUCCGGAACUUGAACGCCGUC
GCGGCUGUAUCCGGAACUUGAACGCCGUCUGGCAAAGGUAA
GAACUUGAACGCCGUCUGGCAAAGGUAAAACCUGAUUUACU
CGCCGUCUGGCAAAGGUAAAACCUGAUUUACUGAUUGCUCG
GCAAAGGUAAAACCUGAUUUACUGAUUGCUCGCCAGGGGGU
UGAUUUACUGAUUGCUCGCCAGGGGGUGAAAUUAAAGUUCG
GAUUGCUCGCCAGGGGGUGAAAUUAAAGUUCGACGAUUUUC
GGGGGUGAAAUUAAAGUUCGACGAUUUUCAGCAAACCACCC
AUUAAAGUUCGACGAUUUUCAGCAAACCACCCAGGAGCACG
CGAUUUUCAGCAAACCACCCAGGAGCACGUCUGGCCGCGGC
AGCACGUCUGGCCGCGGCUGAAUAAAGCUGAUCUAAUCGCC
GCCGCGGCUGAAUAAAGCUGAUCUAAUCGCCACCGCGCGUA
AUAAAGCUGAUCUAAUCGCCACCGCGCGUAAAACCUGGGAU
AUCUAAUCGCCACCGCGCGUAAAACCUGGGAUGAACGCCGC
CACCGCGCGUAAAACCUGGGAUGAACGCCGCGGCGGGCGCG
UGUGCGUCUGGUGGGGCUGCAUGUGACGUUGCUUGACCCGC
GCUGCAUGUGACGUUGCUUGACCCGCAAAUGGAAAGACAAC
GUUGCUUGACCCGCAAAUGGAAAGACAACUGGUGCUGGGAU
GAAAGACAACUGGUGCUGGGAUUAUGAUGUAUACUAUUAUG
UGGUGCUGGGAUUAUGAUGUAUACUAUUAUGUAUAUUCUGG
UAUGAUGUAUACUAUUAUGUAUAUUCUGGUGUGCAUUAUUA
UUAUGUAUAUUCUGGUGUGCAUUAUUAUGAGGGUAUCACUG
UUCUGGUGUGCAUUAUUAUGAGGGUAUCACUGUAUGCAUCG
UAUUAUGAGGGUAUCACUGUAUGCAUCGAAUUCUCGCUGAA
GGUAUCACUGUAUGCAUCGAAUUCUCGCUGAAAAAUCGGUC
UAUGCAUCGAAUUCUCGCUGAAAAAUCGGUCAAUAUCACUG
UUCUCGCUGAAAAAUCGGUCAAUAUCACUGAGUUACGUAAA
AAAAUCGGUCAAUAUCACUGAGUUACGUAAAAACCCAGCUA
CAAUAUCACUGAGUUACGUAAAAACCCAGCUAAAUACUUUA
AGUUACGUAAAAACCCAGCUAAAUACUUUAUUGAUCAACCG
AAAACCCAGCUAAAUACUUUAUUGAUCAACCGGUUGCGGUU
AACCGGUUGCGGUUCUUUCUAAUAAUCGCCCCGCAGGAUAU
CUUUCUAAUAAUCGCCCCGCAGGAUAUCUCUUAAGUGCCAG
CGCCCCGCAGGAUAUCUCUUAAGUGCCAGCGCAUUCGAAGC
UAUCUCUUAAGUGCCAGCGCAUUCGAAGCGUUAAUGGACAU
GCCAGCGCAUUCGAAGCGUUAAUGGACAUGCUUGCUGAACA
GUUAAUGGACAUGCUUGCUGAACAAGAGGAGAAAAAGCCCA
CAUGCUUGCUGAACAAGAGGAGAAAAAGCCCAUAAAGGCGC
AACAAGAGGAGAAAAAGCCCAUAAAGGCGCGCUUCCGUCCA
AUAAAGGCGCGCUUCCGUCCAAGUGCUGCAAGAUUAGAGGA
CGCUUCCGUCCAAGUGCUGCAAGAUUAGAGGAAAUUACACG
AAGUGCUGCAAGAUUAGAGGAAAUUACACGCCGCGCUGAAC
GGAAAUUACACGCCGCGCUGAACAAUAUCUUAAUGAUAUGA
GCCGCGCUGAACAAUAUCUUAAUGAUAUGACGGAUGAUGAU
AACAAUAUCUUAAUGAUAUGACGGAUGAUGAUUUCAAUGAC
UAAUGAUAUGACGGAUGAUGAUUUCAAUGACUUUAAGGAAU
GACGGAUGAUGAUUUCAAUGACUUUAAGGAAUAAGGAUGCG
UGAUUUCAAUGACUUUAAGGAAUAAGGAUGCGGGUAUUCAA
UAAGGAAUAAGGAUGCGGGUAUUCAAAACAAAACUUAUUCG
AGGAUGCGGGUAUUCAAAACAAAACUUAUUCGCCUGCAACU
AACAAAACUUAUUCGCCUGCAACUUACAGCAGAGGAACUUG
AUUCGCCUGCAACUUACAGCAGAGGAACUUGAUGCGUUAAC
ACUUACAGCAGAGGAACUUGAUGCGUUAACGGCGGAUUUUA
ACUUGAUGCGUUAACGGCGGAUUUUAUUUCCUAUAAGCGUG
AACGGCGGAUUUUAUUUCCUAUAAGCGUGACGGUGUUUUGC
UUUUAUUUCCUAUAAGCGUGACGGUGUUUUGCCAGAUAUAU
AAGCGUGACGGUGUUUUGCCAGAUAUAUUUGGUCGCGAUGC
GCCAGAUAUAUUUGGUCGCGAUGCACUCUACGACGACUCCU
AUUUGGUCGCGAUGCACUCUACGACGACUCCUUUACCUGGC
CACUCUACGACGACUCCUUUACCUGGCCAUUAAUCAAAUUU
GACUCCUUUACCUGGCCAUUAAUCAAAUUUGAGCGAGUUGC
CUGGCCAUUAAUCAAAUUUGAGCGAGUUGCUCAUAUUCAUC
CAAAUUUGAGCGAGUUGCUCAUAUUCAUCUGGCAAAUGAGA
GUUGCUCAUAUUCAUCUGGCAAAUGAGAAUAAUCCAUUUCC
UUCAUCUGGCAAAUGAGAAUAAUCCAUUUCCGCCACAGUUG
GAGAAUAAUCCAUUUCCGCCACAGUUGCGCCAAUUCAGCAG
AUUUCCGCCACAGUUGCGCCAAUUCAGCAGAACGAAUGACG
CAGUUGCGCCAAUUCAGCAGAACGAAUGACGAAGCGCAUUU
AUUCAGCAGAACGAAUGACGAAGCGCAUUUGGUAUAUUGUC
AAUGACGAAGCGCAUUUGGUAUAUUGUCAGGGGGCGUUUGA
AUAUUGUCAGGGGGCGUUUGAUGAGCAAGCAUGGUUGCUCA
GGGGCGUUUGAUGAGCAAGCAUGGUUGCUCAUUGCCAUUCU
AUGAGCAAGCAUGGUUGCUCAUUGCCAUUCUGAAACCUGAA
GGUUGCUCAUUGCCAUUCUGAAACCUGAACCUCAUAAACUG
CAUUCUGAAACCUGAACCUCAUAAACUGGCUCGAGAUAACA
GAACCUCAUAAACUGGCUCGAGAUAACAACCAAAUGCAUAA
ACUGGCUCGAGAUAACAACCAAAUGCAUAAAAUUGGGAAAA
AGAUAACAACCAAAUGCAUAAAAUUGGGAAAAUGGCAGAAG
CCAAAUGCAUAAAAUUGGGAAAAUGGCAGAAGCGUUUCGCA
UAAAAUUGGGAAAAUGGCAGAAGCGUUUCGCAUGCGUUUUU
AAAUGGCAGAAGCGUUUCGCAUGCGUUUUUGAAUUUAUAUU
GCGUUUCGCAUGCGUUUUUGAAUUUAUAUUAUGAAUAACAU
UGCGUUUUUGAAUUUAUAUUAUGAAUAACAUACAAAUAAGA
GAAUUUAUAUUAUGAAUAACAUACAAAUAAGAAACUAUCAG
UUAUGAAUAACAUACAAAUAAGAAACUAUCAGCCUGGCGAU
CAUACAAAUAAGAAACUAUCAGCCUGGCGAUUUUCAGCAAC
AAGAAACUAUCAGCCUGGCGAUUUUCAGCAACUAUGCGCUA
UCAGCCUGGCGAUUUUCAGCAACUAUGCGCUAUUUUCAUUA
AUUUUCAGCAACUAUGCGCUAUUUUCAUUAGAGCGGUUACG
AACUAUGCGCUAUUUUCAUUAGAGCGGUUACGAUGACCGCC
CUAUUUUCAUUAGAGCGGUUACGAUGACCGCCAGUCAGCAU
GAGCGGUUACGAUGACCGCCAGUCAGCAUUAUUCACCACAA
GAUGACCGCCAGUCAGCAUUAUUCACCACAACAAAUUUCCG
CAGUCAGCAUUAUUCACCACAACAAAUUUCCGCCUGGGCGC
ACAAAUUUCCGCCUGGGCGCAGAUUGACGAAUCUCGCUGGA
CGCCUGGGCGCAGAUUGACGAAUCUCGCUGGAAGGAGAAAC
AGAUUGACGAAUCUCGCUGGAAGGAGAAACUCGCGAAAUCA
GCUGGAAGGAGAAACUCGCGAAAUCACAAGUGUGGGUUGCG
AAUCACAAGUGUGGGUUGCGAUCAUUAAUGCACAACCGGUU
UGGGUUGCGAUCAUUAAUGCACAACCGGUUGGUUUUAUUUC
AUGCACAACCGGUUGGUUUUAUUUCCCGCAUUGAACAUUAU
CGGUUGGUUUUAUUUCCCGCAUUGAACAUUAUAUCGAUAUG
UAUUUCCCGCAUUGAACAUUAUAUCGAUAUGUUAUUUGUUG
GAACAUUAUAUCGAUAUGUUAUUUGUUGACCCUGAAUACAC
UAUGUUAUUUGUUGACCCUGAAUACACCCGCCGUGGGGUUG
ACACCCGCCGUGGGGUUGCCAGCGCUUUGUUAAAACCUUUG
GGGGUUGCCAGCGCUUUGUUAAAACCUUUGAUUAAGUCUGA
GCGCUUUGUUAAAACCUUUGAUUAAGUCUGAAUCCGAACUU
AAAACCUUUGAUUAAGUCUGAAUCCGAACUUACGGUGGACG
UUAAGUCUGAAUCCGAACUUACGGUGGACGCAAGCAUAACC
UCCGAACUUACGGUGGACGCAAGCAUAACCGCAAAACCCUU
GUGGACGCAAGCAUAACCGCAAAACCCUUUUUUGAACGUUA
AACCGCAAAACCCUUUUUUGAACGUUAUGGUUUUCAGACAG
UUUUGAACGUUAUGGUUUUCAGACAGUUAAGCAGCAGCGCG
UUAUGGUUUUCAGACAGUUAAGCAGCAGCGCGUUGAAUGCC
AGUUAAGCAGCAGCGCGUUGAAUGCCGGGGAGCGUGGUUUA
CAGCGCGUUGAAUGCCGGGGAGCGUGGUUUACUAAUUUUUA
AAUGCCGGGGAGCGUGGUUUACUAAUUUUUAUAUGCGAUAU
AGCGUGGUUUACUAAUUUUUAUAUGCGAUAUAAACCGCAAC
UACUAAUUUUUAUAUGCGAUAUAAACCGCAACAUUAAAUCC
UUAUAUGCGAUAUAAACCGCAACAUUAAAUCCAGCUUGCAA
UAAACCGCAACAUUAAAUCCAGCUUGCAAUGAAAAUAACGC
AUUAAAUCCAGCUUGCAAUGAAAAUAACGCCCGCCUGGUAU
GAAAAUAACGCCCGCCUGGUAUGUGCGCGUUUUCUGAUUCC
UGGUAUGUGCGCGUUUUCUGAUUCCACAAACUGCAAGGAGG
CGCGUUUUCUGAUUCCACAAACUGCAAGGAGGUAAAUCAUG
UGAUUCCACAAACUGCAAGGAGGUAAAUCAUGACAAAUCCU
AAACUGCAAGGAGGUAAAUCAUGACAAAUCCUUUAUCAAUG
UAAAUCAUGACAAAUCCUUUAUCAAUGACUCUUUGCAGACC
CUUUAUCAAUGACUCUUUGCAGACCUUUCCAGGAUUAAUUC
GACUCUUUGCAGACCUUUCCAGGAUUAAUUCUUUUUUUCUU
UUCUUUUUUUCUUGCCCUGGAUUCGUCUGCCAUUUCCUGAU
UUGCCCUGGAUUCGUCUGCCAUUUCCUGAUUUUUAUAUUUA
UCUGCCAUUUCCUGAUUUUUAUAUUUAUAUACUCUAAAUAA
CCUGAUUUUUAUAUUUAUAUACUCUAAAUAAUUCGAGUUGC
UAUAUUUAUAUACUCUAAAUAAUUCGAGUUGCAGGAAGGCG
CUCUAAAUAAUUCGAGUUGCAGGAAGGCGACAAGCGAGUGA
AUUCGAGUUGCAGGAAGGCGACAAGCGAGUGAAUCGCCAGG
GGAAGGCGACAAGCGAGUGAAUCGCCAGGAGCUUACAUAAG
AUAAGUAAGUGACUGGGGUGAACGAACGCAGUCGCAGUACA
UGACUGGGGUGAACGAACGCAGUCGCAGUACAUGCAACUUG
UGAACGAACGCAGUCGCAGUACAUGCAACUUGAAGUAUGAC
GUCGCAGUACAUGCAACUUGAAGUAUGACGAGUAUAAAUGG
AUGCAACUUGAAGUAUGACGAGUAUAAAUGGAAUGGUACAU
AGUAUGACGAGUAUAAAUGGAAUGGUACAUGGGCAAAUAUA
AAAUGGAAUGGUACAUGGGCAAAUAUAUUCGUCCCUUAUCC
GGCAAAUAUAUUCGUCCCUUAUCCGAUGCGGUAUUUACCAU
CGUCCCUUAUCCGAUGCGGUAUUUACCAUCGCAUCUGAUGA
GAUGCGGUAUUUACCAUCGCAUCUGAUGACCUGUGGAUCGA
UCGCAUCUGAUGACCUGUGGAUCGAGAGUUUAGCGAUCCAA
GACCUGUGGAUCGAGAGUUUAGCGAUCCAACAAUUACACAC
AUCGAGAGUUUAGCGAUCCAACAAUUACACACCACGGCAAA
UAGCGAUCCAACAAUUACACACCACGGCAAAUUUACCCAAC
AACAAUUACACACCACGGCAAAUUUACCCAACAUGCAGCGC
ACACCACGGCAAAUUUACCCAACAUGCAGCGCGUAGUGGGG
UUACCCAACAUGCAGCGCGUAGUGGGGAUGCCAGAUUUACA
CAGCGCGUAGUGGGGAUGCCAGAUUUACACCCCGGACGCGG
AUGCCAGAUUUACACCCCGGACGCGGCUACCCGAUUGGCGC
ACCCCGGACGCGGCUACCCGAUUGGCGCAGCGUUCUUCUCU
CUUCUCUGUUGGUCGUUUUUACCCGGCAAGACGUCGCGGUA
GGUCGUUUUUACCCGGCAAGACGUCGCGGUAACGGUGCUGG
ACCCGGCAAGACGUCGCGGUAACGGUGCUGGAAACAGAAAC
CGUCGCGGUAACGGUGCUGGAAACAGAAACGGGCCGCUACU
GGAAACAGAAACGGGCCGCUACUCUGACACACUGCGUUCGG
ACGGGCCGCUACUCUGACACACUGCGUUCGGCGCUGGUUUC
UUCGGCGCUGGUUUCUCUCGAUGGCGAUAACGCAUGGGCAU
GGUUUCUCUCGAUGGCGAUAACGCAUGGGCAUUAAGCGAAA
GAUGGCGAUAACGCAUGGGCAUUAAGCGAAAGCUGGUGUGG
AACGCAUGGGCAUUAAGCGAAAGCUGGUGUGGCACUAUUCA
UAAGCGAAAGCUGGUGUGGCACUAUUCAGUGGAUUUGUCCG
GGUGUGGCACUAUUCAGUGGAUUUGUCCGAGUCCGUAUCGG
CUAUUCAGUGGAUUUGUCCGAGUCCGUAUCGGCCUCAUCAU
UCCGAGUCCGUAUCGGCCUCAUCAUGGGCGCAAAAACUGGU
AUCGGCCUCAUCAUGGGCGCAAAAACUGGUUUCUGGGCAUU
GCAAAAACUGGUUUCUGGGCAUUGGGCGUUUUACCGCUGAU
UUCUGGGCAUUGGGCGUUUUACCGCUGAUGAGCAGGAACAA
UGGGCGUUUUACCGCUGAUGAGCAGGAACAAUCGGAUGCAA
UACCGCUGAUGAGCAGGAACAAUCGGAUGCAAUCCGUUAUG
GAGCAGGAACAAUCGGAUGCAAUCCGUUAUGAGACGCUGCG
[truncated: 55 more rows]

## Sheet: Negative Samples-5
CCAGCCAGUUUACCCAGCGAAUCCAGCAUGCUCACCACGUA
CCAGCGAAUCCAGCAUGCUCACCACGUAGUCUUUACCGCUG
AUGCUCACCACGUAGUCUUUACCGCUGUCGAUCAGUGAACG
CGUAGUCUUUACCGCUGUCGAUCAGUGAACGGAUCAGGCAG
CGCUGUCGAUCAGUGAACGGAUCAGGCAGUGAAUUUCUACG
AGUGAACGGAUCAGGCAGUGAAUUUCUACGUUAUUGUCAGU
AGGCAGUGAAUUUCUACGUUAUUGUCAGUCAUGGUCACCAC
UUUCUACGUUAUUGUCAGUCAUGGUCACCACACCGACGUUC
UAUUGUCAGUCAUGGUCACCACACCGACGUUCAGGGAGGUU
UGGUCACCACACCGACGUUCAGGGAGGUUUCAACCACACCU
CCGACGUUCAGGGAGGUUUCAACCACACCUUUGGCUACAUC
UUUCAACCACACCUUUGGCUACAUCGGAGUUACGAAUCACA
CCUUUGGCUACAUCGGAGUUACGAAUCACACCGUUCGGGGU
ACAUCGGAGUUACGAAUCACACCGUUCGGGGUGGCGUUCAG
CACCGUUCGGGGUGGCGUUCAGCAGACGAAUAAAGGUAUCG
GGGUGGCGUUCAGCAGACGAAUAAAGGUAUCGCGAGAUUUC
AGACGAAUAAAGGUAUCGCGAGAUUUCGCAAUCAGGGCAGC
AAGGUAUCGCGAGAUUUCGCAAUCAGGGCAGCUUUAUCGUU
CGAGAUUUCGCAAUCAGGGCAGCUUUAUCGUUCGCUACAGA
GGGCAGCUUUAUCGUUCGCUACAGAGUCCAGCAACAAGGCC
UAUCGUUCGCUACAGAGUCCAGCAACAAGGCCAGAUUUUUC
CAGAGUCCAGCAACAAGGCCAGAUUUUUCUCUUUUUCUGCC
GAUUUUUCUCUUUUUCUGCCAGCUCGUUUUUCAGGAUCUCC
UUUCUGCCAGCUCGUUUUUCAGGAUCUCCUGAUAGGUAUUC
UCGUUUUUCAGGAUCUCCUGAUAGGUAUUCACCAGAGAUUU
GGAUCUCCUGAUAGGUAUUCACCAGAGAUUUCAGGACGUCG
AGGUAUUCACCAGAGAUUUCAGGACGUCGACUUUAUCAGCU
CCAGAGAUUUCAGGACGUCGACUUUAUCAGCUGCGACAGCA
CGUCGACUUUAUCAGCUGCGACAGCAAUGGUCGCAAAGGCU
GCUGCGACAGCAAUGGUCGCAAAGGCUUCACGCGGGAUGGC
GCAAUGGUCGCAAAGGCUUCACGCGGGAUGGCGUUACGCAG
GCUUCACGCGGGAUGGCGUUACGCAGUGUGCCGCCGUUGAA
UACGCAGUGUGCCGCCGUUGAAAUCGAUAAGGCGCAGAUCC
UGCCGCCGUUGAAAUCGAUAAGGCGCAGAUCCAGUUCUUCC
AAUCGAUAAGGCGCAGAUCCAGUUCUUCCGCAUGACCCGCC
CGCAGAUCCAGUUCUUCCGCAUGACCCGCCAGGAAGCGCAC
GUUCUUCCGCAUGACCCGCCAGGAAGCGCACCAGCAGUUUG
CAUGACCCGCCAGGAAGCGCACCAGCAGUUUGUUGGCAUUA
CGCACCAGCAGUUUGUUGGCAUUACCCAGCCCAACGUGGAU
UUGUUGGCAUUACCCAGCCCAACGUGGAUUUCCCCGCCGGA
AACGUGGAUUUCCCCGCCGGAGUGACCGCCUUUCAGACCUU
CGCCGGAGUGACCGCCUUUCAGACCUUUUAAGGUUAACUUG
GACCGCCUUUCAGACCUUUUAAGGUUAACUUGAAGGUUUCA
GACCUUUUAAGGUUAACUUGAAGGUUUCAAAACCAGCUGGA
AGGUUAACUUGAAGGUUUCAAAACCAGCUGGAACCGCUUCA
AAGGUUUCAAAACCAGCUGGAACCGCUUCACGAUCUAAAUG
AAACCAGCUGGAACCGCUUCACGAUCUAAAUGCAGGUUGGA
GGAACCGCUUCACGAUCUAAAUGCAGGUUGGAGGUGAAGUC
ACGAUCUAAAUGCAGGUUGGAGGUGAAGUCGAUACCCCCCG
GCAGGUUGGAGGUGAAGUCGAUACCCCCCGCACAACCCAUG
GUGAAGUCGAUACCCCCCGCACAACCCAUGUAGAUUUCACC
ACCCCCCGCACAACCCAUGUAGAUUUCACCUUCUUCUUCGG
GAUUUCACCUUCUUCUUCGGAGUCGGUGUUAAUCAGAAUAU
UCUUCUUCGGAGUCGGUGUUAAUCAGAAUAUCAGCCUGCAA
GAGUCGGUGUUAAUCAGAAUAUCAGCCUGCAACCAGUUGCC
UAAUCAGAAUAUCAGCCUGCAACCAGUUGCCCUGUAAGCCG
CCUGCAACCAGUUGCCCUGUAAGCCGAACGCACCGUCCAUA
UUGCCCUGUAAGCCGAACGCACCGUCCAUACCGGCUUCUUC
AAGCCGAACGCACCGUCCAUACCGGCUUCUUCGGUCAUGGU
CCAUACCGGCUUCUUCGGUCAUGGUCAGCAGCACUUCCAGC
CUUCUUCGGUCAUGGUCAGCAGCACUUCCAGCGGGCCGUGA
UCAUGGUCAGCAGCACUUCCAGCGGGCCGUGAACCACGUUU
AGCACUUCCAGCGGGCCGUGAACCACGUUUUCGUCAGCCAG
CCGUGAACCACGUUUUCGUCAGCCAGAACCGCCAGCGCAGA
UUUCGUCAGCCAGAACCGCCAGCGCAGAGGCCAUACCAAUG
GAACCGCCAGCGCAGAGGCCAUACCAAUGCCGUUAUCCGCA
GAGGCCAUACCAAUGCCGUUAUCCGCACCCAGCGUGGUGCC
CAAUGCCGUUAUCCGCACCCAGCGUGGUGCCGCGCGCUUUA
AGCGUGGUGCCGCGCGCUUUAACCCAUUCGCCAUCAAUAUA
CGCGCUUUAACCCAUUCGCCAUCAAUAUAAGGCUGGAUAGG
ACCCAUUCGCCAUCAAUAUAAGGCUGGAUAGGAUCUUUCGU
CCAUCAAUAUAAGGCUGGAUAGGAUCUUUCGUGAAGUCAUG
GCUGGAUAGGAUCUUUCGUGAAGUCAUGCACGGUGUCGUUA
GAUCUUUCGUGAAGUCAUGCACGGUGUCGUUAUUUUUCUGC
AAGUCAUGCACGGUGUCGUUAUUUUUCUGCGGCACCAUAUC
UGUCGUUAUUUUUCUGCGGCACCAUAUCGAGGUGGGCCUGU
UUUUCUGCGGCACCAUAUCGAGGUGGGCCUGUAAGACGACC
CCAUAUCGAGGUGGGCCUGUAAGACGACCGGUUUACGAUUU
GCCUGUAAGACGACCGGUUUACGAUUUUCCAUACCUGCGGU
CGACCGGUUUACGAUUUUCCAUACCUGCGGUAGCAGGUUUA
CGAUUUUCCAUACCUGCGGUAGCAGGUUUACGAAUCAGGAU
AUACCUGCGGUAGCAGGUUUACGAAUCAGGAUAUUACCUAC
UAGCAGGUUUACGAAUCAGGAUAUUACCUACCUGAUCGCGU
UACGAAUCAGGAUAUUACCUACCUGAUCGCGUUCGACAUGG
UACCUACCUGAUCGCGUUCGACAUGGAAACCUUUCUCUUUU
GAAACCUUUCUCUUUUGCCCAACCAACAAUGUAUUCAGCGA
UUUUGCCCAACCAACAAUGUAUUCAGCGAGUUGCUCUUCAU
UAUUCAGCGAGUUGCUCUUCAUGAUAGGACGGGUGAGGAAU
UCUUCAUGAUAGGACGGGUGAGGAAUAGAACAGAUUUUGGC
UAGGACGGGUGAGGAAUAGAACAGAUUUUGGCAAAAAUAUC
GGAAUAGAACAGAUUUUGGCAAAAAUAUCCCACAGCGGCUG
GAUUUUGGCAAAAAUAUCCCACAGCGGCUGUGGAGAUAAUU
AUAUCCCACAGCGGCUGUGGAGAUAAUUGAGACAGUUCAGA
AGCGGCUGUGGAGAUAAUUGAGACAGUUCAGACACGUUAAG
GGAGAUAAUUGAGACAGUUCAGACACGUUAAGUCUCCUUGU
UGAGACAGUUCAGACACGUUAAGUCUCCUUGUCGAUCACCC
CACGUUAAGUCUCCUUGUCGAUCACCCGCAAAACAGUAUUG
UCUCCUUGUCGAUCACCCGCAAAACAGUAUUGCAGGUCACA
CACCCGCAAAACAGUAUUGCAGGUCACAGGGUUAGCAGAAA
GUAUUGCAGGUCACAGGGUUAGCAGAAAAUGUUGUCAACAC
GGUUAGCAGAAAAUGUUGUCAACACAAGACAGGCUUGCGAG
AAAUGUUGUCAACACAAGACAGGCUUGCGAGAUAUGUUUGA
CAACACAAGACAGGCUUGCGAGAUAUGUUUGAGAAUACCAC
AGGCUUGCGAGAUAUGUUUGAGAAUACCACUUUAUCCCGCG
AUGUUUGAGAAUACCACUUUAUCCCGCGUCAGGGAGAGGCA
AUACCACUUUAUCCCGCGUCAGGGAGAGGCAGUGCGUAAAA
AUCCCGCGUCAGGGAGAGGCAGUGCGUAAAAAGACGCGGAC
CAGGGAGAGGCAGUGCGUAAAAAGACGCGGACUCAUGUGAA
CAGUGCGUAAAAAGACGCGGACUCAUGUGAAAUACUGGUUU
AAAAGACGCGGACUCAUGUGAAAUACUGGUUUUUAGUGCGC
CAUGUGAAAUACUGGUUUUUAGUGCGCCAGAUCUCUAUAAU
ACUGGUUUUUAGUGCGCCAGAUCUCUAUAAUCUCGCGCAAC
UAGUGCGCCAGAUCUCUAUAAUCUCGCGCAACCUAUUUUCC
AGAUCUCUAUAAUCUCGCGCAACCUAUUUUCCCCUCGAACA
CGCAACCUAUUUUCCCCUCGAACACUUUUUAAGCCGUAGAU
UUUCCCCUCGAACACUUUUUAAGCCGUAGAUAAACAGGCUG
GAACACUUUUUAAGCCGUAGAUAAACAGGCUGGGACACUUC
CCGUAGAUAAACAGGCUGGGACACUUCACAUGAGCGAAAAA
AACAGGCUGGGACACUUCACAUGAGCGAAAAAUACAUCGUC
GGACACUUCACAUGAGCGAAAAAUACAUCGUCACCUGGGAC
UGAGCGAAAAAUACAUCGUCACCUGGGACAUGUUGCAGAUC
AAUACAUCGUCACCUGGGACAUGUUGCAGAUCCAUGCACGU
UCACCUGGGACAUGUUGCAGAUCCAUGCACGUAAACUCGCA
UGUUGCAGAUCCAUGCACGUAAACUCGCAAGCCGACUGAUG
UCCAUGCACGUAAACUCGCAAGCCGACUGAUGCCUUCUGAA
GUAAACUCGCAAGCCGACUGAUGCCUUCUGAACAAUGGAAA
AAGCCGACUGAUGCCUUCUGAACAAUGGAAAGGCAUUAUUG
GAUGCCUUCUGAACAAUGGAAAGGCAUUAUUGCCGUAAGCC
UGGAAAGGCAUUAUUGCCGUAAGCCGUGGCGGUCUGGUACC
GUAAGCCGUGGCGGUCUGGUACCGGGUGCGUUACUGGCGCG
GGUCUGGUACCGGGUGCGUUACUGGCGCGUGAACUGGGUAU
GGGUGCGUUACUGGCGCGUGAACUGGGUAUUCGUCAUGUCG
GCGUGAACUGGGUAUUCGUCAUGUCGAUACCGUUUGUAUUU
GUCAUGUCGAUACCGUUUGUAUUUCCAGCUACGAUCACGAC
UACCGUUUGUAUUUCCAGCUACGAUCACGACAACCAGCGCG
UAUUUCCAGCUACGAUCACGACAACCAGCGCGAGCUUAAAG
CGAUCACGACAACCAGCGCGAGCUUAAAGUGCUGAAACGCG
AGCGCGAGCUUAAAGUGCUGAAACGCGCAGAAGGCGAUGGC
UAAAGUGCUGAAACGCGCAGAAGGCGAUGGCGAAGGCUUCA
ACGCGCAGAAGGCGAUGGCGAAGGCUUCAUCGUUAUUGAUG
AUGGCGAAGGCUUCAUCGUUAUUGAUGACCUGGUGGAUACC
CGUUAUUGAUGACCUGGUGGAUACCGGUGGUACUGCGGUUG
ACCUGGUGGAUACCGGUGGUACUGCGGUUGCGAUUCGUGAA
CCGGUGGUACUGCGGUUGCGAUUCGUGAAAUGUAUCCAAAA
CUGCGGUUGCGAUUCGUGAAAUGUAUCCAAAAGCGCACUUU
CGAUUCGUGAAAUGUAUCCAAAAGCGCACUUUGUCACCAUC
AUCCAAAAGCGCACUUUGUCACCAUCUUCGCAAAACCGGCU
CACUUUGUCACCAUCUUCGCAAAACCGGCUGGUCGUCCGCU
GGCUGGUCGUCCGCUGGUUGAUGACUAUGUUGUUGAUAUCC
GGUUGAUGACUAUGUUGUUGAUAUCCCGCAAGAUACCUGGA
CUAUGUUGUUGAUAUCCCGCAAGAUACCUGGAUUGAACAGC
AUAUCCCGCAAGAUACCUGGAUUGAACAGCCGUGGGAUAUG
CUGGAUUGAACAGCCGUGGGAUAUGGGCGUCGUAUUCGUCC
CCGUGGGAUAUGGGCGUCGUAUUCGUCCCGCCAAUCUCCGG
GGCGUCGUAUUCGUCCCGCCAAUCUCCGGUCGCUAAUCUUU
CCCGCCAAUCUCCGGUCGCUAAUCUUUUCAACGCCUGGCAC
CUCCGGUCGCUAAUCUUUUCAACGCCUGGCACUGCCGGGCG
UAAUCUUUUCAACGCCUGGCACUGCCGGGCGUUGUUCUUUU
UGCCGGGCGUUGUUCUUUUUAACUUCAGGCGGGUUACAAUA
UUUUUAACUUCAGGCGGGUUACAAUAGUUUCCAGUAAGUAU
GGCGGGUUACAAUAGUUUCCAGUAAGUAUUCUGGAGGCUGC
GUUUCCAGUAAGUAUUCUGGAGGCUGCAUCCAUGACACAGG
GUAUUCUGGAGGCUGCAUCCAUGACACAGGCAAACCUGAGC
GCUGCAUCCAUGACACAGGCAAACCUGAGCGAAACCCUGUU
GACACAGGCAAACCUGAGCGAAACCCUGUUCAAACCCCGCU
ACCUGAGCGAAACCCUGUUCAAACCCCGCUUUAAACAUCCU
CCCUGUUCAAACCCCGCUUUAAACAUCCUGAAACCUCGACG
ACCCCGCUUUAAACAUCCUGAAACCUCGACGCUAGUCCGCC
CAUCCUGAAACCUCGACGCUAGUCCGCCGCUUUAAUCACGG
CGACGCUAGUCCGCCGCUUUAAUCACGGCGCACAACCGCCU
CGCCGCUUUAAUCACGGCGCACAACCGCCUGUGCAGUCGGC
CGGCGCACAACCGCCUGUGCAGUCGGCCCUUGAUGGUAAAA
GCCUGUGCAGUCGGCCCUUGAUGGUAAAACCAUCCCUCACU
CGGCCCUUGAUGGUAAAACCAUCCCUCACUGGUAUCGCAUG
UAAAACCAUCCCUCACUGGUAUCGCAUGAUUAACCGUCUGA
CUCACUGGUAUCGCAUGAUUAACCGUCUGAUGUGGAUCUGG
AUCGCAUGAUUAACCGUCUGAUGUGGAUCUGGCGCGGCAUU
UGAUGUGGAUCUGGCGCGGCAUUGACCCACGCGAAAUCCUC
GCGCGGCAUUGACCCACGCGAAAUCCUCGACGUCCAGGCAC
UGACCCACGCGAAAUCCUCGACGUCCAGGCACGUAUUGUGA
GAAAUCCUCGACGUCCAGGCACGUAUUGUGAUGAGCGAUGC
ACGUCCAGGCACGUAUUGUGAUGAGCGAUGCCGAACGUACC
UAUUGUGAUGAGCGAUGCCGAACGUACCGACGAUGAUUUAU
GAGCGAUGCCGAACGUACCGACGAUGAUUUAUACGAUACGG
GAACGUACCGACGAUGAUUUAUACGAUACGGUGAUUGGCUA
AUGAUUUAUACGAUACGGUGAUUGGCUACCGUGGCGGCAAC
UGAUUGGCUACCGUGGCGGCAACUGGAUUUAUGAGUGGGCC
CCGUGGCGGCAACUGGAUUUAUGAGUGGGCCACCCAGGCGA
ACUGGAUUUAUGAGUGGGCCACCCAGGCGAUGGUGUGGCAA
AUGAGUGGGCCACCCAGGCGAUGGUGUGGCAACAAAAAGCC
CACCCAGGCGAUGGUGUGGCAACAAAAAGCCUGUGCGGAAG
GCAACAAAAAGCCUGUGCGGAAGACGAUCCGCAACUCAGUG
CUGUGCGGAAGACGAUCCGCAACUCAGUGGUCGUCACUGGC
UCCGCAACUCAGUGGUCGUCACUGGCUGCAUGCGGCUACGU
CAGUGGUCGUCACUGGCUGCAUGCGGCUACGUUGUACAACA
GCUGCAUGCGGCUACGUUGUACAACAUUGCCGCCUAUCCUC
GUUGUACAACAUUGCCGCCUAUCCUCAUCUGAAAGGAGAUG
UUGCCGCCUAUCCUCAUCUGAAAGGAGAUGACCUGGCCGAG
UCCUCAUCUGAAAGGAGAUGACCUGGCCGAGCAAGCGCAGG
GAAAGGAGAUGACCUGGCCGAGCAAGCGCAGGCUUUGUCAA
UGACCUGGCCGAGCAAGCGCAGGCUUUGUCAAACCGCGCCU
GAGCAAGCGCAGGCUUUGUCAAACCGCGCCUAUGAAGAGGC
GGCUUUGUCAAACCGCGCCUAUGAAGAGGCCGCUCAGCGUC
CGCCUAUGAAGAGGCCGCUCAGCGUCUACCGGGCACGAUGC
CCGCUCAGCGUCUACCGGGCACGAUGCGGCAGAUGGAGUUU
UCUACCGGGCACGAUGCGGCAGAUGGAGUUUACCGUACCCG
CGAUGCGGCAGAUGGAGUUUACCGUACCCGGCGGUGCGCCC
CCGUACCCGGCGGUGCGCCCAUCACCGGCUUUUUGCAUAUG
GCCCAUCACCGGCUUUUUGCAUAUGCCGAAAGGCGAUGGCC
CGGCUUUUUGCAUAUGCCGAAAGGCGAUGGCCCGUUCCCGA
AAGGCGAUGGCCCGUUCCCGACGGUAUUAAUGUGUGGUGGU
GCCCGUUCCCGACGGUAUUAAUGUGUGGUGGUCUGGAUGCG
AUUAAUGUGUGGUGGUCUGGAUGCGAUGCAGACGGACUAUU
UGGUGGUCUGGAUGCGAUGCAGACGGACUAUUACAGCCUGU
GGAUGCGAUGCAGACGGACUAUUACAGCCUGUAUGAACGUU
GACGGACUAUUACAGCCUGUAUGAACGUUAUUUUGCGCCGC
UUACAGCCUGUAUGAACGUUAUUUUGCGCCGCGCGGCAUUG
GUUAUUUUGCGCCGCGCGGCAUUGCGAUGCUGACUAUUGAU
CGCGCGGCAUUGCGAUGCUGACUAUUGAUAUGCCGUCGGUG
UUGCGAUGCUGACUAUUGAUAUGCCGUCGGUGGGCUUUUCU
CCGUCGGUGGGCUUUUCUUCAAAAUGGAAGCUCACCCAGGA
UUUCUUCAAAAUGGAAGCUCACCCAGGACUCCAGCCUGUUG
GGAAGCUCACCCAGGACUCCAGCCUGUUGCAUCAGCACGUC
CCAGGACUCCAGCCUGUUGCAUCAGCACGUCUUAAAGGCGC
CUGUUGCAUCAGCACGUCUUAAAGGCGCUGCCUAACGUACC
ACGUCUUAAAGGCGCUGCCUAACGUACCGUGGGUGGAUCAC
GCCUAACGUACCGUGGGUGGAUCACACUCGCGUCGCGGCCU
UUGGUUUCCGUUUCGGCGCUAACGUUGCCGUGCGUCUGGCA
AACGUUGCCGUGCGUCUGGCAUACCUUGAAUCGCCGCGUCU
GUGCGUCUGGCAUACCUUGAAUCGCCGCGUCUGAAAGCGGU
ACCUUGAAUCGCCGCGUCUGAAAGCGGUUGCCUGUCUUGGU
GUUGCCUGUCUUGGUCCGGUAGUUCAUACCCUGUUGAGUGA
CGGUAGUUCAUACCCUGUUGAGUGAUUUUAAGUGCCAGCAA
AUACCCUGUUGAGUGAUUUUAAGUGCCAGCAACAGGUGCCG
GAGUGAUUUUAAGUGCCAGCAACAGGUGCCGGAAAUGUAUC
GUGCCAGCAACAGGUGCCGGAAAUGUAUCUUGACGUUCUGG
GGUGCCGGAAAUGUAUCUUGACGUUCUGGCCAGUCGUUUGG
UGUAUCUUGACGUUCUGGCCAGUCGUUUGGGGAUGCAUGAU
UUCUGGCCAGUCGUUUGGGGAUGCAUGAUGCUUCCGAUGAA
GGGGAUGCAUGAUGCUUCCGAUGAAGCGUUGCGCGUGGAGC
CGAUGAAGCGUUGCGCGUGGAGCUGAAUCGCUAUUCAUUAA
GCGCGUGGAGCUGAAUCGCUAUUCAUUAAAAGUGCAAGGAU
GCUGAAUCGCUAUUCAUUAAAAGUGCAAGGAUUGCUGGGAC
UAUUCAUUAAAAGUGCAAGGAUUGCUGGGACGUCGCUGCCC
AAAGUGCAAGGAUUGCUGGGACGUCGCUGCCCAACGCCAAU
UUGCUGGGACGUCGCUGCCCAACGCCAAUGUUAUCAGGCUA
CGCUGCCCAACGCCAAUGUUAUCAGGCUACUGGAAGAACGA
CAAUGUUAUCAGGCUACUGGAAGAACGAUCCGUUCAGCCCG
ACUGGAAGAACGAUCCGUUCAGCCCGGAAGAGGACUCACGC
CCGGAAGAGGACUCACGCUUAAUCACCUCAUCAUCUGCUGA
GACUCACGCUUAAUCACCUCAUCAUCUGCUGACGGUAAAUU
AAUCACCUCAUCAUCUGCUGACGGUAAAUUAUUAGAGAUCC
UCAUCUGCUGACGGUAAAUUAUUAGAGAUCCCAUUUAACCC
GGUAAAUUAUUAGAGAUCCCAUUUAACCCGGUGUAUCGGAA
GAUCCCAUUUAACCCGGUGUAUCGGAAUUUUGACAAAGGUC
CCCGGUGUAUCGGAAUUUUGACAAAGGUCUUCAGGAAAUCA
GAAUUUUGACAAAGGUCUUCAGGAAAUCACCGACUGGAUCG
AGGUCUUCAGGAAAUCACCGACUGGAUCGAAAAACGCUUGU
GGAAAUCACCGACUGGAUCGAAAAACGCUUGUGUUAAAAAU
GAUCGAAAAACGCUUGUGUUAAAAAUUUGCUAAAUUUUGCC
GCUUGUGUUAAAAAUUUGCUAAAUUUUGCCAAUUUGGUAAA
AAAAUUUGCUAAAUUUUGCCAAUUUGGUAAAACAGUUGCAU
UAAAUUUUGCCAAUUUGGUAAAACAGUUGCAUCACAACAGG
CAAUUUGGUAAAACAGUUGCAUCACAACAGGAGAUAGCAAU
AACAGUUGCAUCACAACAGGAGAUAGCAAUGACGUUACCGA
CACAACAGGAGAUAGCAAUGACGUUACCGAGUGGACACCCG
AGAUAGCAAUGACGUUACCGAGUGGACACCCGAAGAGCAGA
CGUUACCGAGUGGACACCCGAAGAGCAGAUUGAUCAAAAAA
GACACCCGAAGAGCAGAUUGAUCAAAAAAUUUACCGCACUA
GCAGAUUGAUCAAAAAAUUUACCGCACUAGGCCCGUAUAUU
AUUUACCGCACUAGGCCCGUAUAUUCGUGAAGGUAGGUAAU
ACUAGGCCCGUAUAUUCGUGAAGGUAGGUAAUGACUCCAAC
GUAUAUUCGUGAAGGUAGGUAAUGACUCCAACUUAUUGAUA
UAAAUCAGUAAGUUGGCAGCAUCACCUGAAGGUAAGUGCAA
AAGUUGGCAGCAUCACCUGAAGGUAAGUGCAAAGAUAAUCG
CAUCACCUGAAGGUAAGUGCAAAGAUAAUCGAUUCUUUUUC
GGUAAGUGCAAAGAUAAUCGAUUCUUUUUCGAUUGUCUGGC
AGAUAAUCGAUUCUUUUUCGAUUGUCUGGCUGUAUGCGUCA
UUUUUCGAUUGUCUGGCUGUAUGCGUCAACGUGAAACCGGC
UGGCUGUAUGCGUCAACGUGAAACCGGCACCGGAAGUGCGU
CAACGUGAAACCGGCACCGGAAGUGCGUGAAUUCUGGGGCU
ACCGGCACCGGAAGUGCGUGAAUUCUGGGGCUGGUGGAUGG
GUGAAUUCUGGGGCUGGUGGAUGGAGCUGGAAGCGCAGGAA
GGGCUGGUGGAUGGAGCUGGAAGCGCAGGAAUCCCGUUUUA
GAUGGAGCUGGAAGCGCAGGAAUCCCGUUUUACCUACAGUU
AAGCGCAGGAAUCCCGUUUUACCUACAGUUACCAGUUUGGU
AUCCCGUUUUACCUACAGUUACCAGUUUGGUCUGUUCGAUA
UUACCAGUUUGGUCUGUUCGAUAAAGCAGGCGACUGGAAGA
UCUGUUCGAUAAAGCAGGCGACUGGAAGAGUGUUCCGGUAA
AAAAGACACUGAAGUGGUUGAACGACUGGAGCACACCCUGC
UGAAGUGGUUGAACGACUGGAGCACACCCUGCGUGAGUUUC
ACUGGAGCACACCCUGCGUGAGUUUCACGAGAAGCUGCGUG
CACCCUGCGUGAGUUUCACGAGAAGCUGCGUGAACUGCUGA
GUUUCACGAGAAGCUGCGUGAACUGCUGACGACGCUGAAUC
AGCUGCGUGAACUGCUGACGACGCUGAAUCUGAAGCUGGAA
UGCUGACGACGCUGAAUCUGAAGCUGGAACCGGCGGAUGAU
UCUGAAGCUGGAACCGGCGGAUGAUUUUCGUGACGAGCCGG
ACCGGCGGAUGAUUUUCGUGACGAGCCGGUGAAGUUAACGG
AUUUUCGUGACGAGCCGGUGAAGUUAACGGCGUGAGUGAAA
CCGGUGAAGUUAACGGCGUGAGUGAAAUGUGCCGGAUGCAU
GCGUGAGUGAAAUGUGCCGGAUGCAUCACAUCCGGCAAUAU
AAAUGUGCCGGAUGCAUCACAUCCGGCAAUAUUCAUUAAAA
GAUGCAUCACAUCCGGCAAUAUUCAUUAAAACUGAUACGUC
CAUCCGGCAAUAUUCAUUAAAACUGAUACGUCAUGCCAACC
UUCAUUAAAACUGAUACGUCAUGCCAACCGCGACAAUAUCA
GAUACGUCAUGCCAACCGCGACAAUAUCAUCAUUAUUAAUA
CCAACCGCGACAAUAUCAUCAUUAUUAAUAUUCAAUUUGUU
ACAAUAUCAUCAUUAUUAAUAUUCAAUUUGUUAUCGCUAUC
UUAUUAAUAUUCAAUUUGUUAUCGCUAUCCAGUUGGUUGAU
UCAAUUUGUUAUCGCUAUCCAGUUGGUUGAUUUUAUAAUCA
UAUCGCUAUCCAGUUGGUUGAUUUUAUAAUCAACAAACGCU
AGUUGGUUGAUUUUAUAAUCAACAAACGCUGACAUAUUUUU
UUUAUAAUCAACAAACGCUGACAUAUUUUUGUUGAAAUAAU
ACGCUGACAUAUUUUUGUUGAAAUAAUACGUAGCACCGACG
UUUUUGUUGAAAUAAUACGUAGCACCGACGUCGAUAUAAUU
AAUACGUAGCACCGACGUCGAUAUAAUUGACCAGAUCUUCA
CACCGACGUCGAUAUAAUUGACCAGAUCUUCAUCACCGAUA
AUAUAAUUGACCAGAUCUUCAUCACCGAUACCUUCAAUAUC
ACCAGAUCUUCAUCACCGAUACCUUCAAUAUCUUUCCCUUU
UCAUCACCGAUACCUUCAAUAUCUUUCCCUUUCGAUAAGAC
UUCAAUAUCUUUCCCUUUCGAUAAGACAUAACCCAGCGAUG
UUUCCCUUUCGAUAAGACAUAACCCAGCGAUGGACGCAGAC
CGAUAAGACAUAACCCAGCGAUGGACGCAGACCAAAGUCAA
UAACCCAGCGAUGGACGCAGACCAAAGUCAAACUGGUAUUG
GAUGGACGCAGACCAAAGUCAAACUGGUAUUGAGCGACCGC
CCAAAGUCAAACUGGUAUUGAGCGACCGCUUCAAAGUUCUG
UGGUAUUGAGCGACCGCUUCAAAGUUCUGUGUCUUAUUGGC
GCUUCAAAGUUCUGUGUCUUAUUGGCAAAGCCGCCAGUUAU
GUCUUAUUGGCAAAGCCGCCAGUUAUUGGCGUCAUUUUGCG
AGCCGCCAGUUAUUGGCGUCAUUUUGCGUGUUUCAGAAUAG
GGCGUCAUUUUGCGUGUUUCAGAAUAGAAAGUUGCCAGAUA
UUGCGUGUUUCAGAAUAGAAAGUUGCCAGAUAAAUAUUAUU
UCAGAAUAGAAAGUUGCCAGAUAAAUAUUAUUGGCAUCGUA
AAAGUUGCCAGAUAAAUAUUAUUGGCAUCGUAUUUCAGACC
AUAAAUAUUAUUGGCAUCGUAUUUCAGACCUGUUGCCCAUG
GUAUUUCAGACCUGUUGCCCAUGCUUCUGCACGCUUGCCUG
CCUGUUGCCCAUGCUUCUGCACGCUUGCCUGUGCCACGGCU
UCUGCACGCUUGCCUGUGCCACGGCUUUGCAGGUUCUGCUC
UGCCUGUGCCACGGCUUUGCAGGUUCUGCUCGUUGGUGCGA
AGGUUCUGCUCGUUGGUGCGAUCUGAGUUGGUAUAGGCCCC
UUGGUGCGAUCUGAGUUGGUAUAGGCCCCACUAAUGGCGAA
UCUGAGUUGGUAUAGGCCCCACUAAUGGCGAAAUCGCUGCC
UAUAGGCCCCACUAAUGGCGAAAUCGCUGCCGCCAAAGUCA
AUGGCGAAAUCGCUGCCGCCAAAGUCAUAUGUCAAUGACGU
UGCCGCCAAAGUCAUAUGUCAAUGACGUGCCGAAGCCAUCG
CAUAUGUCAAUGACGUGCCGAAGCCAUCGCCGUUUUGCUUU
CCAUCGCCGUUUUGCUUUUUAACGUCGCGGUUUUCGUUUUU
CGGUUUUCGUUUUUCCCUUGAUAUUGCAGGGUUAAGUUCAG
UCCCUUGAUAUUGCAGGGUUAAGUUCAGGCCAUCGAUAACG
UGCAGGGUUAAGUUCAGGCCAUCGAUAACGCCGAAGAAGUC
UCAGGCCAUCGAUAACGCCGAAGAAGUCGGUGUUCCGAUAC
CCGAAGAAGUCGGUGUUCCGAUACGUCGCCAGACCGCUGGC
CGGUGUUCCGAUACGUCGCCAGACCGCUGGCGCGUUUGGUC
GACCGCUGGCGCGUUUGGUCAUAAAGUUGUCGGUCUGCGCC
AAAGUUGUCGGUCUGCGCCGAGGAAUCGCCACCAAAUUCCG
GUCUGCGCCGAGGAAUCGCCACCAAAUUCCGGGAACAUAUC
AAUCGCCACCAAAUUCCGGGAACAUAUCGGUCCAGGCUUCC
UUCCGGGAACAUAUCGGUCCAGGCUUCCACGUCAUACAACG
UCGGUCCAGGCUUCCACGUCAUACAACGCCCCCAGGUUACG
CCACGUCAUACAACGCCCCCAGGUUACGACCAUAAUCGAAA
AACGCCCCCAGGUUACGACCAUAAUCGAAAGAACCCAAAUC
AGGUUACGACCAUAAUCGAAAGAACCCAAAUCUUUAUAUUU
CCAUAAUCGAAAGAACCCAAAUCUUUAUAUUUCAACCCGGC
AACCCAAAUCUUUAUAUUUCAACCCGGCAAAAGCGAGACGC
CUUUAUAUUUCAACCCGGCAAAAGCGAGACGCGUUUUUUGC
AGACGCGUUUUUUGCUGUGCAGUAUCACUCUCUGCUUUAUU
GCAGUAUCACUCUCUGCUUUAUUACCGGCAAACUCUGCUUC
CUCUCUGCUUUAUUACCGGCAAACUCUGCUUCCCAACGACC
ACCGGCAAACUCUGCUUCCCAACGACCAUAACCAGUCAGUU
CUCUGCUUCCCAACGACCAUAACCAGUCAGUUGAUCGUUAA
CGACCAUAACCAGUCAGUUGAUCGUUAAUUUGUGUUUCGCC
UAAUUUGUGUUUCGCCUUUGAAACCAAAACGGAUAUAACUC
CGCCUUUGAAACCAAAACGGAUAUAACUCUGGUCGCCAUCU
CGGAUAUAACUCUGGUCGCCAUCUUUACUGGCGUUAUCACU
UCGCCAUCUUUACUGGCGUUAUCACUCAUAUAAUGCAUGGC
UUACUGGCGUUAUCACUCAUAUAAUGCAUGGCUUUAACUUU
CUCAUAUAAUGCAUGGCUUUAACUUUGCCAUAGACAUCCAG
UGCAUGGCUUUAACUUUGCCAUAGACAUCCAGUUUAUUACC
UAACUUUGCCAUAGACAUCCAGUUUAUUACCGUCUUUAUUA
UCCAGUUUAUUACCGUCUUUAUUAUAUAUUUCUGCAGCCUG
UCUUUAUUAUAUAUUUCUGCAGCCUGUACAGAUGCAGAUGC
UAUAUUUCUGCAGCCUGUACAGAUGCAGAUGCCACAAUGCC
CCUGUACAGAUGCAGAUGCCACAAUGCCCAUCACCACUAAU
AUGCAGAUGCCACAAUGCCCAUCACCACUAAUGCCAGAGUG
CCACAAUGCCCAUCACCACUAAUGCCAGAGUGCUCUUUUUC
AUGCCAGAGUGCUCUUUUUCAUUUUCAUUCCUGAUUUUAAU
CUUUUUCAUUUUCAUUCCUGAUUUUAAUUAACGCGCGAAUA
UUUCAUUCCUGAUUUUAAUUAACGCGCGAAUAUUCAGCGGG
UGAUUUUAAUUAACGCGCGAAUAUUCAGCGGGAGAGUCCCG
ACGCGCGAAUAUUCAGCGGGAGAGUCCCGUUGAAAACAGGA
UCAGCGGGAGAGUCCCGUUGAAAACAGGAAAGUUUUUAACC
GAGUCCCGUUGAAAACAGGAAAGUUUUUAACCUGAGAUUGU
UGAAAACAGGAAAGUUUUUAACCUGAGAUUGUUAAAGAUAU
GUUUUUAACCUGAGAUUGUUAAAGAUAUAUUACAGAUUAAU
GAGAUUGUUAAAGAUAUAUUACAGAUUAAUAAUAUUCUUAA
AAGAUAUAUUACAGAUUAAUAAUAUUCUUAAAAUGUGGUAA
UACAGAUUAAUAAUAUUCUUAAAAUGUGGUAAUUUAUUAAA
UAAUAUUCUUAAAAUGUGGUAAUUUAUUAAAUCUGUAAUAA
UAAAAUGUGGUAAUUUAUUAAAUCUGUAAUAAAAGCGUAAA
UAAUUUAUUAAAUCUGUAAUAAAAGCGUAAACAACUGCCGC
AAAUCUGUAAUAAAAGCGUAAACAACUGCCGCUAGGCUUGC
AAGCGUAAACAACUGCCGCUAGGCUUGCUGAUCCCGCGCAA
AACUGCCGCUAGGCUUGCUGAUCCCGCGCAACAAAACGCCA
UAGGCUUGCUGAUCCCGCGCAACAAAACGCCAUGCUUUGCU
AUCCCGCGCAACAAAACGCCAUGCUUUGCUCGCAGAUGGUU
AAACGCCAUGCUUUGCUCGCAGAUGGUUGGCAACCGACGAC
UUUGCUCGCAGAUGGUUGGCAACCGACGACAGUCCUGCUAA
GAUGGUUGGCAACCGACGACAGUCCUGCUAAAACGUUCGUU
CAACCGACGACAGUCCUGCUAAAACGUUCGUUUGAUAUCAU
CCUGCUAAAACGUUCGUUUGAUAUCAUUUUUCCUAAAAUUG
CGUUUGAUAUCAUUUUUCCUAAAAUUGAAUGGCAGAGAAUC
UUUUCCUAAAAUUGAAUGGCAGAGAAUCAUGAGUGACAGCC
UUGAAUGGCAGAGAAUCAUGAGUGACAGCCAGACGCUGGUG
GAGAAUCAUGAGUGACAGCCAGACGCUGGUGGUAAAACUCG
GACAGCCAGACGCUGGUGGUAAAACUCGGCACCAGUGUGCU
CGCUGGUGGUAAAACUCGGCACCAGUGUGCUAACAGGCGGA
AAACUCGGCACCAGUGUGCUAACAGGCGGAUCGCGCCGUCU
ACCAGUGUGCUAACAGGCGGAUCGCGCCGUCUGAACCGUGC
CAGGCGGAUCGCGCCGUCUGAACCGUGCCCAUAUCGUUGAA
GCGCCGUCUGAACCGUGCCCAUAUCGUUGAACUUGUUCGCC
GAACCGUGCCCAUAUCGUUGAACUUGUUCGCCAGUGCGCGC
UAUCGUUGAACUUGUUCGCCAGUGCGCGCAGUUACAUGCCG
ACUUGUUCGCCAGUGCGCGCAGUUACAUGCCGCCGGGCAUC
GCAGUUACAUGCCGCCGGGCAUCGGAUUGUUAUUGUGACGU
CCGCCGGGCAUCGGAUUGUUAUUGUGACGUCGGGCGCGAUC
UUAUUGUGACGUCGGGCGCGAUCGCCGCCGGACGUGAGCAC
UCGGGCGCGAUCGCCGCCGGACGUGAGCACCUGGGUUACCC
GUUACCCGGAACUGCCAGCGACCAUCGCCUCGAAACAACUG
AAACAACUGCUGGCGGCGGUAGGGCAGAGUCGACUGAUUCA
GCGGCGGUAGGGCAGAGUCGACUGAUUCAACUGUGGGAACA
GGGCAGAGUCGACUGAUUCAACUGUGGGAACAGCUGUUUUC
UGUGGGAACAGCUGUUUUCGAUUUAUGGCAUUCACGUCGGG
AGCUGUUUUCGAUUUAUGGCAUUCACGUCGGGCAAAUGCUG
UUAUGGCAUUCACGUCGGGCAAAUGCUGCUGACCCGUGCUG
ACGUCGGGCAAAUGCUGCUGACCCGUGCUGAUAUGGAAGAC
AAUGCUGCUGACCCGUGCUGAUAUGGAAGACCGUGAACGCU
GACCCGUGCUGAUAUGGAAGACCGUGAACGCUUCCUGAACG
AAGACCGUGAACGCUUCCUGAACGCCCGCGACACCCUGCGA
ACGCUUCCUGAACGCCCGCGACACCCUGCGAGCGUUGCUCG
AACGCCCGCGACACCCUGCGAGCGUUGCUCGAUAACAAUAU
CACCCUGCGAGCGUUGCUCGAUAACAAUAUCGUUCCGGUAA
GAUAACAAUAUCGUUCCGGUAAUCAAUGAGAACGAUGCUGU
UCGUUCCGGUAAUCAAUGAGAACGAUGCUGUCGCUACGGCA
AUGAGAACGAUGCUGUCGCUACGGCAGAGAUUAAGGUCGGC
AUGCUGUCGCUACGGCAGAGAUUAAGGUCGGCGAUAACGAU
GGCAGAGAUUAAGGUCGGCGAUAACGAUAACCUUUCUGCGC
UAAGGUCGGCGAUAACGAUAACCUUUCUGCGCUGGCGGCGA
ACCUUUCUGCGCUGGCGGCGAUUCUUGCGGGUGCCGAUAAA
GGCGAUUCUUGCGGGUGCCGAUAAACUGUUGCUGCUGACCG
CCGAUAAACUGUUGCUGCUGACCGAUCAAAAAGGUUUGUAU
UGUUGCUGCUGACCGAUCAAAAAGGUUUGUAUACCGCUGAC
GACCGAUCAAAAAGGUUUGUAUACCGCUGACCCGCGCAGCA
AAAAGGUUUGUAUACCGCUGACCCGCGCAGCAAUCCGCAGG
AUACCGCUGACCCGCGCAGCAAUCCGCAGGCAGAACUGAUU
CCGCGCAGCAAUCCGCAGGCAGAACUGAUUAAAGAUGUUUA
AUCCGCAGGCAGAACUGAUUAAAGAUGUUUACGGCAUUGAU
AGAACUGAUUAAAGAUGUUUACGGCAUUGAUGACGCACUGC
UAAAGAUGUUUACGGCAUUGAUGACGCACUGCGCGCGAUUG
UUGAUGACGCACUGCGCGCGAUUGCCGGUGACAGCGUUUCA
ACUGCGCGCGAUUGCCGGUGACAGCGUUUCAGGCCUCGGAA
AUUGCCGGUGACAGCGUUUCAGGCCUCGGAACUGGCGGCAU
GACAGCGUUUCAGGCCUCGGAACUGGCGGCAUGAGUACCAA
CAGGCCUCGGAACUGGCGGCAUGAGUACCAAAUUGCAGGCC
GAACUGGCGGCAUGAGUACCAAAUUGCAGGCCGCUGACGUG
UACCAAAUUGCAGGCCGCUGACGUGGCUUGCCGUGCGGGUA
ACGUGGCUUGCCGUGCGGGUAUCGACACCAUUAUUGCCGCG
GCCGUGCGGGUAUCGACACCAUUAUUGCCGCGGGCAGCAAG
ACACCAUUAUUGCCGCGGGCAGCAAGCCGGGCGUUAUUGGU
CGGGCAGCAAGCCGGGCGUUAUUGGUGAUGUGAUGGAAGGC
CGGGCGUUAUUGGUGAUGUGAUGGAAGGCAUUUCCGUCGGU
UUGGUGAUGUGAUGGAAGGCAUUUCCGUCGGUACGCUGUUC
UGGAAGGCAUUUCCGUCGGUACGCUGUUCCAUGCCCAGGCG
UUCCGUCGGUACGCUGUUCCAUGCCCAGGCGACUCCGCUUG
CGCUGUUCCAUGCCCAGGCGACUCCGCUUGAAAACCGUAAA
UGCCCAGGCGACUCCGCUUGAAAACCGUAAACGCUGGAUUU
GACUCCGCUUGAAAACCGUAAACGCUGGAUUUUCGGUGCGC
CGGUGCGCCGCCGGCGGGUGAAAUCACGGUAGAUGAAGGGG
CCGGCGGGUGAAAUCACGGUAGAUGAAGGGGCAACUGCCGC
AUCACGGUAGAUGAAGGGGCAACUGCCGCCAUUCUGGAACG
AUGAAGGGGCAACUGCCGCCAUUCUGGAACGCGGCAGCUCC
CCGCCAUUCUGGAACGCGGCAGCUCCCUGUUGCCGAAAGGC
GCGGCAGCUCCCUGUUGCCGAAAGGCAUUAAAAGCGUGACU
CCCUGUUGCCGAAAGGCAUUAAAAGCGUGACUGGCAAUUUC
CGAAAGGCAUUAAAAGCGUGACUGGCAAUUUCUCGCGUGGU
UGGCAAUUUCUCGCGUGGUGAAGUCAUCCGCAUUUGCAACC
CGCGUGGUGAAGUCAUCCGCAUUUGCAACCUCGAAGGCCGC
CAUCCGCAUUUGCAACCUCGAAGGCCGCGAUAUCGCCCACG
UUGCAACCUCGAAGGCCGCGAUAUCGCCCACGGCGUCAGUC
CGAAGGCCGCGAUAUCGCCCACGGCGUCAGUCGUUACAACA
CGCCCACGGCGUCAGUCGUUACAACAGCGAUGCAUUACGCC
CGUCAGUCGUUACAACAGCGAUGCAUUACGCCGUAUUGCCG
ACAGCGAUGCAUUACGCCGUAUUGCCGGACACCACUCGCAA
AUUACGCCGUAUUGCCGGACACCACUCGCAAGAAAUUGAUG
UAUUGCCGGACACCACUCGCAAGAAAUUGAUGCAAUACUGG
ACACCACUCGCAAGAAAUUGAUGCAAUACUGGGAUAUGAAU
GAAAUUGAUGCAAUACUGGGAUAUGAAUACGGCCCGGUUGC
AUACGGCCCGGUUGCCGUUCACCGUGAUGACAUGAUUACCC
GGUUGCCGUUCACCGUGAUGACAUGAUUACCCGUUAAGGAG
UGAUGACAUGAUUACCCGUUAAGGAGCAGGCUGAUGCUGGA
ACCCGUUAAGGAGCAGGCUGAUGCUGGAACAAAUGGGCAUU
GAGCAGGCUGAUGCUGGAACAAAUGGGCAUUGCCGCGAAGC
AACAAAUGGGCAUUGCCGCGAAGCAAGCCUCGUAUAAAUUA
UGCCGCGAAGCAAGCCUCGUAUAAAUUAGCGCAACUCUCCA
AGCCUCGUAUAAAUUAGCGCAACUCUCCAGCCGCGAAAAAA
AGCGCAACUCUCCAGCCGCGAAAAAAAUCGCGUGCUGGAAA
CGAAAAAAAUCGCGUGCUGGAAAAAAUCGCCGAUGAACUGG
CGUGCUGGAAAAAAUCGCCGAUGAACUGGAAGCACAAAGCG
AAAAAUCGCCGAUGAACUGGAAGCACAAAGCGAAAUCAUCC
UGAACUGGAAGCACAAAGCGAAAUCAUCCUCAACGCUAACG
CACAAAGCGAAAUCAUCCUCAACGCUAACGCCCAGGAUGUU
CAUCCUCAACGCUAACGCCCAGGAUGUUGCUGACGCGCGAG
UAACGCCCAGGAUGUUGCUGACGCGCGAGCCAAUGGCCUUA
AUGUUGCUGACGCGCGAGCCAAUGGCCUUAGCGAAGCGAUG
ACGCGCGAGCCAAUGGCCUUAGCGAAGCGAUGCUUGACCGU
CCAAUGGCCUUAGCGAAGCGAUGCUUGACCGUCUGGCACUG
GCGAUGCUUGACCGUCUGGCACUGACGCCCGCACGGCUGAA
CGUCUGGCACUGACGCCCGCACGGCUGAAAGGCAUUGCCGA
CUGACGCCCGCACGGCUGAAAGGCAUUGCCGACGAUGUACG
ACGGCUGAAAGGCAUUGCCGACGAUGUACGUCAGGUGUGCA
CAUUGCCGACGAUGUACGUCAGGUGUGCAACCUCGCCGAUC
CGAUGUACGUCAGGUGUGCAACCUCGCCGAUCCGGUGGGGC
UCAGGUGUGCAACCUCGCCGAUCCGGUGGGGCAGGUAAUCG
CCUCGCCGAUCCGGUGGGGCAGGUAAUCGAUGGCGGCGUAC
UCCGGUGGGGCAGGUAAUCGAUGGCGGCGUACUGGACAGCG
CAGGUAAUCGAUGGCGGCGUACUGGACAGCGGCCUGCGUCU
GGACAGCGGCCUGCGUCUUGAGCGUCGUCGCGUACCGCUGG
CGUCUUGAGCGUCGUCGCGUACCGCUGGGGGUUAUUGGCGU
GUCGCGUACCGCUGGGGGUUAUUGGCGUGAUUUAUGAAGCG
CGCUGGGGGUUAUUGGCGUGAUUUAUGAAGCGCGCCCGAAC
UGAUUUAUGAAGCGCGCCCGAACGUGACGGUUGAUGUCGCU
GCGCCCGAACGUGACGGUUGAUGUCGCUUCGCUGUGCCUGA
AUGUCGCUUCGCUGUGCCUGAAAACCGGUAAUGCGGUGAUC
CGCUGUGCCUGAAAACCGGUAAUGCGGUGAUCCUGCGCGGU
UGAAAACCGGUAAUGCGGUGAUCCUGCGCGGUGGCAAAGAA
CGGUGAUCCUGCGCGGUGGCAAAGAAACGUGUCGCACUAAC
GUGGCAAAGAAACGUGUCGCACUAACGCUGCAACGGUGGCG
ACGUGUCGCACUAACGCUGCAACGGUGGCGGUGAUUCAGGA
ACGCUGCAACGGUGGCGGUGAUUCAGGACGCCCUGAAAUCC
CGGUGAUUCAGGACGCCCUGAAAUCCUGCGGCUUACCGGCG
GCCCUGAAAUCCUGCGGCUUACCGGCGGGUGCCGUGCAGGC
CUUACCGGCGGGUGCCGUGCAGGCGAUUGAUAAUCCUGACC
GGGUGCCGUGCAGGCGAUUGAUAAUCCUGACCGUGCGCUGG
GCAGGCGAUUGAUAAUCCUGACCGUGCGCUGGUCAGUGAAA
AUCCUGACCGUGCGCUGGUCAGUGAAAUGCUGCGUAUGGAU
UGGUCAGUGAAAUGCUGCGUAUGGAUAAAUACAUCGACAUG
AAUGCUGCGUAUGGAUAAAUACAUCGACAUGCUGAUCCCGC
AUAAAUACAUCGACAUGCUGAUCCCGCGUGGUGGCGCUGGU
CUGUGCCGUGAACAGUCGACAAUCCCGGUGAUCACAGGUGG
AACAGUCGACAAUCCCGGUGAUCACAGGUGGUAUAGGCGUA
UCCCGGUGAUCACAGGUGGUAUAGGCGUAUGCCAUAUUUAC
AGGUGGUAUAGGCGUAUGCCAUAUUUACGUUGAUGAAAGUG
CGUAUGCCAUAUUUACGUUGAUGAAAGUGUAGAGAUCGCUG
AUUUACGUUGAUGAAAGUGUAGAGAUCGCUGAAGCAUUAAA
UGAAAGUGUAGAGAUCGCUGAAGCAUUAAAAGUGAUCGUCA
AGAGAUCGCUGAAGCAUUAAAAGUGAUCGUCAACGCGAAAA
AAGCAUUAAAAGUGAUCGUCAACGCGAAAACUCAGCGUCCG
ACGCGAAAACUCAGCGUCCGAGCACAUGUAAUACGGUUGAA
CUCAGCGUCCGAGCACAUGUAAUACGGUUGAAACGUUGCUG
GAGCACAUGUAAUACGGUUGAAACGUUGCUGGUGAAUAAAA
GGUGAAUAAAAACAUCGCCGAUAGCUUCCUGCCCGCAUUAA
GCCGAUAGCUUCCUGCCCGCAUUAAGCAAACAAAUGGCGGA
UUCCUGCCCGCAUUAAGCAAACAAAUGGCGGAAAGCGGCGU
AUUAAGCAAACAAAUGGCGGAAAGCGGCGUGACAUUACACG
AAAUGGCGGAAAGCGGCGUGACAUUACACGCAGAUGCAGCU
AGCGGCGUGACAUUACACGCAGAUGCAGCUGCACUGGCGCA
UUACACGCAGAUGCAGCUGCACUGGCGCAGUUGCAGGCAGG
AGCUGCACUGGCGCAGUUGCAGGCAGGCCCUGCGAAGGUGG
AGUUGCAGGCAGGCCCUGCGAAGGUGGUUGCUGUUAAAGCC
CUGCGAAGGUGGUUGCUGUUAAAGCCGAAGAGUAUGACGAU
GGUUGCUGUUAAAGCCGAAGAGUAUGACGAUGAGUUUCUGU
UAAAGCCGAAGAGUAUGACGAUGAGUUUCUGUCAUUAGAUU
UAUGACGAUGAGUUUCUGUCAUUAGAUUUGAACGUCAAAAU
AGUUUCUGUCAUUAGAUUUGAACGUCAAAAUCGUCAGCGAU
CAUUAGAUUUGAACGUCAAAAUCGUCAGCGAUCUUGACGAU
GAACGUCAAAAUCGUCAGCGAUCUUGACGAUGCCAUCGCCC
AAUCGUCAGCGAUCUUGACGAUGCCAUCGCCCAUAUUCGUG
UCUUGACGAUGCCAUCGCCCAUAUUCGUGAACACGGCACAC
CAUAUUCGUGAACACGGCACACAACACUCCGAUGCGAUCCU
ACACGGCACACAACACUCCGAUGCGAUCCUGACCCGCGAUA
AACACUCCGAUGCGAUCCUGACCCGCGAUAUGCGCAACGCC
AUGCGAUCCUGACCCGCGAUAUGCGCAACGCCCAGCGUUUU
CCGCGAUAUGCGCAACGCCCAGCGUUUUGUUAACGAAGUGG
GCAACGCCCAGCGUUUUGUUAACGAAGUGGAUUCGUCCGCU
GCGUUUUGUUAACGAAGUGGAUUCGUCCGCUGUUUACGUUA
AGUGGAUUCGUCCGCUGUUUACGUUAACGCCUCUACGCGUU
CUGUUUACGUUAACGCCUCUACGCGUUUUACCGACGGCGGC
UUAACGCCUCUACGCGUUUUACCGACGGCGGCCAGUUUGGU
GCGUUUUACCGACGGCGGCCAGUUUGGUCUGGGUGCGGAAG
CCAGUUUGGUCUGGGUGCGGAAGUGGCGGUAAGCACACAAA
CUGGGUGCGGAAGUGGCGGUAAGCACACAAAAACUCCACGC
GAAGUGGCGGUAAGCACACAAAAACUCCACGCGCGUGGCCC
AAACUCCACGCGCGUGGCCCAAUGGGGCUGGAAGCACUGAC
GCGUGGCCCAAUGGGGCUGGAAGCACUGACCACUUACAAGU
UGGGGCUGGAAGCACUGACCACUUACAAGUGGAUCGGCAUU
CACUGACCACUUACAAGUGGAUCGGCAUUGGUGAUUACACC
CAAGUGGAUCGGCAUUGGUGAUUACACCAUUCGUGCGUAAA
UGAUUACACCAUUCGUGCGUAAAUAAAACCGGGUGAUGCAA
UGCGUAAAUAAAACCGGGUGAUGCAAAAGUAGCCAUUUGAU
AAACCGGGUGAUGCAAAAGUAGCCAUUUGAUUCACAAGGCC
GAUGCAAAAGUAGCCAUUUGAUUCACAAGGCCAUUGACGCA
GCCAUUUGAUUCACAAGGCCAUUGACGCAUCGCCCGGUUAG
CAUUGACGCAUCGCCCGGUUAGUUUUAACCUUGUCCACCGU
GGUUAGUUUUAACCUUGUCCACCGUGAUUCACGUUCGUGAA
AACCUUGUCCACCGUGAUUCACGUUCGUGAACAUGUCCUUU
CACCGUGAUUCACGUUCGUGAACAUGUCCUUUCAGGGCCGA
GUUCGUGAACAUGUCCUUUCAGGGCCGAUAUAGCUCAGUUG
CAUGUCCUUUCAGGGCCGAUAUAGCUCAGUUGGUAGAGCAG
GCCGAUAUAGCUCAGUUGGUAGAGCAGCGCAUUCGUAAUGC
CUCAGUUGGUAGAGCAGCGCAUUCGUAAUGCGAAGGUCGUA
AGCAGCGCAUUCGUAAUGCGAAGGUCGUAGGUUCGACUCCU
AUGCGAAGGUCGUAGGUUCGACUCCUAUUAUCGGCACCAUU
UCGUAGGUUCGACUCCUAUUAUCGGCACCAUUAAAAUCAAA
CGACUCCUAUUAUCGGCACCAUUAAAAUCAAAUUGUUACGU
UUAUCGGCACCAUUAAAAUCAAAUUGUUACGUAAGAUCUUA
UUAAAAUCAAAUUGUUACGUAAGAUCUUAUCAUUCUCCCAC
UUGUUACGUAAGAUCUUAUCAUUCUCCCACCAAAAAAUUAU
GAUCUUAUCAUUCUCCCACCAAAAAAUUAUCUUAAUGUAAC
UCCCACCAAAAAAUUAUCUUAAUGUAACAGCUGGUGUAAGU
CUUAAUGUAACAGCUGGUGUAAGUAAAUUCUAUCAACGAAG
AGCUGGUGUAAGUAAAUUCUAUCAACGAAGAUCAAUCUUAU
AGUAAAUUCUAUCAACGAAGAUCAAUCUUAUCUACUGACCA
UAUCAACGAAGAUCAAUCUUAUCUACUGACCAAAAAGGCCU
AUCAAUCUUAUCUACUGACCAAAAAGGCCUGAUAGGGCUUC
CUACUGACCAAAAAGGCCUGAUAGGGCUUCGCUCACUAUAC
GGCCUGAUAGGGCUUCGCUCACUAUACAUCCUUGGCUGCAG
CACUAUACAUCCUUGGCUGCAGGUUUAGUUGUACACCACUC
UUGGCUGCAGGUUUAGUUGUACACCACUCCUAAAUUUAAUG
UUUAGUUGUACACCACUCCUAAAUUUAAUGUGUUGGCAAUG
CCUAAAUUUAAUGUGUUGGCAAUGUGUUCAAUAAAGCUCGA
AAUGUGUUGGCAAUGUGUUCAAUAAAGCUCGAACAAAUUAG
AAUGUGUUCAAUAAAGCUCGAACAAAUUAGCUCAUUAUGAU
AAGCUCGAACAAAUUAGCUCAUUAUGAUCGGUUAAUACUUC
UUAGCUCAUUAUGAUCGGUUAAUACUUCAACUUCUGGUUGC
UAUGAUCGGUUAAUACUUCAACUUCUGGUUGCAUGAUUGUU
AUACUUCAACUUCUGGUUGCAUGAUUGUUUGUCCGUAAAAA
UUGCAUGAUUGUUUGUCCGUAAAAAGAUAACGCGCCUGCCG
UGUUUGUCCGUAAAAAGAUAACGCGCCUGCCGGGUAGUAGC
AGAUAACGCGCCUGCCGGGUAGUAGCAGGCGCAUUACGCAA
UGCCGGGUAGUAGCAGGCGCAUUACGCAAUAGGUAAACAAG
UAGCAGGCGCAUUACGCAAUAGGUAAACAAGGGAGGAAGUU
CAUUACGCAAUAGGUAAACAAGGGAGGAAGUUCAGAAAUGU
GUAAACAAGGGAGGAAGUUCAGAAAUGUAAAUCGGGAAGGU
GGAGGAAGUUCAGAAAUGUAAAUCGGGAAGGUUGUACGCAA
AUGUAAAUCGGGAAGGUUGUACGCAAUGUUCAUCGUACUAC
GAAGGUUGUACGCAAUGUUCAUCGUACUACGUUGUUACGGC
GUUCAUCGUACUACGUUGUUACGGCUUUGCCGCAACAAGCC
CGUUGUUACGGCUUUGCCGCAACAAGCCAGUUGCCUGCCGC
CAGUUGCCUGCCGCGCUCGCAGAAUGUCUGCAGCCCGGAGA
CGCGCUCGCAGAAUGUCUGCAGCCCGGAGAUAAGGAGAUUG
AGAAUGUCUGCAGCCCGGAGAUAAGGAGAUUGUUCCUGCCA
AUAAGGAGAUUGUUCCUGCCAGCUAAAUCCCUUCCUGUCGA
AGCUAAAUCCCUUCCUGUCGAUACGAACCAGCUCGUAUUUU
CCUUCCUGUCGAUACGAACCAGCUCGUAUUUUUCUACCAGA
GAACCAGCUCGUAUUUUUCUACCAGAAAAUUCACGGCAUCG
AUUUUUCUACCAGAAAAUUCACGGCAUCGGCUAGGGUGAUA
GAAAAUUCACGGCAUCGGCUAGGGUGAUACCGGCAUCGAUG
UCGGCUAGGGUGAUACCGGCAUCGAUGUGUUCCUUAAUCAC
CCGGCAUCGAUGUGUUCCUUAAUCACAGCCUCAUUGCAGAA
UGUUCCUUAAUCACAGCCUCAUUGCAGAAUGGCGUGUCGUU
UGCAGAAUGGCGUGUCGUUUAUUGUCAGACCAUAGUGCUGU
GUGUCGUUUAUUGUCAGACCAUAGUGCUGUUCCAGCAGACG
UCAGACCAUAGUGCUGUUCCAGCAGACGUGUCAGUAACAUU
GCUGUUCCAGCAGACGUGUCAGUAACAUUUGCCAGACAGCC
ACGUGUCAGUAACAUUUGCCAGACAGCCACGGGUGACAGGC
UUGCCAGACAGCCACGGGUGACAGGCAGGGCUUCACCGCCC
CGGGUGACAGGCAGGGCUUCACCGCCCGCUGAGUUAUUGCA
CAGGGCUUCACCGCCCGCUGAGUUAUUGCAGGUAAAGUUUU
ACCGCCCGCUGAGUUAUUGCAGGUAAAGUUUUCAUGUUUGC
UUAUUGCAGGUAAAGUUUUCAUGUUUGCUCUCGUGUAGGUA
UUUCAUGUUUGCUCUCGUGUAGGUAAUUAACGCUGAGUGGG
UGCUCUCGUGUAGGUAAUUAACGCUGAGUGGGGUAAAUGGC
UAAUUAACGCUGAGUGGGGUAAAUGGCGAUGUAUACGUAGC
AGUGGGGUAAAUGGCGAUGUAUACGUAGCCGCAACUGCCAA
GGCGAUGUAUACGUAGCCGCAACUGCCAAGGGUGUCGGCUU
GCCAAGGGUGUCGGCUUCGCAGGUUAAAUCGUUGUGGUACA
GCAGGUUAAAUCGUUGUGGUACAGGGUAACGCAGUGGGCAU
GUUGUGGUACAGGGUAACGCAGUGGGCAUGGUGGGGGCUGA
AGUGGGCAUGGUGGGGGCUGAGUUCACCGGUGGUCAGCAUC
GGCUGAGUUCACCGGUGGUCAGCAUCGAUUCCAUCUGGAGG
CGGUGGUCAGCAUCGAUUCCAUCUGGAGGAUAAAGUGCGGG
GCAUCGAUUCCAUCUGGAGGAUAAAGUGCGGGAAUGUUUCA
UCUGGAGGAUAAAGUGCGGGAAUGUUUCAUCCAGCUUCCGG
AGUGCGGGAAUGUUUCAUCCAGCUUCCGGCAUUCGAUGUCA
UGUUUCAUCCAGCUUCCGGCAUUCGAUGUCACUGAACUUGC
AGCUUCCGGCAUUCGAUGUCACUGAACUUGCCGGUGAUGCU
UGUCACUGAACUUGCCGGUGAUGCUGGCCCGGUCAGCCAGA
CCGGUGAUGCUGGCCCGGUCAGCCAGAUAAUGCAGUCGGUU
CUGGCCCGGUCAGCCAGAUAAUGCAGUCGGUUGCCUUCCUG
GCAGUCGGUUGCCUUCCUGCACCAGACGGGCUCCCAGGCGC
CCUGCACCAGACGGGCUCCCAGGCGCAGUGUAAUCUCCCGC
CGGGCUCCCAGGCGCAGUGUAAUCUCCCGCUGCAGGCCCCU
GCAGUGUAAUCUCCCGCUGCAGGCCCCUGGUAGGGUUGCUC
UCCCGCUGCAGGCCCCUGGUAGGGUUGCUCAUUACAGUUCU
GGCCCCUGGUAGGGUUGCUCAUUACAGUUCUCCACUAUUGU
GUUGCUCAUUACAGUUCUCCACUAUUGUCAGUUCAGGGUGA
UACAGUUCUCCACUAUUGUCAGUUCAGGGUGAUGCUCAUCA
ACUAUUGUCAGUUCAGGGUGAUGCUCAUCAGGCAGGUAUAG
AGUUCAGGGUGAUGCUCAUCAGGCAGGUAUAGGGCCCAUUG
GAUGCUCAUCAGGCAGGUAUAGGGCCCAUUGCGGUCCUGGC
GUCCUGGCGGCGUUCGGCGUAUACCGCGAGGACUCCGGCGA
GUUCGGCGUAUACCGCGAGGACUCCGGCGAUAUCCGGAACG
AUACCGCGAGGACUCCGGCGAUAUCCGGAACGUCCCUGCCG
GGACUCCGGCGAUAUCCGGAACGUCCCUGCCGGUGUAAUGA
CGGAACGUCCCUGCCGGUGUAAUGACAGACGCUACCGUGCC
CCGGUGUAAUGACAGACGCUACCGUGCCACUGGUAUUUGCC
GACGCUACCGUGCCACUGGUAUUUGCCGGUGCAGUAGCGAA
CCACUGGUAUUUGCCGGUGCAGUAGCGAAAGAUUCGGGACU
UUUGCCGGUGCAGUAGCGAAAGAUUCGGGACUCAGGAUGCU
GCAGUAGCGAAAGAUUCGGGACUCAGGAUGCUGGCGGUAUA
GGACUCAGGAUGCUGGCGGUAUAUCGUCAUUGCCCUGCGUU
AUCGUCAUUGCCCUGCGUUUACUGAUAAUUUUCAUGUAAUA
UGCGUUUACUGAUAAUUUUCAUGUAAUACCUCAAAGCAGAC
UAAUUUUCAUGUAAUACCUCAAAGCAGACCGUGUUCUGCGA
AAAGCAGACCGUGUUCUGCGAACGAAUAGAUUUGCCUGCCA
CGUGUUCUGCGAACGAAUAGAUUUGCCUGCCACCGACAAUC
AACGAAUAGAUUUGCCUGCCACCGACAAUCAGAUGGUCAGG
UUUGCCUGCCACCGACAAUCAGAUGGUCAGGGACACGGAUA
CGACAAUCAGAUGGUCAGGGACACGGAUAUCCACCAGCUGA
GGUCAGGGACACGGAUAUCCACCAGCUGAAGCACCUGAACC
CACGGAUAUCCACCAGCUGAAGCACCUGAACCAGUCGCUGC
CCACCAGCUGAAGCACCUGAACCAGUCGCUGCGUGAGGGUU
CCUGAACCAGUCGCUGCGUGAGGGUUUUGUCGGCCUGGCUA
AGGGUUUUGUCGGCCUGGCUAGGUGUCGUCUCGCCGGAAGG
GCUAGGUGUCGUCUCGCCGGAAGGAUGGUUAUGCGCGAGUA
GUCUCGCCGGAAGGAUGGUUAUGCGCGAGUAUCACCGCCGC
AAGGAUGGUUAUGCGCGAGUAUCACCGCCGCCGCGUUGAAG
GUAUCACCGCCGCCGCGUUGAAGUGCAGAGCACGUUUGACC
GCCGCGUUGAAGUGCAGAGCACGUUUGACCACCUCCCGGGG
AGUGCAGAGCACGUUUGACCACCUCCCGGGGAUGCACCUCG
CGUUUGACCACCUCCCGGGGAUGCACCUCGGUGCGGUUAAU
GGAUGCACCUCGGUGCGGUUAAUCGUGCCGGUGAAGAGCGU
UGCGGUUAAUCGUGCCGGUGAAGAGCGUUUCAUGGGCAAUC
GUGCCGGUGAAGAGCGUUUCAUGGGCAAUCAACUGAUUCUG
AGAGCGUUUCAUGGGCAAUCAACUGAUUCUGGUUGUCCAGA
UCAACUGAUUCUGGUUGUCCAGAUACAACACCCGGAACUCU
UCUGGUUGUCCAGAUACAACACCCGGAACUCUUCCCGCUCA
ACCCGGAACUCUUCCCGCUCAAGCGCGGCCAUAUGCAGUCG
CUUCCCGCUCAAGCGCGGCCAUAUGCAGUCGCAGCCAUUCA
GCGCGGCCAUAUGCAGUCGCAGCCAUUCACGUACGGCGUGG
GCAGUCGCAGCCAUUCACGUACGGCGUGGGUAGAGGUGAAG
CAUUCACGUACGGCGUGGGUAGAGGUGAAGGCUACGCCGGG
CGUGGGUAGAGGUGAAGGCUACGCCGGGCUCAUGCAGGUGG
GUGAAGGCUACGCCGGGCUCAUGCAGGUGGCGGUCCAGAGC
GCUCAUGCAGGUGGCGGUCCAGAGCCCUGAGCGCCCGCUGA
GGUGGCGGUCCAGAGCCCUGAGCGCCCGCUGAAUGAGACGC
AGAGCCCUGAGCGCCCGCUGAAUGAGACGCCGGUCCUGUGG
GACGCCGGUCCUGUGGCGUCAUCUCGCCGGGUAAAAAGGAA
GUGGCGUCAUCUCGCCGGGUAAAAAGGAAAGCUGUUUCAUC
UCUCGCCGGGUAAAAAGGAAAGCUGUUUCAUCUGUUGCUCC
GUAAAAAGGAAAGCUGUUUCAUCUGUUGCUCCUUCGGUCAG
CAUCUGUUGCUCCUUCGGUCAGUCGAUAAUACGCAGAAUGG
UCCUUCGGUCAGUCGAUAAUACGCAGAAUGGCGUGAGCCUC
AUAAUACGCAGAAUGGCGUGAGCCUCUGGAUGUUGCAUGGC
AGAAUGGCGUGAGCCUCUGGAUGUUGCAUGGCAUACUCCCG
GCCUCUGGAUGUUGCAUGGCAUACUCCCGCAGGCGGUAAUA
GUUGCAUGGCAUACUCCCGCAGGCGGUAAUAGUGUGCGGUC
AUACUCCCGCAGGCGGUAAUAGUGUGCGGUCAUCGCGUCAC
GGCGGUAAUAGUGUGCGGUCAUCGCGUCACAUUCUGUACGG
GUGUGCGGUCAUCGCGUCACAUUCUGUACGGCAGGCAUGGU
CGCGUCACAUUCUGUACGGCAGGCAUGGUGGCUAUACGCAA
GUACGGCAGGCAUGGUGGCUAUACGCAAUCAGGCAGACAGC
CAUGGUGGCUAUACGCAAUCAGGCAGACAGCAAUACCUGCU
UACGCAAUCAGGCAGACAGCAAUACCUGCUGCUUCUGCACU
GCAAUACCUGCUGCUUCUGCACUCAUUUGGGCAUCGUUACC
GCUUCUGCACUCAUUUGGGCAUCGUUACCGUUCAGGCAGUU
UUUGGGCAUCGUUACCGUUCAGGCAGUUAAACAGACGCCAU
CGUUACCGUUCAGGCAGUUAAACAGACGCCAUGUCUCAUCG
CAGGCAGUUAAACAGACGCCAUGUCUCAUCGUUGUCAGGCU
CGCCAUGUCUCAUCGUUGUCAGGCUCGGGGGACAUAAAUGC
AUCGUUGUCAGGCUCGGGGGACAUAAAUGCGCCGCCAUUGC
GGGGACAUAAAUGCGCCGCCAUUGCUGAGGGUGUAGAACGA
GCCGCCAUUGCUGAGGGUGUAGAACGACCAGAUACCACCGC
GCUGAGGGUGUAGAACGACCAGAUACCACCGCUGUAGCCCU
CGACCAGAUACCACCGCUGUAGCCCUCACAGAAGCGGUCCA
ACCACCGCUGUAGCCCUCACAGAAGCGGUCCAUCCAGGCGA
AGCCCUCACAGAAGCGGUCCAUCCAGGCGAAGAUAUGCGGC
AGAAGCGGUCCAUCCAGGCGAAGAUAUGCGGCUCCAGGAGU
AGGCGAAGAUAUGCGGCUCCAGGAGUAGCCACUGCGGGAUA
AUGCGGCUCCAGGAGUAGCCACUGCGGGAUAGCGCCAAAGU
AGGAGUAGCCACUGCGGGAUAGCGCCAAAGUACUGUGGCCA
CUGCGGGAUAGCGCCAAAGUACUGUGGCCAGAAAUCGAUAC
AGCGCCAAAGUACUGUGGCCAGAAAUCGAUACGCUGUUCAU
UACUGUGGCCAGAAAUCGAUACGCUGUUCAUCGGGGACCGG
CAGAAAUCGAUACGCUGUUCAUCGGGGACCGGCGUGACGGU
GUUCAUCGGGGACCGGCGUGACGGUCAGUUCAAAUUCGGGU
ACCGGCGUGACGGUCAGUUCAAAUUCGGGUUGGUUAGCGGG
AGUUCAAAUUCGGGUUGGUUAGCGGGUGCGAGGUCGUGCUG
CGGGUUGGUUAGCGGGUGCGAGGUCGUGCUGCGUCUGUGUU
CGUGCUGCGUCUGUGUUGUCAUGGGUAUGUCUCCGUCAAUA
GUCAUGGGUAUGUCUCCGUCAAUAAAAACGCCAGCGGCGAU
UCUCCGUCAAUAAAAACGCCAGCGGCGAUGGCUGGCGUAUG
CCAGCGGCGAUGGCUGGCGUAUGGGGAUAUAAAGUGUGUUC
UGGCUGGCGUAUGGGGAUAUAAAGUGUGUUCGGGGAGGUGA
GAUAUAAAGUGUGUUCGGGGAGGUGAAUGCGGGUAAAUGCU
UCGGGGAGGUGAAUGCGGGUAAAUGCUUCGCGAUCAGCGGG
AUGCGGGUAAAUGCUUCGCGAUCAGCGGGUGGCCGUGUCUG
CAGCGGGUGGCCGUGUCUGUACGGAUGCCUGAGGUGCGGAU
CGUGUCUGUACGGAUGCCUGAGGUGCGGAUAUAGCGGUUAA
CGGAUGCCUGAGGUGCGGAUAUAGCGGUUAAGACCUUCACC
GAGGUGCGGAUAUAGCGGUUAAGACCUUCACCGGCAUCCGG
AUAUAGCGGUUAAGACCUUCACCGGCAUCCGGCUCAAAGUU
CCUUCACCGGCAUCCGGCUCAAAGUUCCAUGCCCGCCAGAC
CUCAAAGUUCCAUGCCCGCCAGACCAUCCGGCCUUCAGUAU
CGCCAGACCAUCCGGCCUUCAGUAUCACGAACCACCAGACG
AUCCGGCCUUCAGUAUCACGAACCACCAGACGGAAGUGACU
UCAGUAUCACGAACCACCAGACGGAAGUGACUGCCCUGGUC
CGAACCACCAGACGGAAGUGACUGCCCUGGUCGUCUUCGAG
GACUGCCCUGGUCGUCUUCGAGUGUGAUAUUGCUGUACGUG
UUCGAGUGUGAUAUUGCUGUACGUGGUAGUGACCGCUUGCG
UAUUGCUGUACGUGGUAGUGACCGCUUGCGCUUGUCUCCGG
CUUGCGCUUGUCUCCGGGUGAAAGGCCCCGGUGGCAGCAAC
GGGUGAAAGGCCCCGGUGGCAGCAACACGGAUUGGGUCAUU
CCCCGGUGGCAGCAACACGGAUUGGGUCAUUUUCGGGCUCC
GGGUCAUUUUCGGGCUCCUGAUAAAAGAAAACCCCGGCAGC
UCGGGCUCCUGAUAAAAGAAAACCCCGGCAGCCUGCUAGCU
UGAUAAAAGAAAACCCCGGCAGCCUGCUAGCUGUCGGGGUG
GCCUGCUAGCUGUCGGGGUGAAUUUGCUGGGGAAGAUACUA
UCGGGGUGAAUUUGCUGGGGAAGAUACUACUAUCAGUCGUU
UUGCUGGGGAAGAUACUACUAUCAGUCGUUGCUGCAGUCUC
CUACUAUCAGUCGUUGCUGCAGUCUCCGAGAGUGGACAGAA
UCGUUGCUGCAGUCUCCGAGAGUGGACAGAACUUUCUCAGC
CAGUCUCCGAGAGUGGACAGAACUUUCUCAGCGUUCUUCCG
AGAGUGGACAGAACUUUCUCAGCGUUCUUCCGGUCCGCAGU
UCAGCGUUCUUCCGGUCCGCAGUGAAGGUCCCUGCUUUGUG
AAGGUCCCUGCUUUGUGGUCAUUGACGUAGACGUCGAACUG
CUUUGUGGUCAUUGACGUAGACGUCGAACUGCCCGGCCUCA
ACGUCGAACUGCCCGGCCUCAGAGAUAUUGCUGAUGAAGUC
CGGCCUCAGAGAUAUUGCUGAUGAAGUCAAACCAGGCGUUA
AGAUAUUGCUGAUGAAGUCAAACCAGGCGUUAUCGCCGUUA
AUGAAGUCAAACCAGGCGUUAUCGCCGUUACGCCAGCCCAG
AACCAGGCGUUAUCGCCGUUACGCCAGCCCAGGCUGGACGG
UAUCGCCGUUACGCCAGCCCAGGCUGGACGGAAUAAUGUAC
CGCCAGCCCAGGCUGGACGGAAUAAUGUACUGCUGGUGAUC
GGAAUAAUGUACUGCUGGUGAUCCAUCACUACGGUGAUAGU
ACUGCUGGUGAUCCAUCACUACGGUGAUAGUAGUGUCGUCA
UCCAUCACUACGGUGAUAGUAGUGUCGUCAUCGUGCGAACU
ACGGUGAUAGUAGUGUCGUCAUCGUGCGAACUGACCAUCUU
GUAGUGUCGUCAUCGUGCGAACUGACCAUCUUGUCAUCGGC
UGCGAACUGACCAUCUUGUCAUCGGCAAGGGUAAGAAAGAC
AUCUUGUCAUCGGCAAGGGUAAGAAAGACUGAAUGCUGAUA
GGCAAGGGUAAGAAAGACUGAAUGCUGAUAGAAACCAUUCU
AAGAAAGACUGAAUGCUGAUAGAAACCAUUCUGGUCCGGGU
CUGGUCCGGGUUCCCUGUGCAGUUGAUGGUAAACGUCUUUC
UUCCCUGUGCAGUUGAUGGUAAACGUCUUUCCGCUGGCUUC
UCUUUCCGCUGGCUUCGGUCACGCUGUAUUCCGUAUUGCCC
UCGGUCACGCUGUAUUCCGUAUUGCCCUGACCGUAACCCUG
CUGUAUUCCGUAUUGCCCUGACCGUAACCCUGCUGCCAGAA
CUGACCGUAACCCUGCUGCCAGAACCCCGGGAUAGCAGAGG
CCUGCUGCCAGAACCCCGGGAUAGCAGAGGCAUUAAAGCUC
AACCCCGGGAUAGCAGAGGCAUUAAAGCUCGCGAGCAGUAC
CAGAGGCAUUAAAGCUCGCGAGCAGUACACCCGCCAGCAUA
UCGCGAGCAGUACACCCGCCAGCAUAAACCGACUUAGUGAA
ACACCCGCCAGCAUAAACCGACUUAGUGAAAGUAUUGUCAU
AGCAUAAACCGACUUAGUGAAAGUAUUGUCAUUCUUGUCUC
GACUUAGUGAAAGUAUUGUCAUUCUUGUCUCCUUUGUCGUU
GUCUCCUUUGUCGUUGUUUUAUUCCUGAUUGUCAGGGUUCG
UUGUUUUAUUCCUGAUUGUCAGGGUUCGAGGGUAUCAGUAG
GAUUGUCAGGGUUCGAGGGUAUCAGUAGCUGCCCCAUCAGU
AGGGUAUCAGUAGCUGCCCCAUCAGUUUGCCGUCAUGGGCG
UGCCCCAUCAGUUUGCCGUCAUGGGCGUACUCAAAGUAUUU
UUGCCGUCAUGGGCGUACUCAAAGUAUUUUUCUUUGGUAUA
UCAAAGUAUUUUUCUUUGGUAUACGGGUCCGUCACCUCCUG
CUUUGGUAUACGGGUCCGUCACCUCCUGGUAUUCCAGUUUG
CGGGUCCGUCACCUCCUGGUAUUCCAGUUUGAUGUUAUCGG
CCUCCUGGUAUUCCAGUUUGAUGUUAUCGGCAAUACACAGC
UCCAGUUUGAUGUUAUCGGCAAUACACAGCGCAUUCAUCAG
UUAUCGGCAAUACACAGCGCAUUCAUCAGUGGCUGGACGGU
GCGCAUUCAUCAGUGGCUGGACGGUUUUUUCCUGCAUAUCC
GCUGGACGGUUUUUUCCUGCAUAUCCACGAGGUAGUAGUAA
UUUUUUCCUGCAUAUCCACGAGGUAGUAGUAACUGCCAUCC
CAUAUCCACGAGGUAGUAGUAACUGCCAUCCUCGCAGCCAU
GUAGUAACUGCCAUCCUCGCAGCCAUCGGGCGACUGGCGGG
AUCCUCGCAGCCAUCGGGCGACUGGCGGGUACGUAAAACCU
CCAUCGGGCGACUGGCGGGUACGUAAAACCUGCAAGGUGGG
GGCGGGUACGUAAAACCUGCAAGGUGGGACCGGAUAAGUAG
AACCUGCAAGGUGGGACCGGAUAAGUAGUCAACCUGUGACC
GUGGGACCGGAUAAGUAGUCAACCUGUGACCAUUCUUCGCU
UAAGUAGUCAACCUGUGACCAUUCUUCGCUGACAUCAUCCU
CCUGUGACCAUUCUUCGCUGACAUCAUCCUGGUGGCUGACC
UGACAUCAUCCUGGUGGCUGACCACAUCACUGAAACGCGGU
GGUGGCUGACCACAUCACUGAAACGCGGUGGGGUGAGGUCC
CACUGAAACGCGGUGGGGUGAGGUCCUUAAAUUUACUGAUG
GCGGUGGGGUGAGGUCCUUAAAUUUACUGAUGGCCUUCAGG
UGAGGUCCUUAAAUUUACUGAUGGCCUUCAGGUCAUCACUU
UAAAUUUACUGAUGGCCUUCAGGUCAUCACUUCUGUCAUCG
UUCAGGUCAUCACUUCUGUCAUCGCAUGCGAUGAGAAACAG
CACUUCUGUCAUCGCAUGCGAUGAGAAACAGAGUGGUGGCA
CAUCGCAUGCGAUGAGAAACAGAGUGGUGGCAACCAGCGCC
AUGAGAAACAGAGUGGUGGCAACCAGCGCCAGCAGAGGCAG
GAGUGGUGGCAACCAGCGCCAGCAGAGGCAGUGUUUUACGU
CAACCAGCGCCAGCAGAGGCAGUGUUUUACGUUUCAUUAUU
GAGGCAGUGUUUUACGUUUCAUUAUUUUUUUCCUGAAAUCA
GUUUCAUUAUUUUUUUCCUGAAAUCAGACGAACCACUUUGG
UUUUUUCCUGAAAUCAGACGAACCACUUUGGCAAAGACAUA
AUCAGACGAACCACUUUGGCAAAGACAUAAAUGCCCACGAA
ACCACUUUGGCAAAGACAUAAAUGCCCACGAAAAUACCCAC
CAAAGACAUAAAUGCCCACGAAAAUACCCACCGGCACGCCG
AAAUGCCCACGAAAAUACCCACCGGCACGCCGACGAACGGU
AAAUACCCACCGGCACGCCGACGAACGGUGUCAGCGCGACA
GCACGCCGACGAACGGUGUCAGCGCGACACUGGCAGCACCG
GGUGUCAGCGCGACACUGGCAGCACCGGCUGCGCCACCUCC
CUGGCAGCACCGGCUGCGCCACCUCCCGUCAGCAGUGCGGC
CGGCUGCGCCACCUCCCGUCAGCAGUGCGGCAACAGUGGCA
CCUCCCGUCAGCAGUGCGGCAACAGUGGCAAGGGUCAGGGC
AGCAGUGCGGCAACAGUGGCAAGGGUCAGGGCCGCGAGACU
UGGCAAGGGUCAGGGCCGCGAGACUGUCGGACACCCCGGUU
CAGGGCCGCGAGACUGUCGGACACCCCGGUUUUGUUCAGAA
CGGACACCCCGGUUUUGUUCAGAAUGAUGACGAUGACAACA
CGGUUUUGUUCAGAAUGAUGACGAUGACAACAAUGGCGAUA
UCAGAAUGAUGACGAUGACAACAAUGGCGAUAAUGGCAAUA
UGACGAUGACAACAAUGGCGAUAAUGGCAAUAUCCGGACUG
CAACAAUGGCGAUAAUGGCAAUAUCCGGACUGAUACUCCAG
UAAUGGCAAUAUCCGGACUGAUACUCCAGGUCCAGAUACAU
CGGACUGAUACUCCAGGUCCAGAUACAUCAGCCGCUCACGA
ACUCCAGGUCCAGAUACAUCAGCCGCUCACGAAAAUCACGC
AGAUACAUCAGCCGCUCACGAAAAUCACGCCGCAGCGUGCG
GCUCACGAAAAUCACGCCGCAGCGUGCGCACCGACACACCA
AAUCACGCCGCAGCGUGCGCACCGACACACCAAACUCAGCG
AGCGUGCGCACCGACACACCAAACUCAGCGGCAAGCUUACG
GACACACCAAACUCAGCGGCAAGCUUACGCACACUCAGCGU
ACUCAGCGGCAAGCUUACGCACACUCAGCGUUUCCCCUGCC
CACUCAGCGUUUCCCCUGCCACCAGACGGCUGAUUAUCAGU
CCCCUGCCACCAGACGGCUGAUUAUCAGUGACAGCCUGACA
CAGACGGCUGAUUAUCAGUGACAGCCUGACAGCCAGCCGGU
AUUAUCAGUGACAGCCUGACAGCCAGCCGGUCAUGGCGGCG
AGCCUGACAGCCAGCCGGUCAUGGCGGCGUUCUGCCUGUGU
GGCGGCGUUCUGCCUGUGUCAUGAGACGUUCUCCGUGAAAG
GUCAUGAGACGUUCUCCGUGAAAGUUAACUGACUGAAAAUG
UUCUCCGUGAAAGUUAACUGACUGAAAAUGAUGUGAUUACU
AAGUUAACUGACUGAAAAUGAUGUGAUUACUUUAAAGAGGG
GAAAAUGAUGUGAUUACUUUAAAGAGGGGGUCGGACAGGGU
UACUUUAAAGAGGGGGUCGGACAGGGUAUGGACACCACAGA
GGGGGUCGGACAGGGUAUGGACACCACAGAAACUAUUUUUC
ACAGGGUAUGGACACCACAGAAACUAUUUUUCAUUUCUGCA
CACCACAGAAACUAUUUUUCAUUUCUGCAAAAGCCAGAGGC
AACUAUUUUUCAUUUCUGCAAAAGCCAGAGGCAGCGGGGGU
UUUCUGCAAAAGCCAGAGGCAGCGGGGGUUACAGGCCUUCC
AGCCAGAGGCAGCGGGGGUUACAGGCCUUCCCUCGGUGAGU
UUACAGGCCUUCCCUCGGUGAGUGAGGACCGUCAGCACGGU
CUCGGUGAGUGAGGACCGUCAGCACGGUGCGAUGCGGACAG
AGGACCGUCAGCACGGUGCGAUGCGGACAGGUGGUGUCCGA
AUGCGGACAGGUGGUGUCCGAUAUUAACAAAGCAGCAACAU
GGUGGUGUCCGAUAUUAACAAAGCAGCAACAUUAAACGGUC
GAUAUUAACAAAGCAGCAACAUUAAACGGUCACUGCAGUUG
AGCAGCAACAUUAAACGGUCACUGCAGUUGCGUGAGCAGGG
ACGGUCACUGCAGUUGCGUGAGCAGGGCUUCCGCCAUCACC
GCGUGAGCAGGGCUUCCGCCAUCACCCACAGUGCCCGGUUA
GGGCUUCCGCCAUCACCCACAGUGCCCGGUUAAGUUUCACG
AUCACCCACAGUGCCCGGUUAAGUUUCACGUCCCCGUCGAU
UAAGUUUCACGUCCCCGUCGAUACCGCGAACGGCACGGGUA
CGUCCCCGUCGAUACCGCGAACGGCACGGGUAUGUGACCGU
AUACCGCGAACGGCACGGGUAUGUGACCGUCCUCCUUUGGC
UGUGACCGUCCUCCUUUGGCAUUACGGCCACUGAGCCCGCC
CCUCCUUUGGCAUUACGGCCACUGAGCCCGCCCUUAAUCAG
CGGCCACUGAGCCCGCCCUUAAUCAGGUUCUCCUGAAUACG
CCCUUAAUCAGGUUCUCCUGAAUACGCUGGUACGUGGUCCA
GUUCUCCUGAAUACGCUGGUACGUGGUCCACAGGUCAUUGC
AAUACGCUGGUACGUGGUCCACAGGUCAUUGCUCUCAUCCU
GUCCACAGGUCAUUGCUCUCAUCCUGCCAGCGGCGAGGGGA
CUCUCAUCCUGCCAGCGGCGAGGGGAGAGGAUCUGCGAUUC
GCCAGCGGCGAGGGGAGAGGAUCUGCGAUUCAGUCACCGGC
GGGGAGAGGAUCUGCGAUUCAGUCACCGGCUGGUGGUCUUC
GUCACCGGCUGGUGGUCUUCACCAAAGCGGUAUGUGAGGGC
GUGGUCUUCACCAAAGCGGUAUGUGAGGGCGGCUUUUGCCA
AUGUGAGGGCGGCUUUUGCCAGUGCCUGCUGUGCCGGGGGU
CCUGCUGUGCCGGGGGUGGCAACAGCAACGACUGCAUGGCA
CGGGGGUGGCAACAGCAACGACUGCAUGGCAUCCCGUUUCU
AACAGCAACGACUGCAUGGCAUCCCGUUUCUCCUCCACCCG
UGGCAUCCCGUUUCUCCUCCACCCGGUCAAAAAUCCCCAGC
GUUUCUCCUCCACCCGGUCAAAAAUCCCCAGCACCUCAUAC
CCACCCGGUCAAAAAUCCCCAGCACCUCAUACGCGCCUUCA
AAAAAUCCCCAGCACCUCAUACGCGCCUUCAAUCACCUGAC
AGCACCUCAUACGCGCCUUCAAUCACCUGACUCACCACGUC
UACGCGCCUUCAAUCACCUGACUCACCACGUCCCCCUUGUG
CCACGUCCCCCUUGUGUGGCACCCGCACCUCGCCAAACGAC
UGUGGCACCCGCACCUCGCCAAACGACUCACCGCAGACGAG
CGCACCUCGCCAAACGACUCACCGCAGACGAGCCCGUUCUG
CAAACGACUCACCGCAGACGAGCCCGUUCUGACAAACCGCA
CCGCAGACGAGCCCGUUCUGACAAACCGCACGAAAUAGUCC
AGCCCGUUCUGACAAACCGCACGAAAUAGUCCCGGCAACAU
CCGCACGAAAUAGUCCCGGCAACAUCUGAUACGAACUGGUU
UAGUCCCGGCAACAUCUGAUACGAACUGGUUCCAUCGUGAG
AUCUGAUACGAACUGGUUCCAUCGUGAGAGUUGAGUAGAAU
UGGUUCCAUCGUGAGAGUUGAGUAGAAUAAUUUCCGGCACC
CGUGAGAGUUGAGUAGAAUAAUUUCCGGCACCUGUUUACCG
UGAGUAGAAUAAUUUCCGGCACCUGUUUACCGGUGAUCUGC
CCGGCACCUGUUUACCGGUGAUCUGCCCUUCCCGCCGCAGA
UGAUCUGCCCUUCCCGCCGCAGACGCAGCAUAUGCUUUGUA
CUUCCCGCCGCAGACGCAGCAUAUGCUUUGUAUGUUCACGA
AGACGCAGCAUAUGCUUUGUAUGUUCACGACGACCCGGGUC
AUAUGCUUUGUAUGUUCACGACGACCCGGGUCACGCACGCG
UGUUCACGACGACCCGGGUCACGCACGCGGGUCUGACAGGC
GGGUCACGCACGCGGGUCUGACAGGCAAAGAAUGGCUGGAA
CGCGGGUCUGACAGGCAAAGAAUGGCUGGAAGCCUUCUCGC
GACAGGCAAAGAAUGGCUGGAAGCCUUCUCGCUGUAGGCUG
GCUGGAAGCCUUCUCGCUGUAGGCUGUCGAGCAGGGAGAUG
CUUCUCGCUGUAGGCUGUCGAGCAGGGAGAUGGUGGGUAUA
GUAGGCUGUCGAGCAGGGAGAUGGUGGGUAUAUAGGUAUAA
CGAGCAGGGAGAUGGUGGGUAUAUAGGUAUAACGCUCACUA
GAUGGUGGGUAUAUAGGUAUAACGCUCACUACGGGACUCGU
AUAUAGGUAUAACGCUCACUACGGGACUCGUGUUUGUCCUC
CGGGACUCGUGUUUGUCCUCACUGAAUACACUGGGCACUAC
UGUUUGUCCUCACUGAAUACACUGGGCACUACGCGAAACAG
CACUGAAUACACUGGGCACUACGCGAAACAGCUCUUCACGG
CACUGGGCACUACGCGAAACAGCUCUUCACGGGUUAACGGA
GAAACAGCUCUUCACGGGUUAACGGACGGUCGCGACGGAUA
CGGGUUAACGGACGGUCGCGACGGAUAAGGUUUGCUGCGCC
CGGAUAAGGUUUGCUGCGCCAAAGCGCGAAGCCAGACGGGU
UUUGCUGCGCCAAAGCGCGAAGCCAGACGGGUCAUAAGCAG
AGCGCGAAGCCAGACGGGUCAUAAGCAGACUCCUCAUAACG
GGGUCAUAAGCAGACUCCUCAUAACGGGAAAACAAAUAAAA
GCAGACUCCUCAUAACGGGAAAACAAAUAAAAGGGAUCCCC
UCAUAACGGGAAAACAAAUAAAAGGGAUCCCCGUCGCAUCG
AUAAAAGGGAUCCCCGUCGCAUCGGCGACAGGGGCAGGGAA
AUCCCCGUCGCAUCGGCGACAGGGGCAGGGAAGUAACAGGG
CAUCGGCGACAGGGGCAGGGAAGUAACAGGGAUGGGUUAAA
GGGGCAGGGAAGUAACAGGGAUGGGUUAAAUACUCAGAAGA
AAGUAACAGGGAUGGGUUAAAUACUCAGAAGAAGAAAUCCC
GGAUGGGUUAAAUACUCAGAAGAAGAAAUCCCAGACGGCGC
UACUCAGAAGAAGAAAUCCCAGACGGCGCGGGCCACUGACA
AAUCCCAGACGGCGCGGGCCACUGACACCACCGUGGUGCGC
CGGCGCGGGCCACUGACACCACCGUGGUGCGCACGGCCUGA
CUGACACCACCGUGGUGCGCACGGCCUGAAUGACGGCCCGC
CCGUGGUGCGCACGGCCUGAAUGACGGCCCGCACCGGGGCG
CGGCCUGAAUGACGGCCCGCACCGGGGCGGGUAUCAGGGGA
CGGCCCGCACCGGGGCGGGUAUCAGGGGAAAGGCACUGAUG
CCGGGGCGGGUAUCAGGGGAAAGGCACUGAUGCUAUCGAGU
GUAUCAGGGGAAAGGCACUGAUGCUAUCGAGUACGGCCCCG
GAAAGGCACUGAUGCUAUCGAGUACGGCCCCGACGGUUUCA
UGCUAUCGAGUACGGCCCCGACGGUUUCACCAAAAUCGCUA
ACGGCCCCGACGGUUUCACCAAAAUCGCUACGAGCCUGUUC
ACGGUUUCACCAAAAUCGCUACGAGCCUGUUCCCGGACUAC
CGCUACGAGCCUGUUCCCGGACUACCGUCGUGCGAAAGGAA
UCCCGGACUACCGUCGUGCGAAAGGAAGGAUGGAGUUGCGA
ACCGUCGUGCGAAAGGAAGGAUGGAGUUGCGACACCACCGG
AAAGGAAGGAUGGAGUUGCGACACCACCGGGCUGGUGGCCU
ACCACCGGGCUGGUGGCCUCACGUGGCAGGCACUUAAUCAU
GGUGGCCUCACGUGGCAGGCACUUAAUCAUCCGCUCGGCCA
ACUUAAUCAUCCGCUCGGCCAUCACCUUAAGCCCCCAUUGU
UCCGCUCGGCCAUCACCUUAAGCCCCCAUUGUAGACGGACC
UCACCUUAAGCCCCCAUUGUAGACGGACCGACACAGCACAC
CCCCCAUUGUAGACGGACCGACACAGCACACACCGGAUGGA
UAGACGGACCGACACAGCACACACCGGAUGGACGGGCUGGA
ACACAGCACACACCGGAUGGACGGGCUGGAACAGCUCAUGC
ACACCGGAUGGACGGGCUGGAACAGCUCAUGCAGCAGGCAG
CGGGCUGGAACAGCUCAUGCAGCAGGCAGAUUUUGCGGCUG
ACAGCUCAUGCAGCAGGCAGAUUUUGCGGCUGAUAUUCUGC
GCAGGCAGAUUUUGCGGCUGAUAUUCUGCUUCUGCGCCGUG
AUUCUGCUUCUGCGCCGUGGACAACUGUCCCCCACCGCUGG
GCCGUGGACAACUGUCCCCCACCGCUGGUAGGUUCGGCCUU
AACUGUCCCCCACCGCUGGUAGGUUCGGCCUUAUCCGACUG
CCGCUGGUAGGUUCGGCCUUAUCCGACUGGCUGAUAACAAA
CGGCCUUAUCCGACUGGCUGAUAACAAACAGCACCUUAUGC
CCGACUGGCUGAUAACAAACAGCACCUUAUGCCGGUAUACC
AAACAGCACCUUAUGCCGGUAUACCUCUCCAAUCACCUGAU
UUAUGCCGGUAUACCUCUCCAAUCACCUGAUGAUAAAAAUG
UAUACCUCUCCAAUCACCUGAUGAUAAAAAUGUUCAUCCAC
CCAAUCACCUGAUGAUAAAAAUGUUCAUCCACCGUCAGCGC
GAUGAUAAAAAUGUUCAUCCACCGUCAGCGCCCGGUCAUCG
UCCACCGUCAGCGCCCGGUCAUCGGCCUUAAUCAGCCACAG
AGCGCCCGGUCAUCGGCCUUAAUCAGCCACAGUACCAGGUC
CAUCGGCCUUAAUCAGCCACAGUACCAGGUCGAGGCGAGGA
UCAGCCACAGUACCAGGUCGAGGCGAGGAAGCUGUUCGCGG
GUACCAGGUCGAGGCGAGGAAGCUGUUCGCGGUACAGCGCA
GCGAGGAAGCUGUUCGCGGUACAGCGCAGCAUACUCGGUAU
UGUUCGCGGUACAGCGCAGCAUACUCGGUAUCGCGAGCGCC
UACAGCGCAGCAUACUCGGUAUCGCGAGCGCCACUUUCGCC
UACUCGGUAUCGCGAGCGCCACUUUCGCCCACGCCGGGCAG
CGCGAGCGCCACUUUCGCCCACGCCGGGCAGAUCCAUCAGC
CACUUUCGCCCACGCCGGGCAGAUCCAUCAGCGUUAUAUAG
CCACGCCGGGCAGAUCCAUCAGCGUUAUAUAGCGGUCGCCG
CAGAUCCAUCAGCGUUAUAUAGCGGUCGCCGACUUGCAGGC
GCGUUAUAUAGCGGUCGCCGACUUGCAGGCGAAAGCGCAGU
CGGUCGCCGACUUGCAGGCGAAAGCGCAGUGGCUCACGUGU
AGGCGAAAGCGCAGUGGCUCACGUGUACAGGCCGCCACAUC
GCUCACGUGUACAGGCCGCCACAUCGCUGACCGGUGAUAUA
UACAGGCCGCCACAUCGCUGACCGGUGAUAUAUCUCCGGCA
CCACAUCGCUGACCGGUGAUAUAUCUCCGGCAAACAGGGCA
ACCGGUGAUAUAUCUCCGGCAAACAGGGCAUUGCACAGACU
AUAUCUCCGGCAAACAGGGCAUUGCACAGACUGCUCUUCCC
GCAAACAGGGCAUUGCACAGACUGCUCUUCCCAACACCGGU
UUGCACAGACUGCUCUUCCCAACACCGGUUUUACCCAUAAU
CUCUUCCCAACACCGGUUUUACCCAUAAUGCCGAUCACUGG
CGGUUUUACCCAUAAUGCCGAUCACUGGCUCGUAGUUAGUU
AAUGCCGAUCACUGGCUCGUAGUUAGUUAACUGGUUAAUUU
CACUGGCUCGUAGUUAGUUAACUGGUUAAUUUGCUGCAGAA
UUAACUGGUUAAUUUGCUGCAGAAGCCGCUCUGAUACCCAU
UUGCUGCAGAAGCCGCUCUGAUACCCAUUGCGGCAGAUCAG
GCUCUGAUACCCAUUGCGGCAGAUCAGCAAGCGAUUGCUGA
CCCAUUGCGGCAGAUCAGCAAGCGAUUGCUGAAACGACUUC
AGAUCAGCAAGCGAUUGCUGAAACGACUUCAAACCUUCAGA
GCGAUUGCUGAAACGACUUCAAACCUUCAGAAUUAUUCAUC
AAACGACUUCAAACCUUCAGAAUUAUUCAUCACUACUCCUC
AACCUUCAGAAUUAUUCAUCACUACUCCUCUGAAAAAUAAU
UAUUCAUCACUACUCCUCUGAAAAAUAAUAAAAAACGGUAG
CUACUCCUCUGAAAAAUAAUAAAAAACGGUAGAAUCGUGAG
GAAAAAUAAUAAAAAACGGUAGAAUCGUGAGAUUCCGCCGU
UAAAAAACGGUAGAAUCGUGAGAUUCCGCCGUUAAUUGCGU
AAUCGUGAGAUUCCGCCGUUAAUUGCGUAUGUUCAGAGUGA
GCCGUUAAUUGCGUAUGUUCAGAGUGAUGAUAUAUAUCUGA
UGCGUAUGUUCAGAGUGAUGAUAUAUAUCUGAAGAUUUUUU
AGAGUGAUGAUAUAUAUCUGAAGAUUUUUUCAAUCCUCUGC
AUAUAUCUGAAGAUUUUUUCAAUCCUCUGCGCUUGAGGCAG
UUUUCAAUCCUCUGCGCUUGAGGCAGCUGCGCGACUGCUGG
GCGCUUGAGGCAGCUGCGCGACUGCUGGCUCAGGCAAUGAA
AGCUGCGCGACUGCUGGCUCAGGCAAUGAAUGAGUUAUAAU
ACUGCUGGCUCAGGCAAUGAAUGAGUUAUAAUAGCAGCAUU
UCAGGCAAUGAAUGAGUUAUAAUAGCAGCAUUUACUAACAG
GAAUGAGUUAUAAUAGCAGCAUUUACUAACAGGGAUUUAUU
UAAUAGCAGCAUUUACUAACAGGGAUUUAUUGAGAGUAUGA
UUACUAACAGGGAUUUAUUGAGAGUAUGAGCCGCCGUGAUA
UGAGAGUAUGAGCCGCCGUGAUACACCUUAAAAUCUCAACC
GAGCCGCCGUGAUACACCUUAAAAUCUCAACCCAGCAAAGU
UGAUACACCUUAAAAUCUCAACCCAGCAAAGUUUCGGAGCC
UUAAAAUCUCAACCCAGCAAAGUUUCGGAGCCGCGAGCAAA
AGCAAAGUUUCGGAGCCGCGAGCAAAAGUGAGAGCCUUCAC
CGGAGCCGCGAGCAAAAGUGAGAGCCUUCACAAAAUAAUGC
GAGCAAAAGUGAGAGCCUUCACAAAAUAAUGCUUAGUAAUA
GCCUUCACAAAAUAAUGCUUAGUAAUAAAGUUACUUUGAAU
UAAUGCUUAGUAAUAAAGUUACUUUGAAUUCAGAGCCCCGA
AAUAAAGUUACUUUGAAUUCAGAGCCCCGAUUAAUGUGAAC
ACUUUGAAUUCAGAGCCCCGAUUAAUGUGAACAUGAUCAAC
UCAGAGCCCCGAUUAAUGUGAACAUGAUCAACGAAUUUUAC
CGAUUAAUGUGAACAUGAUCAACGAAUUUUACCCAGAUUGA
GAACAUGAUCAACGAAUUUUACCCAGAUUGAGUUCAUUCAG
AACGAAUUUUACCCAGAUUGAGUUCAUUCAGUAGCCAGGUU
UACCCAGAUUGAGUUCAUUCAGUAGCCAGGUUUUGAACACA
CAUUCAGUAGCCAGGUUUUGAACACAUCAAGCGCAGAAUGC
GCCAGGUUUUGAACACAUCAAGCGCAGAAUGCAUGUGUUGG
ACACAUCAAGCGCAGAAUGCAUGUGUUGGUGCUGGGGGAAA
GCAUGUGUUGGUGCUGGGGGAAAACCAAAUAAUGACCGAUG
GUGCUGGGGGAAAACCAAAUAAUGACCGAUGUAAUGUAUUU
AACCAAAUAAUGACCGAUGUAAUGUAUUUCGCUGGUACUGU
AUGUAAUGUAUUUCGCUGGUACUGUUUACAAGUGGGCAUAC
AUUUCGCUGGUACUGUUUACAAGUGGGCAUACCAGUUUACC
UACUGUUUACAAGUGGGCAUACCAGUUUACCGCUAGCGAUU
GGGCAUACCAGUUUACCGCUAGCGAUUUCACGUUCAGCCAG
AGUUUACCGCUAGCGAUUUCACGUUCAGCCAGUAGUUUUGA
UAGCGAUUUCACGUUCAGCCAGUAGUUUUGAUUCAAGCACA
ACGUUCAGCCAGUAGUUUUGAUUCAAGCACAACUCCCAAGC
AGUAGUUUUGAUUCAAGCACAACUCCCAAGCCGUCAACUGC
AGCACAACUCCCAAGCCGUCAACUGCGGCAGCAAUCGCCAU
CCCAAGCCGUCAACUGCGGCAGCAAUCGCCAUAAAGCUACG
CAACUGCGGCAGCAAUCGCCAUAAAGCUACGGUCAAAUCGA
AUCGCCAUAAAGCUACGGUCAAAUCGAAGGCCAUAAUUAUU
CUACGGUCAAAUCGAAGGCCAUAAUUAUUGGGUGGCGUCAU
CAUAAUUAUUGGGUGGCGUCAUCUUAUUCGCCUCAAACCAU
GGCGUCAUCUUAUUCGCCUCAAACCAUCCUUUCCACUGGUA
CGCCUCAAACCAUCCUUUCCACUGGUACAACUGCACAUCGC
CCAUCCUUUCCACUGGUACAACUGCACAUCGCACUGAAUCA
CUGGUACAACUGCACAUCGCACUGAAUCAAUGUCAACGCAU
CUGCACAUCGCACUGAAUCAAUGUCAACGCAUAGAGAUCCU
CACUGAAUCAAUGUCAACGCAUAGAGAUCCUCUGGUUUCUU
AGAGAUCCUCUGGUUUCUUUAGCCGCUCAGCCAGUUGGGGA
GUUUCUUUAGCCGCUCAGCCAGUUGGGGAGAACACAGUGGC
CCGCUCAGCCAGUUGGGGAGAACACAGUGGCGUAAGUUCUU
UGGGGAGAACACAGUGGCGUAAGUUCUUCAACAGCAAGCGG
CACAGUGGCGUAAGUUCUUCAACAGCAAGCGGGAUCUUCUC
GUUCUUCAACAGCAAGCGGGAUCUUCUCAUAGGGUGAUGGG
AGCAAGCGGGAUCUUCUCAUAGGGUGAUGGGCGGGGUUCAC
UAGGGUGAUGGGCGGGGUUCACCGUAGACUAUAUCGAGAUC
GGCGGGGUUCACCGUAGACUAUAUCGAGAUCAAAAUCAUCC
CCGUAGACUAUAUCGAGAUCAAAAUCAUCCUGUUCAAAACG
AGAUCAAAAUCAUCCUGUUCAAAACGUGCAUAUUCUGUGCU
UCAUCCUGUUCAAAACGUGCAUAUUCUGUGCUGGCUGAAAG
UGCAUAUUCUGUGCUGGCUGAAAGUCGCAGAUCGAUGCUUG
GUGCUGGCUGAAAGUCGCAGAUCGAUGCUUGGGUUCUCACG
AGAUCGAUGCUUGGGUUCUCACGUAUGAACUUACCAAGACG
GGGUUCUCACGUAUGAACUUACCAAGACGUGGUAAAAGCCA
UGAACUUACCAAGACGUGGUAAAAGCCAUUGAUGGGCAAAA
AGACGUGGUAAAAGCCAUUGAUGGGCAAAACUCGGUGCAGU
AAAAGCCAUUGAUGGGCAAAACUCGGUGCAGUAUGAAGGCG
UGAUGGGCAAAACUCGGUGCAGUAUGAAGGCGCAAAGGCCU
UCGGUGCAGUAUGAAGGCGCAAAGGCCUGGAUUCAUCAGCC
AUGAAGGCGCAAAGGCCUGGAUUCAUCAGCCGUCACUAAUG
GCCUGGAUUCAUCAGCCGUCACUAAUGCCAACCCCUGCUGU
CAUCAGCCGUCACUAAUGCCAACCCCUGCUGUAAUUCGUUA
CUAAUGCCAACCCCUGCUGUAAUUCGUUAAAUCCCCGCUGU
ACCCCUGCUGUAAUUCGUUAAAUCCCCGCUGUAUGUGCUCA
AUUCGUUAAAUCCCCGCUGUAUGUGCUCAAGCAGUAUUUCA
AUCCCCGCUGUAUGUGCUCAAGCAGUAUUUCACCUUCUUUC
AUGUGCUCAAGCAGUAUUUCACCUUCUUUCGUCAGCGUAAU
GUAUUUCACCUUCUUUCGUCAGCGUAAUUUCUCGCGUACUG
GUCAGCGUAAUUUCUCGCGUACUGCGCUGAAAAAGGCGUAC
AUUUCUCGCGUACUGCGCUGAAAAAGGCGUACAUCAAGCAA
UACUGCGCUGAAAAAGGCGUACAUCAAGCAAGUUUUCCAGU
GAAAAAGGCGUACAUCAAGCAAGUUUUCCAGUUUGCGGAUG
GUACAUCAAGCAAGUUUUCCAGUUUGCGGAUGGCAUGGCUG
GCAAGUUUUCCAGUUUGCGGAUGGCAUGGCUGAUCGCACUG
GUUUGCGGAUGGCAUGGCUGAUCGCACUGGGUGACAGUUCC
AUGGCUGAUCGCACUGGGUGACAGUUCCAACUCAGAGGCGG
CGCACUGGGUGACAGUUCCAACUCAGAGGCGGCCAACGCAA
GUUCCAACUCAGAGGCGGCCAACGCAAAAGCUCCGGUACGA
GCCAACGCAAAAGCUCCGGUACGACCAGCCGCUUCAAAGGC
CCGGUACGACCAGCCGCUUCAAAGGCGCGUAACAGAUUUAG
CAGCCGCUUCAAAGGCGCGUAACAGAUUUAGAGGUGCUUUU
CAAAGGCGCGUAACAGAUUUAGAGGUGCUUUUGCUAAGAGC
GAUUUAGAGGUGCUUUUGCUAAGAGCUUCAUUCAUGAAUCC
GUGCUUUUGCUAAGAGCUUCAUUCAUGAAUCCUUUUCACUA
UUCAUUCAUGAAUCCUUUUCACUAGGGAUGAAGUGGUUUAC
AAUCCUUUUCACUAGGGAUGAAGUGGUUUACUGAAUUUGGC
CACUAGGGAUGAAGUGGUUUACUGAAUUUGGCCACCUGAAC
GUGGUUUACUGAAUUUGGCCACCUGAACAGAGGUGAUAUGC
GAAUUUGGCCACCUGAACAGAGGUGAUAUGCUCACCUCAGA
UGAACAGAGGUGAUAUGCUCACCUCAGAACAACACAGGUGU
UGAUAUGCUCACCUCAGAACAACACAGGUGUCAUAAUGAAA
CUCAGAACAACACAGGUGUCAUAAUGAAAAAAAGAAAUUUC
ACACAGGUGUCAUAAUGAAAAAAAGAAAUUUCAGCGCAGAG
UAAUGAAAAAAAGAAAUUUCAGCGCAGAGUUUAAACGCGAA
GAAAUUUCAGCGCAGAGUUUAAACGCGAAUCCGCUCAACUG
GUUUAAACGCGAAUCCGCUCAACUGGUCGUUGACCAGAACU
AUCCGCUCAACUGGUCGUUGACCAGAACUACACCGUGGCAG
ACUGGUCGUUGACCAGAACUACACCGUGGCAGAUGCAGCCA
GACCAGAACUACACCGUGGCAGAUGCAGCCAGCGCUAUGGA
ACACCGUGGCAGAUGCAGCCAGCGCUAUGGAUGUCGGCCUU
AGAUGCAGCCAGCGCUAUGGAUGUCGGCCUUUCCACAAUGA
CUAUGGAUGUCGGCCUUUCCACAAUGACGCGAUGGGUGAAA
GGCCUUUCCACAAUGACGCGAUGGGUGAAACAAUUACGUGA
ACAAUGACGCGAUGGGUGAAACAAUUACGUGAUGAACGGCA
AUGGGUGAAACAAUUACGUGAUGAACGGCAGGGCAAAACAC
ACAAUUACGUGAUGAACGGCAGGGCAAAACACCAAAAGCCU
GAUGAACGGCAGGGCAAAACACCAAAAGCCUCCCCCAUUAC
AAACACCAAAAGCCUCCCCCAUUACCCCGGAACAAAUUGAA
AGCCUCCCCCAUUACCCCGGAACAAAUUGAAAUCCGUGAGC
CAUUACCCCGGAACAAAUUGAAAUCCGUGAGCUCAGGAAAA
GGAACAAAUUGAAAUCCGUGAGCUCAGGAAAAAGCUACAAC
UGAAAUCCGUGAGCUCAGGAAAAAGCUACAACGUAUUGAAA
UGAGCUCAGGAAAAAGCUACAACGUAUUGAAAUGGAAAAUG
GAAAAAGCUACAACGUAUUGAAAUGGAAAAUGAAAUAUUAA
ACAACGUAUUGAAAUGGAAAAUGAAAUAUUAAAAAAGGCUA
GAAAUGGAAAAUGAAAUAUUAAAAAAGGCUACUGUAGAUUC
AUGAAAUAUUAAAAAAGGCUACUGUAGAUUCAAUUGGUCAA
AAAAAGGCUACUGUAGAUUCAAUUGGUCAACGCAACAGUUA
ACUGUAGAUUCAAUUGGUCAACGCAACAGUUAUGUGAAAAC
AAUUGGUCAACGCAACAGUUAUGUGAAAACAUGGGGUUGCG
CGCAACAGUUAUGUGAAAACAUGGGGUUGCGGAGGUUUUUU
GUGAAAACAUGGGGUUGCGGAGGUUUUUUGAAUGAGACGAA
GGGGUUGCGGAGGUUUUUUGAAUGAGACGAACAUUUACAGC
GAGGUUUUUUGAAUGAGACGAACAUUUACAGCAGAGGAAAA
UGAAUGAGACGAACAUUUACAGCAGAGGAAAAAGCCUCUGU
CGAACAUUUACAGCAGAGGAAAAAGCCUCUGUUUUUGAACU
GGAAAAAGCCUCUGUUUUUGAACUAUGGAAGAACGGAACAG
CUCUGUUUUUGAACUAUGGAAGAACGGAACAGGCUUCAGUG
GAACUAUGGAAGAACGGAACAGGCUUCAGUGAAAUAGCGAA
GAACGGAACAGGCUUCAGUGAAAUAGCGAAUAUCCUGGGUU
AGGCUUCAGUGAAAUAGCGAAUAUCCUGGGUUCAAAACCCG
AUAGCGAAUAUCCUGGGUUCAAAACCCGGAACGAUCUUCAC
AUCCUGGGUUCAAAACCCGGAACGAUCUUCACUAUGUUAAG
CAAAACCCGGAACGAUCUUCACUAUGUUAAGGGAUACUGGC
GAACGAUCUUCACUAUGUUAAGGGAUACUGGCGGCAUAAAA
UGUUAAGGGAUACUGGCGGCAUAAAACCCCAUGAGCGUAAG
UACUGGCGGCAUAAAACCCCAUGAGCGUAAGCGGGCUGUAG
CAUAAAACCCCAUGAGCGUAAGCGGGCUGUAGCUCACCUGA
CAUGAGCGUAAGCGGGCUGUAGCUCACCUGACACUGUCUGA
AGCGGGCUGUAGCUCACCUGACACUGUCUGAGCGCGAGGAG
AGCUCACCUGACACUGUCUGAGCGCGAGGAGAUACGAGCUG
GACACUGUCUGAGCGCGAGGAGAUACGAGCUGGUUUGUCAG
GAGAUACGAGCUGGUUUGUCAGCCAAAAUGAGCAUUCGUGC
CUGGUUUGUCAGCCAAAAUGAGCAUUCGUGCGAUAGCUACU
CCAAAAUGAGCAUUCGUGCGAUAGCUACUGCGCUGAAUCGC
GUGCGAUAGCUACUGCGCUGAAUCGCAGUCCUUCGACGAUC
CGCUGAAUCGCAGUCCUUCGACGAUCUCACGUGAAGUUCAG
UCCUUCGACGAUCUCACGUGAAGUUCAGCGUAAUCGGGGCA
UCUCACGUGAAGUUCAGCGUAAUCGGGGCAGACGCUAUUAC
AAGUUCAGCGUAAUCGGGGCAGACGCUAUUACAAAGCUGUU
UAAUCGGGGCAGACGCUAUUACAAAGCUGUUGAUGCUAAUA
ACGCUAUUACAAAGCUGUUGAUGCUAAUAACCGAGCCAACA
CAAAGCUGUUGAUGCUAAUAACCGAGCCAACAGAAUGGCGA
UGAUGCUAAUAACCGAGCCAACAGAAUGGCGAAAAGGCCAA
ACCGAGCCAACAGAAUGGCGAAAAGGCCAAAACCGUGCUUA
ACAGAAUGGCGAAAAGGCCAAAACCGUGCUUACUGGAUCAA
AAAAGGCCAAAACCGUGCUUACUGGAUCAAAAUUUACCAUU
AAACCGUGCUUACUGGAUCAAAAUUUACCAUUGCGAAAGCU
UUACUGGAUCAAAAUUUACCAUUGCGAAAGCUUGUUCUGGA
AUUGCGAAAGCUUGUUCUGGAAAAGCUGGAGAUGAAAUGGU
GCUUGUUCUGGAAAAGCUGGAGAUGAAAUGGUCUCCAGAGC
CUGGAGAUGAAAUGGUCUCCAGAGCAAAUAUCAGGAUGGUU
AAAUGGUCUCCAGAGCAAAUAUCAGGAUGGUUAAGGCGAAC
GAGCAAAUAUCAGGAUGGUUAAGGCGAACAAAACCACGUCA
UCAGGAUGGUUAAGGCGAACAAAACCACGUCAAAAAACGCU
AAGGCGAACAAAACCACGUCAAAAAACGCUGCGAAUAUCAC
CCACGUCAAAAAACGCUGCGAAUAUCACCUGAGACAAUUUA
AACGCUGCGAAUAUCACCUGAGACAAUUUAUAAAACGCUGU
AAUAUCACCUGAGACAAUUUAUAAAACGCUGUACUUUCGUA
GACAAUUUAUAAAACGCUGUACUUUCGUAGCCGUGAAGCGC
GCUGUACUUUCGUAGCCGUGAAGCGCUACACCACCUGAAUA
UCGUAGCCGUGAAGCGCUACACCACCUGAAUAUACAGCAUC
UGAAGCGCUACACCACCUGAAUAUACAGCAUCUGCGACGGU
ACACCACCUGAAUAUACAGCAUCUGCGACGGUCGCAUAGCC
ACAGCAUCUGCGACGGUCGCAUAGCCUUCGCCAUGGCAGGC
ACGGUCGCAUAGCCUUCGCCAUGGCAGGCGUCAUACCCGCA
CCUUCGCCAUGGCAGGCGUCAUACCCGCAAAGGCGAAAGAG
UGGCAGGCGUCAUACCCGCAAAGGCGAAAGAGGUACGAUUA
CAUACCCGCAAAGGCGAAAGAGGUACGAUUAACAUAGUGAA
AAGGCGAAAGAGGUACGAUUAACAUAGUGAACGGAACACCA
GAGGUACGAUUAACAUAGUGAACGGAACACCAAUUCACGAA
AACAUAGUGAACGGAACACCAAUUCACGAACGUUCCCGAAA
AACGGAACACCAAUUCACGAACGUUCCCGAAAUAUCGAUAA
CCAAUUCACGAACGUUCCCGAAAUAUCGAUAACAGACGCUC
AACGUUCCCGAAAUAUCGAUAACAGACGCUCUCUGGGGCAU
UAACAGACGCUCUCUGGGGCAUUGGGAGGGCGAUUUAGUCU
UCUGGGGCAUUGGGAGGGCGAUUUAGUCUCAGGUACAAAAA
UGGGAGGGCGAUUUAGUCUCAGGUACAAAAAACUCUCAUAU
GAUUUAGUCUCAGGUACAAAAAACUCUCAUAUAGCCACACU
CAGGUACAAAAAACUCUCAUAUAGCCACACUUGUAGACCGA
UCUCAUAUAGCCACACUUGUAGACCGAAAAUCACGUUAUAC
GCCACACUUGUAGACCGAAAAUCACGUUAUACGAUCAUCGU
UAGACCGAAAAUCACGUUAUACGAUCAUCGUUAGACUCAGG
CACGUUAUACGAUCAUCGUUAGACUCAGGGGCAAAGAUUCU
UCAUCGUUAGACUCAGGGGCAAAGAUUCUGUCUCAGUAAAU
AGGGGCAAAGAUUCUGUCUCAGUAAAUCAGGCUCUUACCGA
UCUCAGUAAAUCAGGCUCUUACCGACAAAUUCCUGAGUUUA
CUCUUACCGACAAAUUCCUGAGUUUACCGUCAGAACUCAGA
AAAUUCCUGAGUUUACCGUCAGAACUCAGAAAAUCACUGAC
AGUUUACCGUCAGAACUCAGAAAAUCACUGACAUGGGACAG
CAGAACUCAGAAAAUCACUGACAUGGGACAGAGGAAUGGAA
GAAAAUCACUGACAUGGGACAGAGGAAUGGAACUGGCCAGA
GACAUGGGACAGAGGAAUGGAACUGGCCAGACAUCUAGAAU
AGAGGAAUGGAACUGGCCAGACAUCUAGAAUUUACUGUCAG
GAACUGGCCAGACAUCUAGAAUUUACUGUCAGCACCGGCGU
GACAUCUAGAAUUUACUGUCAGCACCGGCGUUAAAGUUUAC
UUACUGUCAGCACCGGCGUUAAAGUUUACUUCUGCGAUCCU
CGUUAAAGUUUACUUCUGCGAUCCUCAGAGUCCUUGGCAGC
CGAUCCUCAGAGUCCUUGGCAGCGGGGAACAAAUGAGAAUA
AGUCCUUGGCAGCGGGGAACAAAUGAGAAUACAAAUGGGCU
AGCGGGGAACAAAUGAGAAUACAAAUGGGCUAAUUCGGCAG
AAUGAGAAUACAAAUGGGCUAAUUCGGCAGUACUUUCCUAA
AAAUGGGCUAAUUCGGCAGUACUUUCCUAAAAAGACAUGUC
AAUUCGGCAGUACUUUCCUAAAAAGACAUGUCUUGCCCAAU
UAAAAAGACAUGUCUUGCCCAAUAUACUCAACAUGAACUAG
AUGUCUUGCCCAAUAUACUCAACAUGAACUAGAUCUGGUUG
CAAUAUACUCAACAUGAACUAGAUCUGGUUGCUGCUCAGCU
ACUAGAUCUGGUUGCUGCUCAGCUAAACAACAGACCGAGAA
GGUUGCUGCUCAGCUAAACAACAGACCGAGAAAGACACUGA
CAGCUAAACAACAGACCGAGAAAGACACUGAAGUUCAAAAC
ACAGACCGAGAAAGACACUGAAGUUCAAAACACCGAAAGAG
GAAAGACACUGAAGUUCAAAACACCGAAAGAGAUAAUUGAA
GAAGUUCAAAACACCGAAAGAGAUAAUUGAAAGGGGUGUUG
AACACCGAAAGAGAUAAUUGAAAGGGGUGUUGCAUUGACAG
AUAAUUGAAAGGGGUGUUGCAUUGACAGAUUGAAUCUACAA
GGUGUUGCAUUGACAGAUUGAAUCUACAACCGCGCUCUUGA
AAUCUACAACCGCGCUCUUGAUGUCAGACUCCCUGAACAGU
UCUUGAUGUCAGACUCCCUGAACAGUUCUCGAUAAUCGGGA
GACUCCCUGAACAGUUCUCGAUAAUCGGGAAACUCAGGGCG
AACAGUUCUCGAUAAUCGGGAAACUCAGGGCGCGUUAUCCU
CGGGAAACUCAGGGCGCGUUAUCCUGUGGCCACUCUCUGCC
GGGCGCGUUAUCCUGUGGCCACUCUCUGCCAUGUGUUCGGG
UCCUGUGGCCACUCUCUGCCAUGUGUUCGGGGUUCAUCGCA
CUGCCAUGUGUUCGGGGUUCAUCGCAGCAGCUACAAAUACU
CGGGGUUCAUCGCAGCAGCUACAAAUACUGGAAAAACCGUC
GCAGCAGCUACAAAUACUGGAAAAACCGUCCUGAAAAGCCA
AUACUGGAAAAACCGUCCUGAAAAGCCAGACGGCAGACGGG
AAACCGUCCUGAAAAGCCAGACGGCAGACGGGCUGUAUUAC
CCAGACGGCAGACGGGCUGUAUUACGCAGUCAGGUACUUGA
ACGGGCUGUAUUACGCAGUCAGGUACUUGAACUGCAUGGCA
AUUACGCAGUCAGGUACUUGAACUGCAUGGCAUCAGCCACG
AGGUACUUGAACUGCAUGGCAUCAGCCACGGCUCUGCCGGA
AUCAGCCACGGCUCUGCCGGAGCAAGAAGCAUCGCCACAAU
GCUCUGCCGGAGCAAGAAGCAUCGCCACAAUGGCAACCCAG
GAGCAAGAAGCAUCGCCACAAUGGCAACCCAGAGAGGAUAC
CAUCGCCACAAUGGCAACCCAGAGAGGAUACCAGAUGGGGC
AAUGGCAACCCAGAGAGGAUACCAGAUGGGGCGCUGGCUUG
UGGGGCGCUGGCUUGCUGGCAGACUCAUGAAAGAGCUGGGG
GGCUUGCUGGCAGACUCAUGAAAGAGCUGGGGCUGGUCAGU
UGAAAGAGCUGGGGCUGGUCAGUUGCCAGCAGCCGACUCAC
GGGGCUGGUCAGUUGCCAGCAGCCGACUCACCGGUAUAAGC
CAGUUGCCAGCAGCCGACUCACCGGUAUAAGCGUGGCGGUC
GCAGCCGACUCACCGGUAUAAGCGUGGCGGUCAUGAGCACG
CCGGUAUAAGCGUGGCGGUCAUGAGCACGUUGCUAUCCCGA
GCGGUCAUGAGCACGUUGCUAUCCCGAAUCAUCUUGAGCGA
GCACGUUGCUAUCCCGAAUCAUCUUGAGCGACAGUUCGCCG
AUCCCGAAUCAUCUUGAGCGACAGUUCGCCGUAACGGAACC
CUUGAGCGACAGUUCGCCGUAACGGAACCAAAUCAGGUGUG
CAGUUCGCCGUAACGGAACCAAAUCAGGUGUGGUGCGGUGA
AAAUCAGGUGUGGUGCGGUGAUGUGACCUAUAGUGUGCCCG
GUGGUGCGGUGAUGUGACCUAUAGUGUGCCCGGAGUUCAGG
GUGACCUAUAGUGUGCCCGGAGUUCAGGGCGGGCAUGGAUG
GCCCGGAGUUCAGGGCGGGCAUGGAUGCUUAAAUGAACCGC
CAGGGCGGGCAUGGAUGCUUAAAUGAACCGCGAGUCUGUCU
GGAUGCUUAAAUGAACCGCGAGUCUGUCUGGAAUAUUGAAC
UGAACCGCGAGUCUGUCUGGAAUAUUGAACCGGUAACUCAC
GUCUGGAAUAUUGAACCGGUAACUCACGAUGAGAAACCCAA
UGAACCGGUAACUCACGAUGAGAAACCCAACAAUCCCACCG
AACUCACGAUGAGAAACCCAACAAUCCCACCGGGUGUGACG
CAACAAUCCCACCGGGUGUGACGGUGGAGAACCUGAGCGGC
CACCGGGUGUGACGGUGGAGAACCUGAGCGGCAGUGACCUG
CGGUGGAGAACCUGAGCGGCAGUGACCUGCGGCAUGCCCGC
GAGCGGCAGUGACCUGCGGCAUGCCCGCAGGGUGAUGUAAC
UGCGGCAUGCCCGCAGGGUGAUGUAACCCGCUGACAACGGG
CAGGGUGAUGUAACCCGCUGACAACGGGGAUUGAGGCGAGA
GUAACCCGCUGACAACGGGGAUUGAGGCGAGAUCACUAAGC
UGACAACGGGGAUUGAGGCGAGAUCACUAAGCCGAGAUGAU
GGAUUGAGGCGAGAUCACUAAGCCGAGAUGAUCCUCAAGGU
GAGAUCACUAAGCCGAGAUGAUCCUCAAGGUUAAGUACUGA
CCGAGAUGAUCCUCAAGGUUAAGUACUGAAAGGUUGAAGAA
UCCUCAAGGUUAAGUACUGAAAGGUUGAAGAACAUGAACCC
UAAGUACUGAAAGGUUGAAGAACAUGAACCCGUUAAUCCGC
UUGAAGAACAUGAACCCGUUAAUCCGCCUCUGUGGGUUGAA
UAAUCCGCCUCUGUGGGUUGAAAACGUCACCACGGCCUACG
UGUGGGUUGAAAACGUCACCACGGCCUACGUGAUCUGACAG
ACGUCACCACGGCCUACGUGAUCUGACAGGCCGUGCAGGAG
CGUGAUCUGACAGGCCGUGCAGGAGGAACUGGCAGUGAUAC
GCCGUGCAGGAGGAACUGGCAGUGAUACGUAAGCACUGCCG
AGGAACUGGCAGUGAUACGUAAGCACUGCCGGUCGAAGGUG
UACGUAAGCACUGCCGGUCGAAGGUGUUUUGACAUGUAUGC
UGCCGGUCGAAGGUGUUUUGACAUGUAUGCGAAACACCGGG
GGUGUUUUGACAUGUAUGCGAAACACCGGGGCAGCAGCGUC
UGUAUGCGAAACACCGGGGCAGCAGCGUCUAUCACGCUUGC
ACACCGGGGCAGCAGCGUCUAUCACGCUUGCGUUGCUGACU
CUAUCACGCUUGCGUUGCUGACUUCUGCCAACUUGCGGCAA
UUGCGUUGCUGACUUCUGCCAACUUGCGGCAAGCAAGGAUA
GACUUCUGCCAACUUGCGGCAAGCAAGGAUAAAGAGUGCGA
AACUUGCGGCAAGCAAGGAUAAAGAGUGCGACGGGCAGCCU
AAGCAAGGAUAAAGAGUGCGACGGGCAGCCUCCUCAGUAUG
GUGCGACGGGCAGCCUCCUCAGUAUGCCUGAGUCCAGGCAG
CAGCCUCCUCAGUAUGCCUGAGUCCAGGCAGGUAAACCGGG
CAGUAUGCCUGAGUCCAGGCAGGUAAACCGGGGAAGGUCAG
UCCAGGCAGGUAAACCGGGGAAGGUCAGCGACGGAUGUUAA
UAAACCGGGGAAGGUCAGCGACGGAUGUUAAGGGGGCAUGG
GAAGGUCAGCGACGGAUGUUAAGGGGGCAUGGCUCCGAUGA
GUUAAGGGGGCAUGGCUCCGAUGACGCGCUGGCUGGCGGAG
GAUGACGCGCUGGCUGGCGGAGCUUCCGUAGUAGUCCGCGA
CUGGCUGGCGGAGCUUCCGUAGUAGUCCGCGAUGGGGAAAG
AGCUUCCGUAGUAGUCCGCGAUGGGGAAAGCCCAUUACAUG
GUCCGCGAUGGGGAAAGCCCAUUACAUGGCGAAGGGAAGCA
GGAAAGCCCAUUACAUGGCGAAGGGAAGCAGUUUGAAUGUG
[truncated: 629 more rows]

## Sheet: Negative Samples-6
AAGUGUCUACCAUGUCCCCGAACAAGUGUUCACUAUGUCCC
[truncated: 2,054 more rows]

[truncated: 4 more sheets: Negative Samples-7, Negative Samples-8, Negative Samples-9, Negative Samples-10]
