# Supplementary material for: Identifying RNA N6-Methyladenosine Sites in Escherichia coli Genome
Source: Front Microbiol. 2018 May 14;9:955. doi: 10.3389/fmicb.2018.00955 (PMC5960707; doi:10.3389/fmicb.2018.00955)
Supplement: Supplementary file 2 [file Data_Sheet_2.XLSX]

## Sheet: Indepedent Dataset
AUCCGUUCCAACGUGCGUGAACUGGAAGGUGCGCUGAAGCG
GAUUCGCGAGUCGCUGAAGGACCUGUUGGCCCUUCAGGACA
GGACCUGUUGGCCCUUCAGGACAAGCUGGUCAGCAUCGACA
GGAGUGAAGCAUGAGCGAGAACAACACGUACGACUCUUCCA
ACUUCAAGCCGUCCCCGGAGACCUUCAGCAACAUCCACUUC
CAACAUCCACUUCAGUUGGGACAUCCUGGCCAAGCGCAUCC
GGCCUUCGUCGAGUACCUGAACACCAACAAGACCGCGGUGA
AGUACCUGAACACCAACAAGACCGCGGUGAACGAGGUAUUC
GAACGACAGCUUCAACGAGAACCUGCUCUGCUUCACCAACA
CAUCUCGGUGAAGGUACCGGACCCGAAGUUCAGCUCGCAGA
ACCCGAAGUUCAGCUCGCAGACCAAGGACAAGCUGGUCUCC
GUUCAGCUCGCAGACCAAGGACAAGCUGGUCUCCUCCGAGG
UGGUCUCCUCCGAGGUGAAGACUGCGGUGGAACAGGAGAUG
GAGGUGAAGACUGCGGUGGAACAGGAGAUGGGCAAGUACUU
CCGCCGCAAGGGCGCGCUGGACAUCGCCGGCCUGCCCGGCA
AUCGCCGGCCUGCCCGGCAAACUGGCCGAUUGCCAGGAAAA
GGCCGAUUGCCAGGAAAAGGACCCGGCGCUCUCCGAACUGU
AAGGACCCGGCGCUCUCCGAACUGUACAUCGUGGAGGGUGA
AGCAGGGCCGCAAUCGCCGGACCCAGGCGAUCCUGCCGCUC
UCCGGGGCGGCGCUGGAGAAACUGGUCAACGAGUAUCGCGG
GCUGCUCGGCGACCAGCUGAACAGCCUGCUGGAAGACGGCG
CGCCUUCAAGGACGGCCUGGACUGGCUGAUGGCCGAAGGUA
CAAGGGGCUGGGCGAGAUGAACCCUGAGCAGCUGUGGGAAA
ACCCUGAGCAGCUGUGGGAAACCACCAUGGAUCCGAACGUC
CAACGCGCUGGCGGUGUCGAACCUGGACGUGUGACAGGUCG
CCGUGAAACGCCUGAAAAAGACACUGCACCUUUCAAGCUUG
UCGACCAGGGCAAGGAAUGGACCGAAAGCCACCGCCAGGAC
GACCGAAAGCCACCGCCAGGACUUCUACAGCCGCGACCAGG
GACCUCGAUCGGGCCGUGGGACCGCUGACCAGCGAUGACGC
CGAGCGCGCGCUGCCCAAGGACACCUGGGGACCGGCGCGGC
CUGCCCAAGGACACCUGGGGACCGGCGCGGCUGGACGCGGU
GUGGAACGCGGCGCGGCAGAACAAGACCCAGUGGCCCGGCU
ACGCGGCGCGGCAGAACAAGACCCAGUGGCCCGGCUUCGCC
GUUCCACCUGCUGGGCAUGGACUACCUGAAGAUCAACUCGG
CGGGCUGGGCAAGCUGGAAGACCUGAUCAAGAAGAUCGGCC
GAAGUGGCCCUGGGCGGUGGACAAGCACCUGGCCAGGAAAG
CGCUGAUCUUCGCCCGCAAGACCGACGAAGGUGGCUGCGUG
CCACGGCAUCCGGAUCAAGGACCUGGUGCUUUGGGACACUC
CAAGGACCUGGUGCUUUGGGACACUCCGCUGAGGGACGUCG
UCCUCGAUGGCCAGGUGCAGACCGGCGUGAUGGAGGGCGCG
AAAGCGUGAUGACCGACGAAACCCGGCAACUGCUGACCGCC
GGGCUCGGCCUACGACGUGGACAAGGUCGGCCUCGCCGCCC
UCGGCCUCGCCGCCCAGCAGACCCAAUUCGGCAGCUAUGUG
UCGGCAGCUAUGUGCUGAAGACCACCGGCUGCGAGCAGCGU
CAGCCAUGGAAGUGGCCGGAACUCUGGCACGCCAACCCGCA
CCAGCCGCGCCUGGUGCUGAACCGUGGCGAAUCGCGCGGGA
ACCGUGGCGAAUCGCGCGGGACCAUCAAGCUGUCGCCGAAG
CAUCCCGACCAUCCCGCUGGACAAGAUCAACAGCUUCCUGC
GCAUCGUCGAUGACGAGAAGACCUUCACCAGCGCGCCGUAC
AGGUCUACAUCGAUCCGAAGACCAAGGAAGUCCUCGGCAUC
GUUCGACGUGGUCACCCUGAACCGUGGCCAGCGCGACGGGC
CCGCGAGCUGAAGCGCGAGGACUUCGACACCACCGAGGCGC
CCGCCAGGGCACCCGCUCGGACUGGCAGGAGCACUACGGCG
AGCACUACGGCGACUUCCAGACCGCCGCCUUCCAGCCGAUC
CAGAGCGGCAGGGCGUGAGGACCCUGGUGCGGGACAAGCUG
CGUGAGGACCCUGGUGCGGGACAAGCUGGUGCGCCAUCGCU
GAGUCCGAUGCGCUGCGGGAACUCGCCGGCAAGGUCAGCGA
GGCCGACCAGGCGAGCGCGGACAAGGUCUACGCCGAGUUGC
UUCCCUGGCCGACGACAGGGACCGCGACCCGCCCGGCGACC
GGCUCGACCUGCUGCGCAAGACUGCGCUGAUCCAGAAGGCC
CUGCCCCUGACCUUGGGCGGACUUGGCAAGGCGAGCGAGCU
GAUCCGGCACCACCCUGUGGACCGGCUCGGCGACCGCCUCC
UCGGCCGGCCAGCCGGGCGGACUGUUGUACGGCCCCCGCUC
GCUGACGGGGCCCGCUCAGGACUUCGUCGACAUCAUGGUCG
UCGUGAAGCGAGCGUUCAGGACCUGGAAGACUGGAUGUUCU
GAGCGUUCAGGACCUGGAAGACUGGAUGUUCUACUGGCACA
UGGAUGUUCUACUGGCACAGACCAUUCGACGCUUACAACCU
CGACGCUUACAACCUGCCGGACAGCGACGCUUUCGAGCGAA
GCUCGGCGCGGUGGUCGAGAACAACGACAAGAAGCGCUUCG
CUGGUGCUGGCGAUGGACGAACUCAACGACCGUCUGGGCGC
UCGACGCCACCCAGGCCUGGACCAAGCAUGUCACCGACGAA
UACGGCAUCCAGAUCCGCGAACUGCACGAUUUCGAACGCUG
GGAGUUCUUCGACAGCCUGAACCGCGAGGAACGCGCGCAGG
CUCGCCGGCAAGCCCGCCGAACCCCAGGCGGCGGUCGCCGA
ACCUGGUCAACAACACCGAGACCGACGAGCAACUGAAGAUC
ACUGAAGAUCCGCGUGCUGAACAUCUCCAAGCCGGAGCUGC
CCAAGCCGGAGCUGCACAAGACCCUGAAGAAAUUCAAGGGC
AUUCAAGGGCACCACCUGGGACCAGAGCCCGAUCUUCAAGA
GGCAUGGGUUCCUGGCAGGAACUGUCCAACCCGCGCGACCU
UUCGCUGCGCGAGUCCGAGGACUCCCGCUACAUCGGCCUGA
GAUGCAGCGCUGGCUGCAGGACUGGAUCCUCAACUACGUCG
ACCCGGCCCACUCCACCGAGACCACCAAGGCCCAGCACCCG
UCAUGGCACUUGCGCAACAGACCCGCCUGGUCCGGGUCGAC
CCGUUCGCCUACGAGCUGGAACUGAUCUCGGAAAACCCCGA
GCUGGAACUGAUCUCGGAAAACCCCGACCUGCCACUCGACG
CCGGCCAGCCUGGCGCUGGAACUGCACGACGGCAGCCGGCG
CGACUGCCGCAUCUUCCAGAACCAGAAGGUCCCGGACAUCA
CCAGAACCAGAAGGUCCCGGACAUCAUCAAGCAGGUGUUCC
GCGCCGUGCUCGACCCGCAGACCCUGGAACGCAUGCCGACG
GGCACGCACGGUGGUGGCGGACAACUGCGACUGCGGCGCCA
GCUUCGUCAACGAGGCCUGGACCAAGGUCGACGAGCCCGGC
CGCCGAGCUGUGCGGCAAGGACCACGGCUUCAUGCCGAUCG
GAGGCGGCGAAGGUCAAGGAACUGACCAGCAAGGAGUGGAC
AACUGACCAGCAAGGAGUGGACCAAGGAAGAGUUGGUUGCG
ACUACUGGCUGCCGAAGUGGACCGGCCACAUGUACGACGAG
CCGGCCACAUGUACGACGAGACCCUCGGCAAGCUGCACUUC
GAUGAGCUUCAUCGGCAUGAACCUGGCGUUCUUCCCGAUGC
CCCUGGGGAUCAACGGCAAGACCGCCGGCAGCGCCUACAGC
GGCAGCGCCUACAGCGGCGAACAGCAGGUGGAUGUCGGGCG
GGUGCAGUUCAUGACCUCGAACAAUAUCGACAUGGUCUGGG
CUUACCGAGAAAGGGAUGGAACUGUACCCGGCCAUCCUUUC
GGCCAUCCUUUCCCUGGUGAACUGGGGCGACCGCCACCUCG
AGGCGAUCAUGGUCCUGGAGACCCUGGGCGUGGUCCGUUCG
AUGGUCCUCGAACGCAGCGAACCGCUGCGCGAGGUCGCGGC
GGGGCGGCGGAGAUCAGCGAACUGCGGCUGUUGCUGCUGGA
ACUGCGGCUGUUGCUGCUGGACCUGCGCGAAGCGGUCGAGG
CCUGGUGAAGCUCACCUCGAACCCGAUCUUCCUCAGCGUUU
AUCUUCCUCAGCGUUUCCGAACAGAUCGGCAGCGCCCUGGA
GCCGAGGAGAUCCUCCAGGAACACGACGCCAUCCUCCGUGC
CCGCCAAGCUGAGCAAGGAAACCCUCGGGCAGAUCUUCCGG
UUCCACCUGCGCCUGGCCGAACUGACCGAGAAUCCCUUGCU
GGUGGCACGCGCCUCGCUGGACAUCGCGCUGAACAAGGGGG
CUCGCUGGACAUCGCGCUGAACAAGGGGGCGGUCUAUACCG
CCUGCCGCCACCCACCACGGACCUGCGCGAGGCAUUCGGCA
CUUCACGCCGGCAUCGGCGGACUAUGCUGGCAUCACCAGUG
CGGCAACGCUACGGGCACGGACAUCGGCGAGGUCACCCUGA
CGUCAGUUCACCCUCGACGGACUCGGCGUGUCCUACCAGCC
CCGGGCGGGGAAGUCUGCAAACUGCGCCUGGAGCCACGGGU
GAUUUCCCUGAACACCUCGAACCACCUCAACCACCUGACGC
GGUCGACUGGAUUUCCCUGAACACCUCGAACCACCUCAACC
ACCCGGAAGGCGUGAUCAAGACCGUCGAGAUCCACUCCAAC
UCGCCCGUGACGUCGGCGAGACCGUGCGCAAGCUGAAGGCC
AGUGGAAGGAAGGCGAGAAGACCCUCGCUCCGUCCCUGGAC
AGGGCACCUUCGAGUUCGAAACCUACUUCUCGCUGUCCUGC
CUUCUCGCUGUCCUGCCAGAACUGCCCGGACGUGGUCCAGG
GGACGUGGUCCAGGCGCUGAACCUGAUGGCCGUGCUCAACC
GAUGGCCGUGCUCAACCCGAACAUCCGUCACGUCGCCAUCG
UGGGAGGCCCUGCUGGAAGGACACUAUGCCGACAUGCUGGC
CGCCCUGGGGAUCGAGGAGGACUUCUUCGAUCGCCGCUUCG
CGGCGUGAAGGUGACGGUGAACUCCGAUGACCCGGCCUACU
CGGCGGCUAUGUCACCGAGAACUUCCAUGCCUUGCAGCAGA
GGCGCGGCUCGACCCGCAGGACCAGCGCAGCAACGUGGAGA
UGCUGACGGUGACCGUGAAGACCCUGAAGAACGACGACCUC
CGACCCCACCGACCAGCAGAACCAGUUGCGCGCCAGCCAGG
AAUGCCCGGCGCCAGGAAGAACUGUUCGCCCGCAGCGUCAC
CGCGCCUGGACGAUGCGCGGACCCGCCUGAAGACCAGCCAG
AUGCGCGGACCCGCCUGAAGACCAGCCAGGCCAGCUUCGAC
GGCGGUGCAGCAGGCCAGGGACCAGCUUUCCUACACGCGCC
CAAGAUCGACAUCGCCCAGGACAAGGCGCGCCAGCUCGGGC
UCCGGAAAUACACUGGCAAGACUUCCCGACGCCGAACUUUG
GCAAGACUUCCCGACGCCGAACUUUGAUUGCUCCUAUUCGA
AUGCGGGUCUCGGUCGAGGAACUGCUGCACGAGGACUACGC
CGAGGAACUGCUGCACGAGGACUACGCCGCCAGCCGCCGUG
CACCGCGACGCUUCCGCCGGACACAACUGCUGGGCCUGGAA
CGCUUCAGCGACGACGGCGAACCCGGCGGCAGCGCCGGGCG
CACCUACGUCAGCUCGGCGGACAAGUCCCGGGCCCUGGCGG
CGUCAGCGCCAGCCAGCCGGACAGUGCCUAUGAAGCCGCCG
CAACCCCUUCGACAACGAGAACAUCGCCCGCAUGGCCGAGC
UCGUCGACGUGCCCUACGAGACCGACGAAGAGCGCGAGUGC
CGAGCGCGCCAAGCAGUCGGACAUCGUCAUCACCACCGCGC
CGCCGAAGGCUUCAGCGUGAACCUCGAGGACGACAUCGUCG
CACCGGGCCGAGCACGGAAGACACCCCGGCGCUGGUGGAGC
UAUCCCGGCGUCCUGGGUGGACUUCGUGGUCGAGGCCGACC
GCACAACGUGCAGUCGCUGAACCACGGCAUCGGCUUCAACA
GCAAGAUCUGCCGACACUGGACCCUCAACCCGCACCCGACC
AUGUUCUGCCAACUGGCAGGACAAUACGCCGUCGACCUGUU
CGGUUUCGGCGGCGCCCCGAACAUGGGCCACGACCCGCGCG
CUCGACGCCGGCCUGGCUGGACAUGCGGGGCGAACCCGAGG
UGGCUGGACAUGCGGGGCGAACCCGAGGCCUUGCUGGAGCG
UGGUGGUGCAGAUGGUCGAGACCUUCCAGGACGGCGGCAAG
CGCUGGAGGUGGCGCGCCAGACCGGCAUGCCGCUGGCGCCG
UGCGCCACGAUCCGCGCGAGACCCAGCGGAUGCGCCGCGAA
GCUGAUCGCGCUGCCCGAGGACCUCGGCAUCCGCCGCACCG
GGUGAUGAACGCCAUCGCGAACCUCGCGGCGACGCCGGGCG
GCCCUCAUCGACGAAGCCGAACUGUCGCCCAAGCCGGCCCU
GCCCAAGCCGGCCCUGGUGGACCGCCGCGGCAAUGGCGCGC
GGGCCCUGCUGUUGCUGGAAACCGGUGGCGUGCGCCUGCAG
CUGCAGGAAGCCAACCUCGGACUGGCGGCGAUCGCCGAGAU
ACCCUGCGCAGCGUCGAGGAACUGGAGGCGUUGGCGGCGAA
CGCUCGGCCUGCUCUGGAGGACCCUUCCGGUGGAGACCGUC
GGAGGACCCUUCCGGUGGAGACCGUCGAGGUGCCGUCGACG
CGAGGUGCCGUCGACGGCGGACCUGGUGCGGGUCCGCACCU
GGUGGUAGCCGGCGCGCUGGACUUCGACGACGCGCUGCGUC
CUGGUGGCGCUGCGUGGCGAACUGAUGCAGGCCGCCUGGCC
AGCGCCAUCCUCGGUCUCGAACAGGCGCAACUGGAAGCGCU
CGGGCGCGCCUGGUCGCCGAACCGGCCGCGCUGGCCGACGA
AGGGGCACGCGGCCGGCUGAACUGAUGCCAAUUCCCCGGUC
CGUCGGGGAGGAUACGAAAGACUCGUGCGGGAAAGGGAUUG
UGGAUGCCGACAACGGCCAGACCAUCAAGGUGAACAACCCG
CGGCCAGACCAUCAAGGUGAACAACCCGGCCACCGGCGAGA
CGAAGAUGGGCGCCGCCGAGACCCGCCGCGCCAUCGAGGCU
GUUCGACCUGAUGAUCGAGAACCAGGACGACCUGGCCCGCC
CAUUCCCGGCCACCAGCCGGACAAGCGCAUCAUCGUGAUCA
CGCGGCCAUCACGCCGUGGAACUUCCCCUCGGCGAUGAUCA
UGCUCAAGCCUGCUUCGCAGACCCCGUAUUCCGCCCUGGCC
UCCGCCCUGGCCCUGGCCGAACUGGCAGAGCGCGCCGGCAU
GAUGGCCGAGUGCGCCCAGGACAUCAAGAAGGUGUCCCUGG
AGUACCGCAAUAACGGCCAGACCUGCGUCUGCGCCAACCGC
GGCCGCCGUGGCCAAGCUGAACAUCGGCAACGGCCUGGAAG
GCCGUGGCCAAGGUCGAGGAACACAUCGCCGACGCGGUCUC
CCCUGGUGUCCAAGGACGAGACCUUCGGCCCGCUGGCGCCG
UUCCAAGUACGGGAUCGAGGACUACCUCGAGAUCAAGUACC
CUGAGGAAGCCAUGAGCAAGACCAACGAAUCCCUGCUGAAG
CGUCGCCGAGCGCGCCGAGAACUCCACCGUCUGGGACGUGG
CGGCGGCAUCGCCGUGCUGAACACCGGCCACCUGCAUCCGA
UUCCAGGUGCUGGCCUACGAACCCUACAUCGAGCUGGCCGA
CGGGCGACUUCCCGAAGAAGACCCUGCUGGUCACCUCCGGC
GAACGAUGCCCAGCCCCAGGACAUCGCCGCGAUCAUCAUCG
UGAUCGCCGACGAAGUGCAGACCGGCGCCGGCCGUACCGGC
CUGGCCGAGUGCUUCGACGAACUCGCUUAAGCUUCACCGGC
CUGGAGCGCCCGUUGAUCGAACUGGUCUACCUGCGCACUUC
CGGUUGCGCCUACUGCGUGAACAUGCAUGCCAACGACGCGC
ACGCGCGCAAGGCCGGCGAGACCGAGCAGCGUCUGCAAGCG
CGCUCUGCGUCUGGCAGGAAACCCCCUACUUCACCCCACGC
AGCGCGCUGCCCUGGCCUGGACCGAGCAACUCGCCCGCCUC
CCGCACGGCCUGCUCGACGAACUGCGCGAGCACUUCGACGA
GACGACAAGGAGAUCGCCGAACUGACCCUGGCGGUCUCGGC
CUCGGCCAUCAACGCCUGGAACCGCUUCGGCGUCGGCAUGG
UGGAAGGCGGCUCGGUGGAGACCUACACGGUGGGCCAGAGC
CGCCGAGCAGGACCCGGCGAACCUCUGGCUGCGCGAGCAGG
GAGCCGCGCCGCCGAGCAGGACCCGGCGAACCUCUGGCUGC
CAGCAACGCCAACCUGGUGGACACGUGGCUGCGACGCCAGG
CUGCGCAAUUGGCGGCGGGGACUACCGCGGCCUGGCUGGGC
CCGCUCUUCGUGCUGGCGGAACUGGCCUUUCUGCUGGGGCU
ACUGAAGAAGCGCGGAGUGAACACCCAGGGCCUGGUCACCG
CGGCGUUGCGCGAGGCGCGGACCUGCUACGACCACCUGGCC
UACGACCACCUGGCCGGCGAACUCGCGGUCGGUGUGUUCGC
GGCCGAGGCGAAGAACCAGGACACCCUGCGCAUCUACGGCA
CCUGCGCAUCUACGGCAAGAACUGCCCGGACGACUGGAUCG
CAACCACCACACCUACCCGAACUCGGCCAAGCUGUCGGUGA
CGAGGGCAAGCACAGCCUGGACAUGGACACCGCCAUGGCGA
CAAGCACAGCCUGGACAUGGACACCGCCAUGGCGAUCCUCA
UUCCAGUUGACCGAGGAGGGACAGGAACUCUACGACGCCGC
UUGACCGAGGAGGGACAGGAACUCUACGACGCCGCGCUCGG
CCUGUUCCGCGAGGAGCAGAACCUCUAUUGCGGCAGCGCGC
CCGCGGCUACAUGGCGGAAAACCAUCGCCCGCACGACCUGC
ACCUGCGCUUCAACCAGGGGACCGACGCCUACACCAUGGAG
CAUUGCAUUACCCGCCAGGGACACGAAGAACGACCGACCCU
UCGCUGUUCGAGGCGCAGAAACAACUGGGCGUGCAGGUGCC
CUGGGCCUACGACUGGCAGAACCGGCGAAUGGUCUACGUCA
CGCGGCGCUGCUGCUGGCGGACUACGAGGAGUGGCGCAACA
CUCGAACGUGGCGCCGUGGAACAACGCGAAUACCGCAUCGU
AGUCGCCAGGGCGAGGCGGGACUGCCGCUGAUGGUGGUGGG
GGUGGUGGGCAUCGCCGAGGACAUCACCGACAAGAAGCACA
CUCCAGGCCGAUGACGAGGGACUCGGUGCCCUCUACAGCCG
GGCCAAGCGCCAGGGCAAGGACUGCAUCGUCGUGGGCUGAC
CGCCGCCGGUUUCAUCGAGGACAGCAAGGCAUCGCUGACCC
UGCCGGCAAGAGCGGCCUGGACCGCCAGCCGGGCACCGUGU
UGACUACAAGGUCAACAAGGACCUGACCCUGCAGUACUACU
UUGGCCCGGGCGUCCUGAAGACCGACCUGCGCGCCUUCGAC
UGAGCGGCGACAAGAUCAAGACCGCCCGCGGCGACCAGAGC
CCAGCGCGACCAGGACGAGAACCGCCUGAUCGUCAGCUACA
CGGAGAGCGUUCUGCUGCAGACCGUCACCGGCGACUACGUG
GCCGCUCCGGACGCCAGGAAACCGGGCGUCAGUCGUUCUCC
GUUCGACCCGCUGUUCGAGGACAUGUACGACUGGUGCGAGG
AGAGCAUCGUCGACGUGAAGACCGGCAAGAACAUCUUCUCC
CGACGUGAAGACCGGCAAGAACAUCUUCUCCAAUGCCGACG
GCUGUUCGCGCCCAACGUGAACUCGUUCCGCCGCUUCCUGC
CGUCGAGUGGGGCGAAGAGAACCGUACCGUCGGCCUGCGCG
CGUCGGCCUGCGCGUGCCGGACUCCAGCCCGGAGAACCGCC
GCCGGACUCCAGCCCGGAGAACCGCCGGGUCGAGAACCGUC
GGAGAACCGCCGGGUCGAGAACCGUCUCGCCGGCGCCGACG
GGCGCUGGAGCGCAUGGAGAACUGCAAGCCCCUCGAGCAGU
AUAGAAGAGGUGUGACAUGAACAGCCAAAUCACCAACGCCA
GCCAAAUCACCAACGCCAAGACCCGUGAGUGGCAGGCGUUG
CGAAGGCGUCUAUAUCUGGGACAGCGAGGGCAACAAGAUCC
UCUACAACCUGUUCUUCCAGACCGCCCACCCGCCGGUGGUC
CGUCGCUCCGGAAGGCAUGAACCACGUGUUCUUCACCGGCU
CGGCGUGAUCGUCCCGCCGGACACCUACUGGCCGAAGAUCC
GUACUACGGCAACGCCCCGGACCUGAUGCCGAUCGCCAAGG
GGCCGCCGUGGCCCUGGAGAACAUCCGCAUCCUGCGCGAAG
CGCCCUGGAGCUGGUCAAGAACAAGAAGACCCGCGAGCGUU
AGCUGGUCAAGAACAAGAAGACCCGCGAGCGUUUCACCGAC
GUCGGGAUGCUGUGCCGGGAACAUUGUUUCCGCAACGGUUU
CGCGCAAGUGCCUCGAUCAGACCGCCGCCGCCGUCCUGGCU
UGAUGAAACGUUUCGGUAAGACCCUGCUCGCCCUGACCUUG
CGGUAUGGCGCAGGCUGCGGACAACAAGGUGCUGCACGUGU
GUCCGACUACAUCGCGCCGGACACCCUGGAGAAGUUCACCA
UGGAGAAGUUCACCAAGGAAACCGGGAUCAAGGUCGUCUAC
CGACAAGUCCAAGCUGCCGAACUGGAAGAACCUGAACAAGG
CAAGCUGCCGAACUGGAAGAACCUGAACAAGGACCUGAUGC
GCCGAACUGGAAGAACCUGAACAAGGACCUGAUGCACACCC
CUGGAAGAACCUGAACAAGGACCUGAUGCACACCCUGGAAG
CGGCAUCGGCUACAACCCGGACAAGGUCAAGGCGGCCUUCG
CGCGCCGGUGGAUUCCUGGGACCUGGUAUUCAAGCCGGAGA
CCUGGUAUUCAAGCCGGAGAACAUCCAGAAGCUGAAGCAGU
UUAUCUCGGCUACAAGCCGGACACCGACAAUCCCAAGGAAC
GACACCGACAAUCCCAAGGAACUCAAGGCGGCCGAAGAGCU
CCGCGCCGAAGAGGCGAAGAACAAGGUCACCGUCAAGUACA
CAUUCCGAAGGACGCCGAGAACACCGAGGGCGCCCUGGCCU
CGACGAGACGCUGGCGGUGGACACCGUGUCCCUGACCAUCA
CGCCUGCCCGCAGCUGGAGAACCCGAUCUACAUCGGCCACG
CAUCAGCACCCGCGCCGAGGACAAGCGCAUCACCUACGCGC
GAUCAGCGCGCAGAAGCCGGACAACCUGGAACACGCCGGGC
CAGAAGCCGGACAACCUGGAACACGCCGGGCACAACUGGGC
CGAGAUCUUCGCCUACGCGGACCAGCAGUUGCAGGUGCUCC
GUCGGGCGCAACUACGCCGAACACGCCAAGGAACUGAACAA
UACGCCGAACACGCCAAGGAACUGAACAACCCGGUUCCCAC
CGAACACGCCAAGGAACUGAACAACCCGGUUCCCACCGAGC
GCCGCUGUCGCGCAAGCCGAACCGCGAGGAGGUCCUCGACG
CGGCUAUGCGCCGGCGCUGGACCUGACCUUGCGCGAGGUCC
UUGCGCGAGGUCCAGGCGAAACUGAAGGAAAAGGGCCUGCC
GUCCGGGGUCGGGCCGCUGAACAGCGGCGACGAGUUGCUGC
CGGGCGCCAGCCGUUUCGAGACCCGCGUGCUCUGAACCGCU
GGGCAAUAUUGGCAAGAAGAACAAGGGCUUCGAGGGCAUCG
GCGUCUGGUAGUCGAGCUGGACACCGACGGCGAGCCGGUCA
GUCCCGGUGGGCGGUGGCGGACUGGUCGCCGGCAUCGCCGC
CGUCGAGCCGGACGAGUCGAACUGCCUGCAGGCGGCCAUGG
CACCUUCGACAUCUGCAAGGACCACGUCGACGAAGUGAUCA
GAUCUGUGCGGCGAUCAAGGACAUCUACGACGACACCCGCU
GGGCCGCGCUGGGCGAGCAGACCCUGCGCGAGAUCAAGGUG
CCGGCGCUGCUCGCCGCCGGACACGAACUGCUCCUCACCGC
CUGCUCGCCGCCGGACACGAACUGCUCCUCACCGCGCGCCG
GCGGCUUGCGGAAAGGCCGGACAGCUUCGCCUGGCCCGCCG
GAGCAUGGCUCGCGUCCAGGACAGCGGCGCGCGAACACUCU
UCCAGGACAGCGGCGCGCGAACACUCUUCGACCUCGCUGCA
GCUACCGCUAUUUCGCCGAGACCGGCGAGGAGCGCUACGCG
CGACCUGGAAGUGGUGCCGGACAAGCAGGUCGACGACAUCG
GCGCGCCUCCGACGUCAAGGACAUAGGUCGCCGCCUGCUCG
CCAGGAAGAGCGCAAGCAGAACCUGACCUACCCGGAACAGA
CAGAACCUGACCUACCCGGAACAGACCAUCAUCGUCAGCGA
UGCGCGAGCUGCCCUGCGAGACCCUCGACGGCCACCGCAUG
CGCUUCCCCAGCGAGAAGGAACAGUUGGCGAUCUACCGCGA
CUACUUCCCGAUCAAGGAAGACAACCCGUUCCUCGGCUGGC
CGGAGAUCUUCCUGGUCCAGACCCGCGCCAUGCUCAAGGCC
AUGCUCAAGGCCAGCGAAGGACUGGACAACCUGCGCAUCCU
CAAGGCCAGCGAAGGACUGGACAACCUGCGCAUCCUGCUGC
GGUGCGCGACGAGGGCGUGGACAUCGCCAUGCCGCCCAUCG
UUCCCGCCGCCGUGUACCAGACCCGCGAGCUGGCCCGCCAG
UUGCAGCAGCGCAACGAGGAACUGUUCGACUGGAACCUGCG
CGAGGAACUGUUCGACUGGAACCUGCGUCUCGAGGAACUGG
UGGAACCUGCGUCUCGAGGAACUGGUGGCCGAGCGCACCGA
CCUGGGUAUAUCGCCUGGGAACCUCUACUACCACUACCCGA
CCUCUACUACCACUACCCGAACAAGCAGGCGAUCAUCGCCG
GCGCUCAGCGAAUUGCAGGAACAGUCCGGCCUGGGCGAAGC
GCUCAAGGAGCUGCCGGAGAACCCGCUGCCGCCGGUGAUCU
GCUGCUGGCCUAUUCGCUGAACUGGCUGAACGGUUCGGUGG
UGCCUUGGUUCCAGGCGCAAACCUGGAAGCCUACGUGCACU
AGCCUACGUGCACUCGGUGAACAGCAUUCCGCUGUUGUCGC
AUUCCGCUGUUGUCGCCGGAACAGGAGCGUGAACUGGCCGA
UCGCCGGAACAGGAGCGUGAACUGGCCGAACGCCUCUUCUA
ACGCCUCUUCUAUCAGCAAGACCUGGAAGCGGCGCGGCAGA
GAAGCGCCUGGCCUGGUUGAACAACGAGGAAGUCCAUCGCG
AAGCCGCCUGACCGGCCAGGACAUGGCGUUCGACCCGGCCG
GCCGGCGCAUUACCUCGAAGACCACCGCUACGACCCGGCGC
CUGCUCGCCUUCAGUGCCAAACAGGGCGCUUCGGACCUGCA
UGCCAAACAGGGCGCUUCGGACCUGCACCUCUCCGCCGGCC
AUCAACCUGCCACCGCUGGAACACAAGCAGGUGCAUGCGCU
GAACGACAAGCAGCGCAAGGACUUCGAGGAAUUCCUCGAGA
ACUUCGAGGAAUUCCUCGAGACCGACUUCUCCUUCGAGGUG
UGCAAUCGGUGAUCUCGCAGACCCUGAUCAAGAAGAUCGGC
CCGCAACCUGAUCCGCGAGGACAAGGUCGCGCAGAUGUAUU
AGAUGUAUUCGGCGAUCCAGACCGGCGGCUCGCUGGGCAUG
GCGGCUCGCUGGGCAUGCAGACCCUCGACAUGUGCCUCAAG
CGCCGCUGUCGCCGGAGCAGACCCGCGAGACCGUGCUAGGC
CGCCGGAGCAGACCCGCGAGACCGUGCUAGGCGUGAUGAAC
GCGCCGCGAUUUCGCCGAGAACCAUGAGUGCAACUUCGCCA
UGGUAUUGCGCCGGAUCGAGACCAACAUCCCGACCCUGGAA
GAUCGGCUACCGCAACAAGAACUCCACCGGGCACAUCAUCU
GCACAUCAUCUCCAUCGAGGACCCGAUCGAGUACAUCCACC
CCAGCGCGAGGUGGGGCUGGACACCGACUCCUUCGAGGUGG
CUUCGAGGUGGCGCUGAAGAACACCCUGCGCCAGGCGCCGG
GCGAGGUGCGCUCGCGGGAGACCAUGGACCACGCCGUGGCC
GCGCUCGCGGGAGACCAUGGACCACGCCGUGGCCUUCGCCG
ACGCCGUGGCCUUCGCCGAGACCGGCCACCUGUGCCUGGCG
CCUGGCGACCCUGCACGCGAACAACGCCAACCAGGCGCUGG
UCAUGGCCAGGUGUGGAUGGACCUGUCGCUGAACCUCAAGG
GUGGAUGGACCUGUCGCUGAACCUCAAGGCCAUCGUCGCCC
GGUGAUCGAGGUGCUGCUGAACACCCCGCUGGCCGCCGACC
CCACCGAGCAGGGCAUGCAGACCUUCGACCAGGCGCUGUAC
CACGACCGCUACGAGAUCGAACACAGCACCCUGCAACUGGA
CCUCAAGCUCGAAUCGCAGAACCCCGGCGGCUCCAUCAAGG
GGUGGUGCUGGUGGUGCCGGACAAGAUGUCCACCGAGAAGG
GCCCGGAGCUCUGGGCGCAGACCGGCCACGAUCUCGACGCC
GGUGGAGGGCAUCGGCGAGGACUUCGUACCGGCCAUCGCCG
AGCUUCGCCAUGGCCCGCGAACUGUUGCGCGUCGAGGGCAU
CCGGUGCUGGACGAUGGAAAACUGGUCGGUGUGAUCGACGA
CGAUGAACGCCGCGCCGGAGACCCUCGCGCCCGGCGCCAGC
CAUCGUCGGCGACAACCCGGACCUGCGCGAGCGCCUGGGCU
GCGCCUGGGCUUCCUGCAGAACUCGGUGGGCGCCAUCUCCG
UCACCCUGCGCGGGGUGAAGACCCUGGCGCUGCGCAUGGAG
ACGCCAGCAUCCCGGCGGAAACCCGCGCCGACCUGGGCAUU
GGGCGUCGAGGCGCUGGAGGACCUGCAGGCCGACCUGGCGC
UGCCGGCGCCCUGGUGGUGAACCGGCCGCAGAGCCUGCGCG
UAUUCGACCUACCUGCUGGAACAGGCCGAGCGUGCCGGCGC
CGUGAUCCUGAUGCGCAAGGACCCGCCCUUCGAUAACGAAU
AGCGACCAACCGCUGCACGAACUGGACGUGAUCCUGAUGCG
GUCGGCGAAGUCCUGCACGAACCGCGCUACACCCAGCUGCC
CCCAGCUGCCGGGCGUGAAGACCUGGGUCAAGGGGGUGGCC
GAUGGACGUGGUGCAGCAGGACUGGGAUGGCCUGCGCAAGA
GACUCCAUCCUCGCCAGCGAACAGACCGUACUGUCCCUGCA
UGGCCUCGACCCUCGCCGAAACCAUCCCGCAGCUGCAGGUG
ACGUAUCCUCGGCUCGGUGAACAAGGUGCUGGCCGGCGACG
GGUGCUGGCCGGCGACGAGAACUCGGUGCAGGCCGCCGACA
CCAGGUCCGGGAAGCGGCGAACAACAUCUUCAGCGUUUCGC
ACAUCUUCAGCGUUUCGCAGACCCUGCUGGACAAGGCCUCG
CGUUUCGCAGACCCUGCUGGACAAGGCCUCGCAACUGGCCG
ACUGGCCGACGGCUUCGAGAACCUGGCCGGCGGGCGCAGCA
GCCUGGUGAUGGUGCGCGAGACCAACCGCCGGCUGGCCGAG
CCAACCGCCGGCUGGCCGAGACCGCCGAGAAGAACGACCGC
GGCCGCGACCGUGACCGAGGACUUCACCGGCGCCAUCGCCG
UCCAUCGACCAGCUCCGCGAACUGGUGGAGACCAUCAACCA
AGCUCCGCGAACUGGUGGAGACCAUCAACCAGACCGCCGUG
UGGUGGAGACCAUCAACCAGACCGCCGUGCAGGUGGCCGCA
UGGCCGCAGCGGCCCAGGAAACCCAGUCCACCGCGAUGCAC
CAACACCAUCACCGGCAUGGACAACAUCCGCGAGCAGAUCC
CAUCCGCGAGCAGAUCCAGGACACCUCGAAGCGAAUCAAGC
UCAACGACAUCGCCGACCAGACCAACAUCCUCGCCCUGAAC
AGAUCGAGGCGCUGGUGAAGACCAUCCAGACCGACACCAAC
CGCUGGUGAAGACCAUCCAGACCGACACCAACGAAGCGGUG
CGGUGAUCUCGAUGGAGCAGACCACCUCCGAGGUGGUCCGC
AGAUCGAGAAGGUAUCCAAGACCCUCGCGGCGCUGAUCCAG
CCUCGCGGCGCUGAUCCAGAACAUCUCCAACGCCGCCCGUC
UUCAGGAGAUCACCUCGCAGACCUCCGCCGGAACCACCGCC
CCUCGCAGACCUCCGCCGGAACCACCGCCACCGCACGGAGC
AACUCGGUAUCCGGCUUCAAACUGCCGGAGGGCGUGGAGCA
GAUCCUCGACGUCGCCGAGGACAGCCUGGCGAACCUCGGCU
CGCCGAGGACAGCCUGGCGAACCUCGGCUAUACGCUGAAAC
AACCUCGGCUAUACGCUGAAACCGAAUUCGUCGGCCCCGGC
CGGGCCGGCGGCCCUGGCGGACUGGUCGCUGCCGGAGCAGU
CCACCGCCGGCCGACGAGGAACCGGUGGACGAGGAACUGCG
GAGGAACCGGUGGACGAGGAACUGCGCGAGGUCUUCAUCGA
AGGCCGGCGAGGUCCUGGAGACCAUCGGCCGCUACCUGCCG
CGUGCCCUGGUGAUCGGCGAACUGGCCUGGUCGAUAGAGAA
ACUGGCCUGGUCGAUAGAGAACCUGUUCAACCGCGUGCUCG
GGAGCAGCCGUCGAGCCUGGACAACGGCGUCCAGGCGCCGC
GAGGCGCAGAGCGACGUCGAACUGCUCGAUCCGCAACUGCU
GUUCCUCGUCGAAGGCAUGGACAUCCUGCUGGACGCCGAGG
CAUCCUGCUGGACGCCGAGGACCUGCUCGAGCGCUGGCACG
CAUCCGCAGGAGCGCCAGGAACUGAGUGCGCUGCGCGAGGA
CGAGGAGCUCAGCACUCUGGACCGGGGCGCCCGGCAUGCCG
GAGCUGCCACAGGUGGAAGAACUCUGCCAGGCCUUGCUGGC
GGCGCUGAUCGGGAUGAUGGACCAGGUCGCCGCCGGCCUGC
UUCCCCCCGGAAGACGAAGAACCGGCCCUCCCCGAGGCGGU
CCGGGGCGCCUGCCGAGGAGACCGUACCGGCAGCGCCUGCA
CUUCCUCGAAGAGGCGGUGGACAUCCUCGAAAGCGCCGGCC
CUGGAGGCCCUCUACGAAGGACUGGUCGACCGCCGUUACCA
UGUCACGACCGCCUGGCCGAACAGCUCGACCAGUUGAGCGC
GCGGAAAGCCCUGUCGAGGAACUCGUUGCACCUGCCGUCGA
UUCGAAGAGCGCGAUCCCGAACUGGUGGAGAUCUUCCUCGA
GACGUCGACAACACCAUCGAACUGGAAGCCUUGCAGCGCGA
AGCCGACGACCUGCUGGAGAACCUCGAACUGGCGCUCGGCC
GACCUGCUGGAGAACCUCGAACUGGCGCUCGGCCGCUGGGA
GGCGGUGCGCGCCUGGCCGGACAGACCGAGCUGGGCAACCU
ACAGGGCGCGCCGUGGCCGGACAGCCUGCUGCUGGAUGCGC
AUUCGACCCGCUGGAAAUGGACCGCUAUUCGCAGUUGCAGC
ACCUUCUCGACCUGAAGGAAACCCUGGCGGCGAAGAACCGU
GGAAACCCUGGCGGCGAAGAACCGUGACGCGGAGACCCUGC
CGAAGAACCGUGACGCGGAGACCCUGCUGCUGCAACAGGCG
CAGGCGCGGGUCAACACCGAACUCCAGGAAGGCCUGAUGCG
CAUGCUGCGCAACGCCGUGGACCACGGCAUCGAGUCCGGCG
GCGGCUCGGUGAGCAUCCAGACCGAGCCGGGCCAGGGCACC
GCCGUUCACCGUGUCGGUGAACCGGGCGCUGAUGGUGCUAU
UCUCUACGCGGUGCCGCUGAACACCAUCGAGGGCAUCGUGC
GUGCGGGUUUCGCCCUACGAACUGGAGGCGCUCUACGACCA
UACGCCGGGCAGUCCUACGAACUGAAGUACCUCGGCGAGCU
GUACCUCGGCGAGCUGCUGAACAACGGCCAGGAACCCAAGC
CUGCUGAACAACGGCCAGGAACCCAAGCUGGUCGGCCAGUC
GCGCCGCUGGUGGCGCUGGAACUGGCGGCGGUGGACAUCGG
GCUGGAACUGGCGGCGGUGGACAUCGGCGGCGAAACCGCGC
CGGUGGACAUCGGCGGCGAAACCGCGCGGAUUCCGGACCUG
CGAAACCGCGCGGAUUCCGGACCUGGCCGGGCUCGAAGAGA
CUGCUGCGCCUGCGCCGCGAACUGGCCAGCGGCCAGUUGGA
AGCCGGGUGUCGAGGUGAAGACCGUGCCGGCGAAGAAUGUC
CCGACGCCGCUCCGGCGAAAACCGACAGCAAGGGCUGAUCA
CUCGGCCGAGACGGUGCAGGACACCGUGGUCCAGGUGAUCG
ACCAUCACCGUGACCUUCGAACAGGGCACCGACCCCGACAU
CGCCCAGGUCCAGGUGCAGAACAAGCUGCAACUGGCCACCC
AAGGCGUUGGCUACUCCUGGACCGGCCUGUCCUACGAGGAG
AGGGCAGGCCUACGGGCAGAACACCGGCGCGGCGGCCGUUC
GAUCGGCGUGGCGCUGGAAAACAACCGCGACCUGCGGGUCG
CUGGGCACUACCGCCUGGGAACUCGAUCUCUUCGGCCGCCU
GAGCAGUACCUGGCGACCGAACAGGCGCAGCGCAGCGCGCA
AGGCGCAGCGCAGCGCGCAGACCACCCUGGUGGCCAGCGUG
GCAGUUGCAGCUGACCAAGGACACCCUGGGCACCUACCAGA
UCGACCUGCGCCAGGCGCAGACCGCCGUGGAAGGCGCCCGC
CACCCGCCUGGUAGCCCAGGACCAGAAUGCGCUGGUCCUGC
GGGCUCCGGGAUCCCGGCGAACCUGCCGCAAGGCCUGGGCC
GCCGCAAGGCCUGGGCCUGGACCAGACCCUGCUGACCGAAG
AAGGCCUGGGCCUGGACCAGACCCUGCUGACCGAAGUGCCG
GCCGGCGGGUCUGCCGUCGGACCUGCUGCAACGGCGCCCGG
CCUGCUGCAACGGCGCCCGGACAUCCUCGAGGCCGAGCACC
CAGCCUGCGUGCCAGCCUGGACUACGCGAAGAUCCAGAAGG
CUACGCGAAGAUCCAGAAGGACAUCAACGUCGCGCAGUACG
CAGGACGCGCCGCCCCCGGGACCGGGCCGAUCCGCCGGGUC
UGCCGGCGCCCCACGGCAAGACCGAGAUCACCUACAUCAAG
CGAGAUCACCUACAUCAAGGACCAGUUCAAGGAAGACGAAG
GUUCGGGACUACAGUGGAAGACCAUCCGCAACCUGCUGAUG
AUGGCGGCGAACGGUUCGGGACUACAGUGGAAGACCAUCCG
UGUCUUCCGGGGUGGCCGGGACCAUGGCGGCGAACGGUUCG
CGAGGCGAUCCGCCUGAUGGACAAGGACGGCGUCGGCCGCU
GCCUGUCUCGCGGCCUCCGGACCGGUUCGGGUGCUCUCGGU
GCGCAACUGGUGGUGCUGGAACUGGACACGCCCGGCGGCCU
ACUGGUGGUGCUGGAACUGGACACGCCCGGCGGCCUGGACG
GGUGCGCCUGGGGACGCCGGACAAGCCCGCAGAGAAGCCCC
GGUCGAGCGCCAGGCACCGGACUGGCGCGCGCGGUUGCUGG
AUCUACGGGCUGAUCUUCGAACUGGCCAAUCCCGGCAUGGC
GUGGCGGCGGUGGAUUCCGAACAACCCUGCGCAGGCUGGGU
GGCGAUCAUCCAGGUGGAGAACUACCUGGCCGCCACCAGCC
CCACCAGCCAAUUGGCGCAGACCACCCUGCGCGCGGUGCUG
GCGGUGCUGGGCAAGCACGAACUGGACGAAAUGCUCGCCGA
CGCCGAGCGCGAGCGCCUGAACCUGGAUAUCCAGCAGGUGC
AGCAGGUGCUCGAUGCGCAGACCGACGCCUGGGGCAUCAAG
GAGCUGCAAGCCUCGGAGAAACUCAUGCAGGCGGCGCAGAU
UGCAGUUGCGCUACAUGCAGACCCUCGGCGCGAUCGCCGGC
GUCUUCCCGAUGCCGAUCGAACUCUUCGGCGGCAAGUACGC
GACCAGGGUACCUGCUGGAAACUCGAGUCGAAGCCGGCGCG
GCUCAGGUAGGCGCGGGAAAACUGCCCGUAGAGGCUGCGGG
CAGGUCGCUCAGGCGGGAAAACUCGAUACCCCGCCCCUUGC
CCGCGAGCCGGAGGCGGUGGACAUCGCCGAAUACUUCAGCA
CCGAAUACUUCAGCAAGCAGACCACCGAGUACCUGCAACGC
AUUCGGCAAGCGCGAAGUGGACACCGAGCACCUGCUCUACG
CAAGGGCGAGGCGAGCGAGGACAUGACCAUCUCGCCGCGGG
GCCUUCGCCCUGUCCCGCGAACUCGGCCACAGCUAUGUCGG
CGGCCUGGCGGCGGUGCCGGACAGCUUCGCCGGGACGCUCC
GAGCAACACUCCGCAACUGGACAAGUUCAGCCGCGACCUGA
GCCGCUCGAAGGAAGUCGAGACCACCAUCGAGGUUCUCGCC
UCUCGCCCGGCGCAAGAAGAACAACCCGGUGCUGAUCGGCG
GCGAGCCCGGCGUCGGCAAGACCGCCAUCGUCGAAGGCCUG
CGCGACAAGCGCCUGGUCGAACUGAACAUCAACGCCAUGGU
CAAGCGCCUGGUCGAACUGAACAUCAACGCCAUGGUCGCCG
CUCAAGCAGGUGAUGGACGAACUGCAGGCGGCGCAGAGCGA
GAUGGCGCGUGGCGAGAUGAACCUGAUCGGCGCCACCACCC
CCGAGCCGACGGUGGAGCAGACCAUCUCCAUCCUCCGUGGC
CGGCAACCGUUUCCUGCCGGACAAGGCCAUCGACCUGAUCG
CGGCCGGCCGAGAUCCAGGAACUGGAGGCCGAGCUGGCGCA
GCAGCUCAAGCGCGAGCAGGACUACGCCGCCAGCCGCAAGU
CGCAUCCAGGAACGCAAGGAACACCUCGAGCAGAUCACCGA
UCACCGAGCGCUGGCAGCAGACCCAGGGGUCGAAGACCGAG
AGCAGACCCAGGGGUCGAAGACCGAGGAGGUGCGGGUCGAG
CGAGGAGGUGCGGGUCGAGGACAUCGCCGAGAUCAUCUCCA
ACCGGCAUCCCGGUCACCGAACUGACCGCCGAGGAGCGCGA
GCCCGACCGGGGUGGGCAAGACCGAGCUGGCCAAGGCCUUG
CGGCAAGGGGCGCGUGGUGGACUUCACCAACACCAUCAUCA
CCGGAGAAGCUCAAGCGCGAACUGAUGACUACCCUGCGCGG
GAGCAAGGCGCAGAUCGAGGACAUCGUGCGCCUGCAACUGG
GCGCGCCGCGCACGCCCAGGACAUCUACCUGCACAUCGACG
CCGGAGUUCGGCGCCCGCGAACUGAAGCGGCAGAUCCGCCA
AGGUAGCCACCACCCCGCAGACCAGCGGUCUGCUCGGCGCA
CCUGCUCGGCCUGGCCAAGAACCAGUUGGCCGGCAACGAUU
AUUAUUCGCAACUGGUUAAGACCAUCCCCGGCCUCGACAAG
UUCGCUGCUCGGCAAUGCGGACAGCAUGGGCGACGUGAACA
GGACAGCAUGGGCGACGUGAACAAGGCCUUCGGCACCCUGG
AGCCCGAGCAAUCCAGCGAGACCCUGCUGCGGCGCCUGCUC
CGACUGGCACGACCUCGAAGACAUGCCGGCGGCCUGCCUGA
AUUCGCGGCGGAGAAAUCGAACUGCUCAACAUCGGCGACAG
GGCGAUUCGGCCCUACACGAACUGGAUCGGCAAUCCCUGGC
UUCUGCCGGAUGCGCGAGGAACAUCCGCAGUGGGAUCACGC
CCGCAGUGGGAUCACGCCGAACUGUUCAAGGCCAGCCGCCC
CCGCCCGCGCGUGCGGCAGAACCGCCUGCUGAUGAACAAGC
GCAGAACCGCCUGCUGAUGAACAAGCCCGAGGGCUACUGGG
CGAGGGCUACUGGGCGCUGGACAUCAGCGACCGCUGGCUCG
UCGGCCAGGUGCAGCGCGAGACCUUGCCGCUCGCCGCGUUG
UUCCGCCGCUAUACCGACGAACAGUUGCUGCGGCGCCUCGA
GACGAGUUGCGCGAGAUCGAACAGGGCGACGACCAGGCCCU
GCAACGCACCUACGACGAAGACCUGCCGUCGAUCUGCAAUU
CCGGCGGAAGGCUACGACGAACUGGUGGAAGGGCUACAGGG
GCUGGCCGAGCACGGGGUGAACCUGGAGAGCCUGUCCACCG
CCGGCGCCGAUGAGCAGCGAACCGCUGUUCCAUGCCGAUGC
GCCGCUGACCCUGUCGCUGGACACCCUGCGCGAGCGACUGG
CCUGCGCGAGCGACUGGAAGACCUGGCCGACGACCUGAUGG
CCUACAGCGAGCGCCUGCAGACCCUGGCCUACGUGCGCGAG
CCUGCUGAUCCAACUGGCGAACCUGCCGGAGCACCCGGAGU
CACAGCGGCCCGCACCACGAACUGGAGCUGGCCCUCGCCGA
GGGCGACACGGUGCUGGAGGACCGCCUCAACCACGCUUCGC
AAGCCUCGCCGCGCGCCUGGACAAGGCCGAGGGCAAUACCC
GCUUGGCCUGACCCUGAUGGACAGCUUCACGCCGAUCCAGC
CUGGGUAGCGCACCGCUGGAACCGCUGCGCGACGCGCUGCA
GCCGCCGACUGGCUCGACGAACUCGACGAUAACCUGCCGCG
GGAGGCAUGCUCGCCGGCGAACUGGCGGCGCGCCGCGGCGA
CGCGGCGACGAUUGCCGGGGACUGCUGACCCUGGCCAGCAA
GUGCUUCCGCGUGCGCGAGGACUGGCCGAACGCGAUGCCGG
CGAACGCGAUGCCGGCGGAAACCUUCGAGGACUUCUUCGAG
GCCGGCGGAAACCUUCGAGGACUUCUUCGAGGCUUUCCUGC
UUCGAGGCUUUCCUGCUCGAACCGCACCUGACCCGCAAGCG
AGGGUGCGCGCGACCCUCGGACCCUGGCGCGGCAACUGCAG
UACCCGGGCCGCCCUGGAAAACUUCCGCGGGCCGCAAUUGC
AGCUACGACGCGGUGGCCGAACUCCAGCGCGGCGUCGGUGA
GAAGGUGCGAAGUUCUGCGAACAGGUGAUCGCUCCGCUGAA
ACAGGUGAUCGCUCCGCUGAACCGCGUCGGCGACCUGGAAG
GGAGCGCCGACGGCGUGAAGACCCCGACCGGCUUCAAGGAG
CCUGUCCCACGGCGCCAUGAACACCCUGCAUGCCCACGGCA
AGCUGGUCUCCGGCGAGUGGACCGGCACCAUGUGCCUGACC
CAACGCCACCUGCGUGAUGAACUUCGACGCCGCCACCGGCU
CUUCCUGAUCGGCCCGCCGAACAAGGGCCUGAACUGCAUGU
CCCGCCGAACAAGGGCCUGAACUGCAUGUUCACCUUCAUGA
CUGCAUGUUCACCUUCAUGAACACCGCUCGCCUGGGUACCG
CGCUCCGCUGGCACAGCUGAACAAGGAGUGGGGCGACCUGA
AGUCGGCGCCGCUUCGGUGGACUACCUGAUGUACUCCGGCU
UUCCCGAUGCGCCGGCCGGGACCAAGGGUAUCUCGCUGUUC
CUCGGCCACCUGUGUGAUGAACUUCGACGGCGCCACCGGCU
CUACCUGAUCGGCGAGCCGAACAAGGGCCUGCACUGCAUGU
AUCUCGGCGCAGGUCGAGGAACUGGUCAACUCGGCCAACCU
AAUGCCCAUGCCAGCGACGAACUGAAGGACAAGUACCUGCC
UGCCAGCGACGAACUGAAGGACAAGUACCUGCCGAACAUGU
GAAGGACAAGUACCUGCCGAACAUGUACGCCGGUAUCUGGG
GCUCCUACAAGAUCAGCGGGACCAAGAUCUUCAUCACCGGC
CGAGCAUGACCUGACCGAGAACAUCAUCCACCUGGUGCUGG
UGGCUCGCUGGGCGAGAAGAACAGCCUGGGUUGCGGCUCCA
CUCGGCCACCUGCGUGAUGAACUUCGACGGCGCUACCGGUU
GGCGAUGUUCACCAUGAUGAACUACGAGCGCCUUGGCGUCG
GUAAUCUUCAAACCGUCAGGACAUUGCGCAGGAAGCGCCAA
UUGCGCAGGAAGCGCCAAAGACAAUACGGAAACUCAGGGAA
GCGCCAAAGACAAUACGGAAACUCAGGGAAUCCACCAUGGA
UUUUGGGCGGGGUUUUGCAGACCUCUAUCCUGACAUCCGUG
UCAGGAUAGAGGUCUGCAAAACCCCGCCCAAAAGGCGGGGU
UUUUCCUCGGGCAAUAAAAAACCCCGCCUUUUGGGCGGGGU
UACGCCGCCGUCAAUCCCGAACUGAUCCAGCCGCGCCAGGC
GCGGGCGUAUCCACGAGCGGACCCGGGCCCUGAACUAUCGC
CGAGCGGACCCGGGCCCUGAACUAUCGCGAGGAGGGCGACG
CGCCUACAUCGACGGGCUGGACAGCGAGCUGUCGCAACGGA
CUACUUCCGCCUGACCCCGGACCACCGCCUGCUGUUCGGCG
CAGCAUGCGGCGUACCCCGGACAUCGGCCGGCAGGGCAACC
CGCUGCUCGGCGACGACGAGACCCUGGCGCUCUACCAGCGC
CCCGCCCGGGCGAGCGUCGGACCCUGGCCUACGCUCGUGGC
GCGCCUUCUUCAUGCUCGAAACCUGCCUUGAAGCGGGUGCC
CGGCGAGCGCGACCUGCUGGACAGCUCGGAGCAGGGCGGCU
CGCGGUACGCUCGACCCUGGACUCGGCACGCUGGUGGGCCG
CCCGUCCCGGCCCGGUCUGGACCGAGCGACAGCGCUGGCAG
CCACGUGCUGGCGCAGCCGGACUAUCGCUUCCCGCGGAUUC
CUCGGCAAGAGCGACCCGGAACUGGACGCGCCAGUGGAAAU
UUCGCUUCCAACCUCGACGAACUGGUGGCGCAGGCCGACUA
UCGCGCGACUGGCUCGCCGAACAGCUGGCGCGGCCCCACGA
CUGGGAGUGGUGCCAAUGAAACUGUUAUGGGGAGUUCUCGC
CGAUCCGCCGGCGAGCCUGGACAUCUGGGUGGUGCGCAAGC
CUGGCGGGUAUCGUCGGCAAACCGGUGAAAGGCCCGCGGGU
UGAAAGGCCCGCGGGUGGAAACCUUCCUCGAUGUCUUCCGU
CUACACCCGGCGCCUGCAGGACAACCUGGAGGUCGGCGCCA
CGCUUGCGCGAGCUUUGCGAACACCUGCCCAGCGUGACCCU
CCGACCCACCAGCCGAUCGAACAACUGGCCAGCCUGCGCCU
CAGCCUGCGCCUGACCCCGAACCUGGACACCUGGCGCCCGG
GCGCCUGACCCCGAACCUGGACACCUGGCGCCCGGCCGACG
GCUGAUCUUCUCCCGCCAGAACCUGCCGCACCAGGCGCGCG
GCACUUCGGCUUCACCCUGGACAACGUCCUGGCGGUGGCCG
GGCCGAGGAGCUGCUGGAAGACUGAUGCACACGCUCUACUG
GCGCGUGCUGAUCCGCGAGGACCUCAACGUGCCCGUGAAGG
GAUGGUGCCGACCGAGCAGAACCGCCAGCGGGUCGAGCAGC
AGCGGCGAUCCGACCGCCGGACAAAAGCCGGUGGAAUGCCC
CGGAUGGAGGAUGGACAUGAACUACUCGCGUAUCGCCCUGU
CGGCAAGCCGGGCGGCAAGGACUGGACCCGCUGGACCUGCG
AGCCGGGCGGCAAGGACUGGACCCGCUGGACCUGCGACAGC
GCAAGGACUGGACCCGCUGGACCUGCGACAGCAAGGCGGUG
CUAUAUCGACGGCAGCAAGAACAUCGUCGACCUGCGCCUGA
GUCCACCACUUGGAGCAGGAACCUGCGGCCGUCGGCGCUUU
GCCUGGUGUACUGGGUCGAAACCGACGACCUCAUCGGUCGC
CCCUGCGUGAAGACGGCAAGACCCCUGCCGACUACGACUAC
ACGUCCGUGUGACCCAGCAGACCGUGGCGUUCGCCCAUGCC
GCUGCCUGGGUUCCCUGGAAACCGGCAUGGCCGGCGAGGAA
CGGCGCGGAAGGCGUGCUGGACCACAGCCAGUUGCUGACCG
CCGCCGACUUCGUGAAGAAGACCAAGGUCGACGCCCUGGCC
CACCAAGCCGCCGACCGGGGACACCCUGUCGAUCCAGCGCA
AAUCCACGCGCGCAUCCCGGACACCCACCUGGUGAUGCACG
CUCUUCCUCGGUACCGCAGGACUGGCUGGCGAUCAUCAACG
ACGGCGGCGAGAUCAAAGAGACCUACGGCGUGCCGGUCGAG
GUACGGCGUGCGCAAGGUGAACAUCGACACCGACCUGCGCC
CCGCCGCUUCCUGGCGCAGAACCCGAGCGAGUUCGACCCGC
GCGCGAGUGGUCGCGGUGGAACCGGUGGAUGCGAUGCGCGC
CCGUCAGUGCCUGCGCCUGGACCUGACCCUGGGCUGGGACA
GGACCUGACCCUGGGCUGGGACAACCGUCCGGCCGCCGCGG
CGAUCUCGCCCUGGCGCUGGACUAUGCCGCGUUGUCCGAGC
CGCGCCGCCGCCCCAGGAAGACUGCCGACCGUUCGUCAAGG
CCGUUCGUCAAGGUCGCCGGACUGCUCGCCGGAGCCGGCGU
GCCGAGGAUUCUCGCCCAGGACCUGGAGAACGGUUUCCUGC
UCAGUGACCUGGGCCGGCAGACCUACCUCGACGUGCUUCAU
AAUGCCGACGAGCUGUUCGAACCGGCCCUGGAUGCGCUGAU
GCGCGUGCAUGCCGCGCUGAACCGUUACUGGAAGAAGGCGA
GCUGCCGCCAAGCUUCGAAGACUUCCUCCGUGCCAGCGACC
GCUUCUUCCGUUAUCUGGAAACCGCCGUGGCGCGCCGUCCC
CGCCGUCCCGAGCUGGCCGAACUGGGCGAGCUGCUGGCCUC
GCCUAUUCCCCGGAGGGUGAACCGCUGGAAACCGGUGGCGG
CGGAGGGUGAACCGCUGGAAACCGGUGGCGGAAUCUUCCGC
CCGGCGGACGGGUGGGCGAGACCCGCGAAGCGGGCGGCAAC
GCGGGGCGGGUCAGCGGCGAACACCAUCGUGGGCAGUGGGU
CCUGCUGGGGCAACUGCUGGACCGCAGGUUGCGCCUGGAGU
AGGUCUGUUCGAGAAGCUGGACAUGGCGAAGGUCGGCGAUC
GAGUCGGCAUCUUCGUCUGGACCACGCUGCUUGCCUACAAC
GCAUCCCGCUGUCCUUCGAGACCCUUGCCGACUUCGACACG
GAAGCUGGCCGACGCGCCGAACUCCUACCUGCUGGAGUCGG
UCAGCAUCGAUGGCGUGGAAACCGAGCGCUUCGAUUGCGCC
UGCCAGCUUCACCCGCGAGGACUAUGAAAACGCGGUAGGAA
CGCGGUAGGAAGGAUCAAGGACUACAUCCUGGCCGGCGACU
GGCAUGGAACGGCAACAUGGACACCGCCAUUGCCAUCCGCA
GCGGUGAUCAAGAACGGUGAACUCCACGUGCAGGCCGGCGG
GCGCUGCCUGCCAAGGAGGGACCCAUGGGCAACGAACCGCA
GAGGGACCCAUGGGCAACGAACCGCAGACACUGACGGAAAU
CCAUGGGCAACGAACCGCAGACACUGACGGAAAUGCCGCUC
UCCGGCCUGGCUCAUCUUAAACAGUCCGUCGAGGACAUCCU
UCUUAAACAGUCCGUCGAGGACAUCCUGACCACCCCGUUGG
GGAGCCAGAGGUUAUCGAAAACCUCGAUUUCGAGACGAUUU
AAGCCAUGGCUGGCGAAUGGACAGCGGAGGUGGAGUCCGAU
CAACUGGCGGCCUAUCGAGAACUGCUGCUGCGGGCGCGGAU
GAGCAGCUGUCCGUCGCAGGACCGCGGAACGCCUAUAUAGC
GGCCUGGACGCGCUCGGUGGACCGCUGGGACCCGGACUGGA
GCGCUCGGUGGACCGCUGGGACCCGGACUGGAGCGACGAGG
GGUGGACCGCUGGGACCCGGACUGGAGCGACGAGGCCAAGC
GCCCGACCGGCGUGCCGGGGACCUUCGAGAUCACCGUGGAC
GACGUCCGCCCGGUGAGCAGACACCUGACCCGGCUGGACCU
CAGACACCUGACCCGGCUGGACCUGCGCAUUACCCCGGUAA
GUAAUCCGGUCCCGUCACGGACUAGCCGUGACCGACGGCGA
CUGGAAAUCUUCCCCUGGAAACAGUGACAUGACGACCAAUA
UGGAAAGUGGCAGUGCGCGGACCCAGACCAUUCGGGUGAAC
GUGGCAGUGCGCGGACCCAGACCAUUCGGGUGAACAUCGCG
GACCCAGACCAUUCGGGUGAACAUCGCGCUCUCCGGCCUGG
CAUCAUCUACGCCACUCAGGACUGGGUGAAGGAAAAGGUCG
AAUGGCGCUGGCGGCGACGGACAUUCCCGGGCUGGAUGCGU
GUUGGCUACUGCUGUCUCGAACAGUAGCGAUCCGAACACCG
CUCGAACAGUAGCGAUCCGAACACCGCGACCGUGCCGUUGA
CUGACCAAUCAUGCGAACGGACCUGUUGCCGGACGAUACUU
UCGUGGCGGUGGGCGUGGAAACCGCGGAGACUCCCGAGGCC
UGGGCGUGGAAACCGCGGAGACUCCCGAGGCCCAGGCCAGC
GGCCGUCGCCUACGCCAAGAACUUCGGCAGCAAGCGCCUGU
CCCGGGCGUGCAGGUUUGGGACAGCGCCACCAAUGCCGCGC
CCGCCGGCCUGUUCGCCUGGACCGACGCCGAGUACGGCUUC
CUUCUGGUCCUCGCCGUCGAACAAGGAGAUCAAGGGCGUCA
AGUUCCUCGACGGCGAUGAGACCUGUCGCGCCAACCUGCUC
CUUUCGUCACCCGUGUUCGGACCAUGGACCUGGUAAUGGAU
CGCCCGUGAUGAUUCCGCAAACCCUGACCAAUACCAACCUG
UGCCCAAGCUGGCUGUGAAGACCGAGCAAUACCGUGCCGGC
UUGGCUAGCGCAUUUUCCGGACUGGUCGUGGAAGCCAGCAA
CUUGGCAUCCCUGAUCCAGGACAGCGCCAACCAGAGCGGCC
GGGACGCACGGUGACGCUGGACAUGCUGGAGCACUUGAACG
GAAACGCGCUUAUGGCCAGGACUACGACCGGGACCUGGAAG
UGGCCAGGACUACGACCGGGACCUGGAAGCGCUGCGCAAGG
GGCGCCUGGGGCGGUAGCGAACUGGGGGGGCGCCUGGGGCG
CGAUCCGCCGGCGGCCUCGGACAACAAGCCGGCGGUGGCCG
GUGGCCGUACCACAGGCCGGACCCGUCGCGGCUGCGCCCAA
UCGCGGCUGCGCCCAACUGGACCUUCGCGCCGCAGAUCAAC
CGCAGCCGCGGAGCUGGAGAACCUGCCCGGCGUAUCGCCGG
CCAGGCGCAGGGCAAGGUGAACCGCGUGGUCUCCACCUAUG
UGCGCUGAAGGUGCAGGUGAACAGUGCCGCGCAGGCGGUCG
UCUGGUGCGGAUCAGCGAGAACCAGAGCGCCCUACUGGGCA
CUAUGGCGACGACCUGCCGAACCGCUGACGGCGACAUGCUG
CGCUGACGGCGACAUGCUGGACAGCCUCUGCUACCACGUCU
GCUCAAGCUGACCCUGCUGGACAAGCCGGGCAUGGAGUCCG
AGGAUCGACGAUCGCGAUGGACAGGUGGCCUUACCCAGGCG
CAUGGGACGCUUUACCGUGGACACCUUGCAGUGGGCUGGUC
GCAGUGGGCUGGUCCGCCGGACUGCCUGACCGUCACUGCCA
GCCACGGGGCGUCGGAUCGAACCUUUGGUGUUGGGACGUGC
GCCUGAUGAGAACGGUGAAGACCCGCUACCAAUUGCCCGGC
CAAGAGCGUCGAGUUGAAGAACCCGAAGGCACCGGCUACGG
UCCGGCCGACCAGAUCGAAGACCCGUGCCUGAGCGACACUU
GGCUAUCGGCAAAAGCCUGGACAGUUCGGCACUGAUUGCCA
GCCUGGAAGAGCUAUCGCGAACCACUCCAGGAUCUGUCCAA
CAACGAAGCACUACUGAAGAACUCUUCCGACAAGCUCGACA
CGCUGCUCAAUCUCAGCGAGACCGGCAAGCUGUCGCUUGCC
CCGGUGGGCAGUUGGGUCGAACAGAUGGACGCCUCCUGGGC
GGACGUCUCGGGAAUGAUGGACAUGCUGUUUACCAACGCCU
UUCCGACUAUACCGGCUCGGACAUGGCCAAUUGGGUCAGCA
UCUGGAACGCUUUACCUGGGACAUCUCGAUCGAUUCCGCCG
CGAUUCCGCCGGCCAGGCGAACCAACUGGUACGUCAGGUGC
GGCGCUCGGCGACGGGCUGAACAACCUCAGCGAGACCUGGC
GGCUGAACAACCUCAGCGAGACCUGGCAGGUUUCGCGUACC
GCUACCGCUCGUUCCUCUGGACCUUGCCCACUGGCGAACCG
UGGACCUUGCCCACUGGCGAACCGGUACGGGUGCGCGCCCA
CAACGGCGUGUUCACCCUGAACACCACCUUCCAGCAAGUCU
CGCGCCUGAUCGUGCGCGAGACCUAUGCGCACUACCUGGAU
CCCCUCCCAGGAGCGCCUGAACAUCUGGUUCCUCGAGCAGA
UCUGGUUCCUCGAGCAGAAGACCGCCGAGAACAGCGUCCAG
CGAGCAGAAGACCGCCGAGAACAGCGUCCAGGUGACCUGGG
GGAGCUGUCCGCUCCGCCGGACUUCCAGGGCCAGCAGAUCC
CAACGAGUACCGCGGGCAGGACUGCAACUACACCGGUACGG
GGUGGACGAUCCGGCGCUGGACCGCUGCGGCGGCCGGGUCA
CAAGCUGCGCUUCGGCGCGGACAACCCGCUGUCCCACGGCG
CUUCGUGAUCGAUCACCAGGACUGGUGCGCUGCCGAGGACC
GGACUGGUGCGCUGCCGAGGACCAGGGCGAGGUCCUGGCCA
GGGCAAUGACUGGCGUCUGGACAGCGAGCCGGUCCAGGCGC
CAGGCGCUCGGCGGCGACGGACCGUUCCUGCUGCACCACCU
ACCCGCGACGUGUUCGGCGGACCCUGGAUCGAACGCACGCG
GGCGGCGGACGGCUCGGUGAACUUCCCCGGAGUGACCUGGG
GUUCCGUCCGGGCUCGGUGGACCAGGAACACAUUGCCGGUG
CCGGGCUCGGUGGACCAGGAACACAUUGCCGGUGUGCCCGC
GUGCCCGCCGUGGAAAACGAACUGGCGGUCGGCGUCGAACU
GAACUGGCGGUCGGCGUCGAACUCAAGAGUGACGCGCCCUG
GCCCUGGGUCCGCGCGGUGAACAACACCCAGCUCUCGGCGG
CGUGCGCCGCCUGACGCCGAACCAGAACAACAACCGCGUCG
CCGCCUGACGCCGAACCAGAACAACAACCGCGUCGCCGACA
CGCCAAGCUGCGCUACCCGAACACCGCGCUGCUGUUCGUCG
GAGCAUCACCCGGCCGGAGGACAAUCUUUUCGAGAUCACCG
CGAGGCCGAAUGGCGCAAGGACUCGGGCAACUGGGUGCGGG
ACUGGGUGCGGGUGCCGCGAACCUCGGCGCUCGGUUUCGAC
GGCCACCGCGCAACGUCUGGACCAGCUCUCGGCCUCGAUCG
GCAGCCAGCCUGCAGAGCGAACAGACCGCCCGCGCCAACGC
AAGGUGGUGCGUAACGACGAACUGAGCGUGGAACAGAUCGA
AACGACGAACUGAGCGUGGAACAGAUCGAGGCCCUGGCGCC
GCCUGGAGGUCACCGCCUGGACCCAACAUGCCGACGGAUCG
UCAUGGGCGUACGCCACAAGACCCUGAAUGUCGAGGGCGUG
GCAUGCGGAUGAAGAGCGAAACCAUCGACGAGAUCGUCGGC
GCGGUGGCGGUGAUGCGCGAACUGGCCGACGGCGUGCAGUU
CACCGGCGGCGAUGGCGCGAACAUCUUCAACGUGUCCUCGG
GCUGGCGGCAAGGUCGCCAAACACGGUAACCGCGCGGUCUC
UACCUGGAGCUGACCUCCGAACAGGUGGCGCGUUGCAUCGA
GCCGCGAGCUGGGCUUGCGGACUCUGUUCAACAUGCUUGGC
GUCGGGGUGUUCACCCAGGAACUGUGCAAGCCGCUGGCUGA
GUACGAAGUGCGUCCCGAGGACUUCGGGAUCAAGAGCCAGA
ACGAGCCGAAGGUGAUGGAAACCCUCACCGGCCUGGCGGUC
CCUGCAGCAGGUGGUGAAGAACCUGCGCGGACUCAGCCAUG
GUGGUGAAGAACCUGCGCGGACUCAGCCAUGCCGAGGCGCG
UGGGGCGAUCACCCAGGAGGACCUGCCCGAGCUGAACCGCA
GGAGGACCUGCCCGAGCUGAACCGCACCAAGUUCCAGCUAC
ACAACAAGUACUUCGGCGAAACCGAGCGCAACCUGCGCGAG
GAGGCGCUGCGCCUGGCCGAACAGAUGGCGCCCUGCGUGCU
CAUUUCUGGCGGCGACCAGGACAACGGCGUCAGUCAGCGCG
AUCGACCGCCUGCCGCCCGAACUGAUCCGCAAGGGACGCUU
CAGGAUCUGUUGCUCAGGGAACUGGCGCGAACCUCGCCGCU
UGCUCAGGGAACUGGCGCGAACCUCGCCGCUGUCGGUGCUG
AAAAGCUCGCCGCGCUGCGGACCUGGGCCAAGGGGCGGGCG
GGGGCGGGCGGUACCGGCAGACUGAGCCAACGGCGAACCUU
UCCAGCGUUUCACCGGGCAGACCAGCCUGAUCGCCAGCGGC
CUGAUCGCCAGCGGCGCCGAACUGGUCGGUGACAUGAACCU
CGAACUGGUCGGUGACAUGAACCUCAAGGGCGCGGUGCAGA
GACCGGCGACCCGCAGCGGGACAGCGCCCUGGUGGAAAGCC
CGAGGACGCCGGGGUGGUGGACCUGCAGGGCCGCAUACUGG
UAUGAUCACCUUAUGCCAAGACUAGGAGCAGCUCCAGUCAC
ACAAGGCCGCCUGGCAGCAGACCCAGGACGCCCUGCUGGCC
GGUCGGCAGGAUCGUCCGGGACACCAGGGCCAGCAGGGCGG
ACCAGGGCCAGCAGGGCGGGACACCUCGCUGGCGCAACUGA
AGCCCGGCGAUGCUCCUCGAACCCGGCCAGCGCAGCGGCAA
GCGCGGCGAGCAACGACUGGACUGGGUGUUCCUCAGCCCGG
CCCCGGCCAGCGCCUGGUGGACAGCCCGGAAUUCCCCGAGC
GGAACUCAACCGCGACCUGAACAUCCCGAUUCCCAACAACG
GCUUUCAUGCUAACCCAGGAACAGGAUCAGCAACUGGUUGA
UGAACGGGUACAGCGCGGAGACAAGCGGGCUUUCGAUCUGC
CGCCAUCAACACCGCGAAGAACCACCUGGUCGCUCGCGGGC
UCGCGGGCGUCGGCCACCGGACAGCGAUGUGACCGCAGAGG
GGGCGACCACGCCCUGAAGGACAUCGAGUCGCCGGAACGGG
UCGAGGCCACCGUGCACCAGACCAUCCAGCAGUUGCCCGAG
GUCGUGAAGCCCUGCAGGAAACUCUGUCCGCUGUGAUGGAU
AUGGAUAACGAAGCGGAUGAACUCGAGUUGCGGCGGGUGCU
CCGCCGAAAGCGGAGAAGGGACCGUGGCGGAUGGUCGGUCG
CGCAAAUGGCGCAACAGGGGACCACCCCGCAGAUCGCCCUG
UCGGGCAGCCAGCCUGGAAAACCGCUGAGGAGAGACAUGCG
CGCCGAGGCCGAUCGCCAGAACAGUUUCCAAGGCACCUUCG
CGGCUUCGAGCUGCACCUGGACCGCGACACCGGCCUGCCGU
CGGCGCGGCACCUGCCGAAGACCAGUUGCAGGCGGGCGCCG
CCAAGGCCGACGGCGAGAAGACCGUGGCCUGGCGCUCGGAA
GCGAUGACGGCCCGGGCAGAACUGCCGGACUUCACGCCUUU
GGCCCGGGCAGAACUGCCGGACUUCACGCCUUUGGUCGAAC
GACUUCACGCCUUUGGUCGAACAGGCGUCGCCGGCGGUGGU
GGCCAAGUUGAUCGGCGCGGACCCGCGCAGCGACGUGGCGG
GCUGAAGAUCGAGGCGAAGAACCUGCCGACCCUGAAACUGG
AAGAACCUGCCGACCCUGAAACUGGGCGAUUCGAACAAGCU
CCUGAAACUGGGCGAUUCGAACAAGCUGAAAGUGGGCGAAU
GCUACGUACCCUUCAUCCAGACCGACGUGGCGAUCAACCCG
CUCCGGCGGUCCGCUGCUGAACCUGCAGGGCGAAGUGGUCG
CGUGGUGAUCCAGGAAGUGAACAAGGAUCUCGCCGAGUCCU
CGAUGUCAUCACCCACCUGGACAACAAGGCGGUGACCUCGA
GGCCAAGGCCCUGCCGAAGAACCGUUCGGUUUCGAUGCGGG
UGCCGUGAGUAAUUCGCUGGACCGACUCGAGCGCAAGCUCG
GCUCGGCUAUACCUUCAAAGACCGGGACCUGAUGGUCCUGG
CUAUACCUUCAAAGACCGGGACCUGAUGGUCCUGGCCCUGA
CGCGAUUGGUCAAGGGCGAGACCCUGGCCCUGCUGGCGCGC
CUACCUGGAUACCGGCAUGGACUCCGCGCGCGAGCGGAUCA
CGGAUCAUCGCCUGGCUCGGACCGCAACUGCGCGAGCUGAC
GCGCGAGCUGACCCCGGUGGACACCAACAAGGACCCCAAGA
CCCGGUGGACACCAACAAGGACCCCAAGACCCGCCUGCAGG
ACACCAACAAGGACCCCAAGACCCGCCUGCAGGAGUUCCUG
GUGGUGGAUAUCCAGGGCGAACCCCAUUGCCGGACCUUCUU
AGGGCGAACCCCAUUGCCGGACCUUCUUCGUCGAUUGCGAA
UGGCCCUGCUGAGCGACAAGACCCACGGGCACGGCGGCAGC
CGGCCAGAACGCGCGCAAAGACAUGGAAGUGCUGUUCGACU
UCGAAUUCUGCUCGGCGUGAACAUCGAUCACGUCGCCACCC
CCGGGGCACCCGCUAUCCGGACCCGGUGAAGGCCGCCCUGG
CACCGUGCACCUGCGCGAGGACCGCCGGCAUAUCCAGGAAC
AGUGCUGCAGACGCGGAUGAACUUCGAGAUGGGGGUCACCG
GUCCCCGAGCGCCGCGAGGAACUGACCACCGAGGGCGGCCU
CUCGACGUCGCCGGCCAGGAACAGCGCAUCCGCGACGCGGU
GUCGGCGCGCCGGCUAUCGAACUGCAUACCGGUCGCUACGC
UCGCUACGCCGACGCCGAAGACCCCGAGGAGCAGGCCCGCG
CGACGGCAUCAACGAGCUGAACAUCGGCCACGCCAUCGUCG
CUGUUCGCCAAUGUCCUGGAACUGGCGGUGCGCGCGCGCAA
CGCCUGGAGCUGUCCCUCGAACUCUACGAGAAGCUGAUGCG
CAGCGCCUGGUCCGCGAGGAACUGCGCGGCCCGACCGGCGA
CGCCUGCGUCAGCCCGUGGAACUUCCCGCUGGCGAUCUUCC
UGGCCAAGCCGGCCGAGCAGACCAGCCUGAUCGCCGCGCGC
AUCGCCGCGCGCACCGUCGAACUGAUGUUCGAAGCCGGCCU
UCGCCACCCUGAUCGCCGAGACCGGCGGGCAGAACGCGAUG
GAUUCCACCGCUUUGCCGGAACAGGUGAUCAAGGAUGCGGU
CGUGAUGUACGUGCAGCAGGACAUCGCCGAGCGGGUGAUCG
CCGGCAAGCUGAUCGCCGAGACCAAGGUGCCGGGCAACCUG
CGACGAGCUGAAGAAAGAGAACUUCGGCCCGGUGCUGCACG
GGUGCGUUAUGCCGCGCAGGACCUGGAAAAGGUCGUGCAGG
UCCAUAGCCGCAACGAGGAAACCGCCCGUCGCAUCGAAGAG
UCCCAAGGCCGGCGGGCCGAACUACCUGCUGCGUUUCGUCA
CGAGCGCACCACGUCGGUGAACACCACCGCGGUGGGCGGCA
ACCUGGCCGCGGCCCUGCAGACCAUCCGCGAGAUCGGUGAU
GCGCUGCUGGUGCUCAACGAACCGGAAACCAGCCUGCAUCC
UGGUGCUCAACGAACCGGAAACCAGCCUGCAUCCCGACCUG
CAUCGACAUCAAGGACGAGGACUACGGCGGUCGCGGCUUCA
ACUCAAGCAACUGGCGAAGAACAUCCUGCAGCGCUACCCGG
CAUCCUGCAGCGCUACCCGGACAUGACCCCGAAGAACGUGG
CCGAAGCUGCCCUGGAAGGAACUCUACGAGGCCGGUAUCGG
UGUCGCGCUGGUUCGCCAAGACCCAGCUGGGCUUCGCCAUG
GGUUGAGCCGGCGUAUCCAGACCCUGGAACAGUGGCUCGGU
CGGCGUAUCCAGACCCUGGAACAGUGGCUCGGUGCACCGGU
CGCCACAAGCACGCCCUCGAACUGACCGAGGCCGGCCGCCA
GGACGCGGUGCGCGCCCUGGACAACCUGCGCCAGUCGAUCC
GAUUCCGCGUCUGCAGGCGGACUUCCGCAGCGCCAAGUUCA
CCUGCGCGACGGCUCGGUGGACUACGUGGUGGCGUUGCUCG
CGCCUGGAGCUUGGUCACGAACAACUGGUGGCGGUCUGCGC
UCAACCUCGACCGCCUGCAGACCGAAGCGCUGUCGUUCCUC
CACCUGGGCUGGGCCCUGGAACCGCUGCUGCGCGACAGCGG
GCCAUCACAGCUCCAGCCAGACCGAGGGGCUGCGCUUCUUC
GCAUACCCUGGUCCGCGAGGACCUCGCCAGCCGUCGCCUGG
GCGAGGCCGAACGCCUGUGGACCUUCCUCGGCGAGCUGGCG
AAGACGGCCAAGUACGGCGGACUGGGUGCGCUGGCCGGCGC
CUUCGCCACCGAUUCGGCGAACAUCGCCCCGAGCUUCUACG
GAGCUUCUACGCGCCGCUGAACAACCUGGCGAACUCGUUCA
GCCGCUGAACAACCUGGCGAACUCGUUCAAGCAGUACAACC
GUUCAAGCAGUACAACCAGAACACCAUCGAGAUUGUCGGUU
CAGCCGCCAGCACAACAUGGACCUGUCCCAGCGUCGUGCGC
CACCCGCGGCAUGGGCCCGGACCAGCCGAUCGCGAGCAACU
UGCCGACGGUCGCGCGCAGAACCGGCGCGUCGAGGUCAACC
GCGCCCAGGGCCCGGCGCAGACCCAGCCGCAGUACUGAUCG
GCUGGCCGGCCAGCGCCUGAACUUCAAGGUCAAGGUAGUCG
ACCCUGCAGGGGUUGGAUGGACAGGACCUGCCGCUUUCCCC
GCAGGGGUUGGAUGGACAGGACCUGCCGCUUUCCCCGUUCA
GCCUGGAGAAUCUCUACCAGACCUACCGCGAGCGCGGUUUC
CCAGUCCUUCUGUAGCCUGAACUAUGGCGUCAGCUUCCCGA
UCCCGGCGACAUCACCUGGAACUUCGAGAAAUUCCUCCUCG
CCCGAGUUCGAAGGCUCGGAACUCAACCUGGCCGGCUGGAC
AACUCAACCUGGCCGGCUGGACCCGCGAGCUGACCGGCAAG
UCCUGCAAUUCUUCGGCAAAACCGACGAGGUGGCGCAGCCG
CGGCCUGGUGGAGCGCCUGGACAAGGGCGAGUUCGACCUGG
ACAUCCUCGGCCACUGGCAGACCGUGCAGCAGACCACCGGC
ACUGGCAGACCGUGCAGCAGACCACCGGCCAGCCGUUCCGC
CGAUUUCGCCUGGGUCCAGGACCUCGGCAUCGCCGGGUUCC
GAUGACCAACUGGACGCUGGACAAGGCCCGCGGCCUGCCCC
UGUCGCAGAACCUGCUGAAGACCCGUUUCGCCCGCCAUCCC
CGCCCGCCAUCCCGGCGAAGACAUGGCGCGCCGCUGGCUGA
AUGCGCAACAUUCGGGUCGAACUCAACCACGCCGACUACUG
GCGCAAGACGUGCCGGCCGAACUGCACGCGCUCAGCCACUG
AACGCCGUGGCCAAGAUCGAACAGCACAAUCCCAUCGGUAC
ACAUGAUGGGCUUCACCGAAACCGCCAAGCAUCGUUCCAAG
CGCCAACUUCGGCGAGCUGAACAUCCCUUCCCUGGAAGGCA
GAAGUUCAUGUCGACCCCGGACACCUACUACGAGAAGGUCG
CCGCUCGAGCAACUGCGCGAACUGAACCUGCUGAUCGACGG
CGAGCAACUGCGCGAACUGAACCUGCUGAUCGACGGCGCCC
GUUCGAGUCCAUCGAGGAAGACCAGAUUCGCCGCGGCGUGA
CCAUCUCGCAAUAUUGCGAGACCUACCCGGAGGUUGGCUUC
GAUCGCUCCCGAGCUGCCGGACUCCGGUUUCGUCUCCAAGU
UCUCCAAGUGCAUCGGCCAGACCUACAGCAUCCUCUGCGCC
CCGUUGCCUGCGCCUGGUGAACUCGGUGAUGUCGCUGGACC
GAACUCGGUGAUGUCGCUGGACCGCUGGCUGUUCGACGGGC
GACGGGCCCGACGGCCAGGAACUGGCCUGCAUCAACCAGAC
GGAGAGCGGUGGGUUGGCGAACUGAGCGGGAGUGGUGGGCG
CGUUCGAGAAGGUCAAGCAGACCUCCUUCGACGACCAUCAC
CUUCGACGACCAUCACGUGGACAUCAAGUGGUUCGCCGACG
ACGCCCUGACCAACCCGGAAACCUCCAGCGUGCAGAAGAUC
CGGUGCGGAGAUCAAGUGGAACCAGCACCGCGACGUCUGGU
CAAGGAAAUGGGCGCCGAGGACCCGCUGUUCAUCCUCUACA
UCUGUUCGAGGGCGUGCCGAACUACCCCGACGUGACCCGCG
CCUGGCAGUGGUACUACGAGACCGUCGGCCAGUCGCGCUGC
UCGUCGACACCUGGUGGCAGACCGAGACCGGCGCCUGCCUG
ACACCUGGUGGCAGACCGAGACCGGCGCCUGCCUGAUGACC
CGUGGUACCGGCGCUGGUGGACAACCUCGGCAACCUGAUCG
CCUGGCCGGGCCAGGCGCGGACCCUGUUCGGCGACCAUGAC
UCGUCGACACCUACUUCAAGACCUUCAAGGGCAUGUACUUC
GUGAUCCAGUGGGCGCCGGGACUGCCGAAGACCCGUUCGGG
GGGCGCCGGGACUGCCGAAGACCCGUUCGGGCAAGAUCAUG
UGGUCCAGCACCUGAUCGAGACCCAUCGCUCGAUGCAGGCC
ACCCGCCGUUCUCGCUGAAGACCCCGGACGGCCAGUUGGCA
CCAGCAGGAAGCCAACAUGGACCUGGUGGCCGGUCGCCUCG
UUCCGUGGUCGGCCUGCAGGACAUGAUGUUCAAGGCCAAGC
CUGCCGCCGGCGACCUCGGAACUGGAGGGCAUGCAGCGCCU
UGCCUGGCGACCACCGUCGAACUCGGCGGCCAGGCCGACAC
GAGAACACACACAUGUACAAACUGGAAGUCCAAGACCUGCA
GUACAAACUGGAAGUCCAAGACCUGCACAAGCGCUACGGUA
CACCUUUCUGCGCUGCAUAAACCUGCUGGAACAGCCGCACG
CGCUGCAUAAACCUGCUGGAACAGCCGCACGCCGGCAAGAU
ACCUCGGCGCUCGACCCCGAACUGGUGGGCGAAGUGCUGAA
AGUGCUGAAGGUCAUGCAGGACCUGGCCCAGGAAGGCCGCA
ACCGAGAAGGUCCUUGCCGAACUGCACGACAAGCUGGGCCG
ACCGCGACCGCCUGAGCGAGACCGACCUGGCCGACCCCCAA
CCGGUAUCCACGGCAACGAGACCGCGCCCAUCGAACUGCUC
AACGAGACCGCGCCCAUCGAACUGCUCGAACGGCUGAUCCG
CGCGGCGAGCGCUACGUCGAACAGGACAUGAACCGCCUGUU
CGAGCGCUACGUCGAACAGGACAUGAACCGCCUGUUCAACG
GACGUGGCCAACUUCACCGAACUCUCGCCGGGCUACCUGCU
GGCCUGUUGGCGGCUGCCGGACUGUACGCCCUCGACCACCA
CUGGGCGACGGGCUGCGCGAACUGGGCUAUGCGGUGGAGCC
UGGGCGAUGGGCGAUACCGGACCCUGCGGUCCCUGCACCGA
GCUGCCGGCGCCGAGCGUGGACACCGGCAUGGGCCUGGAGC
ACUCCAGCACGUGCACUCGAACUAUGAGAUCGACCUGUUCC
UGAGAUCGACCUGUUCCAGAACCUGCUGAAAGCCUCCGCCG
ACAUCGAGCGCGUGCUGAAGACCGAGGAAGAACAGUUCGCC
GUGCUGAAGACCGAGGAAGAACAGUUCGCCAAGACCCUGGA
AGGAAGAACAGUUCGCCAAGACCCUGGAGCAAGGCCUGAAG
CAAGGCCUGAAGAUCCUCGAACAGGACCUCGCCGAACUGCA
CCUGAAGAUCCUCGAACAGGACCUCGCCGAACUGCAGGGCA
CUCGAACAGGACCUCGCCGAACUGCAGGGCAGCGUGAUUCC
UUCCAGCGCCUUCGGCAUGGACUACAACAGCCUGGUCAAGG
UGGUCAAGGUCGACGGCGAGACCCGCUUCCUCGGCUAUCAG
UUCGAGGCGAUCAAGGCGGAACAACUGAAGGCCCUGGAGGA
GUCGCAACACCGAGGUCGAGACCGAGGAAACCGAUAUCGAC
CCGAGGUCGAGACCGAGGAAACCGAUAUCGACACCGCCAAG
CAGCCGCGACAACCUGCUGGACAAGCUCGGCGCCCUGCUGG
UCGCUGGAGAAGGAGCUGGAACAGCUCAAGGCCAAGGCUGC
GCUGGUCGACCAGUUGAAGAACAAGCUCGGCCGCGCAGUGA
CCCUGGAAAUCCUCAAGCAGACCGCCGCCAACAUCGGCGCG
CUCCAGCGCAAGCUGGAGGAACUGCACCCCGCCGACAUCGC
UCUCCGACGCGGUCCGGGAAACCCUGAUCGCGGACAUGGAC
CCGGGAAACCCUGAUCGCGGACAUGGACGACCACGAGAUCA
GAUCAUCGCCGCGACCAAGGACCUGGACGCCGACGAACUCG
AAGGACCUGGACGCCGACGAACUCGCCGACCUGGCACCGGA
CUCGCCGACCUGGCACCGGAACUGCCGCGCGACGUGGUCCA
CCGCGCGACGUGGUCCAUGAACUGAUGGAAAGCCUCGACGC
GGCGCUGUCCUACGAGGAGGACCAGGUCGGCGCGCUGAUGG
CCAGGUCGGCGCGCUGAUGGACUUCGAGAUGGUCACCAUCC
UACCUGCGCCGCCUGAAGGAACUGCCCGGGCAUACCGACAA
CUGCCCGGGCAUACCGACAAACUGUUCGUGGUCGACUACGA
CCUGCUGGUCAACGAUCCGGACAAGCAAGUGCUGGAAGUCA
CUGGCGGCUUGCCUGGAGGAACUGCCGACCCUGCUCGAGGA
GGAUGGCAGUUAUCGGCCGGACAAGCCGUUCGUUAAACUGA
CCGGACAAGCCGUUCGUUAAACUGAAGUUUCACGAUUUCAC
GAUGAUCCUGAUCAUGCCGGACAACUCCACGGCCGAACGCA
GCACCAGGACGAAGCCGAGGACAUCAUGCGCCGGCUGGCCC
CAACCUCGAGGCCUGGCUGGACCACGUCCAGAACCUCGUCC
CUGGCUGGACCACGUCCAGAACCUCGUCCCCGGGCUCGAUC
GCGAGCGAUCGCCGCACAGAACUCCUGGGCGGAAGGCACGU
AAGGCACGUCCAGCUUCCAGACCGGACUGGAAAUCGCCGAG
ACGUCCAGCUUCCAGACCGGACUGGAAAUCGCCGAGAUCCU
UACCCAGGCGCAGGUGGAGAACCUGCGCAAGAUGCUGGUGG
UAUCAAGUGGGAGCUGGAGGACCUGUCCUUCCGUUACCUCG
GAUCUCAGCGGACGGGCGAAACACAUCUAUUCGAUCUGGCG
GAUGCAGCGCAAGGGCCUGGACUUCAGCCAGAUCUACGACG
CGCACUGGCGCUACAAGGGGACCGACGUCAAGGCCAGCUCC
GUGCUCGAAUGGCACGAGGAACUGGGCGACAUCGGUGGCCU
GCGGGUCGAUAUCGAGCCGGACAGGGUCUACGUCUUCACUC
CGGACGCAUCGUGCCGCUGAACUACAGCCUGCAGACCGGCG
CGCUGAACUACAGCCUGCAGACCGGCGAGCAGGUCGAGAUC
UCCGAGCCGCGACUGGCUGAACAGCAACCUGGGCUACGUCA
GUUCAAGCUGCAGGCGCGGGACCAGAACGUCGCUGCCGGCA
CCAGCAACUGGUCGAGCCGGACCGCGACAGCGAGCAACUCG
CGCGACAGCGAGCAACUCGAACUGAUCCCGCGCAAGCCGAG
CUGCAACUGGCGGGACGCGAACCGGAGCGGAUGAUCCAGGU
GGCGGUGAAUACCCGUUCGAACAAGGAAGACAACACCGCGA
UACCCGUUCGAACAAGGAAGACAACACCGCGACCAUGCAAC
GCACUGGGCGAGAAGGGCGAACACUUGCAAGGCUUGUUGCG
GACAACCAGGCCUCGGCCGAACCGCUCAAGCGUGCGGCGCA
GCUCAAGCGUGCGGCGCAGAACCGCGGCUUGCCGUUGCGCC
CCUCUGGCGGAUCUCGACGAACAGAUCGUCGGUACCCCGGA
GAUCGUCGGUACCCCGGAAAACCUCACCGCCGCCCAACCCG
UACGCCCGACGCGUUGGCAGACAGCGUGAUGCUGGCCGUCG
UGUCCAUGAACGACGGUCGAACAGGAGAGGUCAGUAUGUUC
GGAUCCCCGGCUGGAGCAGGACACCCUGUUGCUCGGCGACU
GCUGGCAGAGGUCCUCAAGGACACCUUCCGUGCGGACAAGA
CAAGGACACCUUCCGUGCGGACAAGAUGAAUGUCGCUAACC
CAAGUGCUUCCGUGACGAGGACCUGCGUGCCGACCGCCAGC
UCACCCAGAUCGACAUCGAGACCAGCUUCCUCGACGAGAGC
UUCGACCACCGCGACCCUGGACCUGGAAACCGCGCAGAAGG
CCGCGACCCUGGACCUGGAAACCGCGCAGAAGGUGCUCAAG
GCUGAUCGACAUGCUCGAGGACCUGGACGACGUGCAGAACG
AGCAGGGCUACAUCAUGCGGACACCGCGGGGGCGCGUGGUA
GGGCAACGUGUUGCCGGAAGACAUGUCCAAUAUCAUCGGCA
CGAGCCGCUGCCCCGGCAGAACAUGAUCAGCCAGCCGGCGC
GAUCUACAAAAUGAACGUGAACAGCGGUGCCGUGGACCGGG
CGUGAACAGCGGUGCCGUGGACCGGGUAACCUUCAUCGGCA
CUUCCAGAUCGCCGCCCAGGACCUCCAGCGCGGCAAUCUGC
AAGCCUGGAACGCUACCAGGACCUCGACCGUCGGAUUUCCG
UGUGAGGUUGAAUCGGCUGAACUGCGAUCCAAUUGAAGGUC
ACCCCCGACAAGUCGGAGAAACAGGCCAGCGAACUGUUGGA
UCGGAGAAACAGGCCAGCGAACUGUUGGAAGCCAAGAGCGA
CUAUGAGUGCCGGCUGGUGGACCGCGAAGGACACACUAUCG
CGGCUGGUGGACCGCGAAGGACACACUAUCGAGGAAGCGGG
CAGCCAGGGAUUGGAAGUGGACAGCGAGUCCGGCUUCGCCC
CAGGUAGGCGACGUCAAGGGACACCUCAACCUGCCGGCCCA
AUUCACCCGUCUGGCCGGGGACUUCCCGCAACUGAACUGGG
CGGGGACUUCCCGCAACUGAACUGGGUGCGCGAGGAAUGGU
CGUUGCCUGGGGCCGUUCGAACUGGCGUCGCAACUGCGCGC
CAGCGCGACCGUCUGGAUGAACUGCUGCUGAUCAGCUUCGA
GUGGAGGGCGUGACCCUGGAACUGGCGGGAGAAGCUCAUGC
GGUGUUCGCUGCGGUACCGGACCUCAGCGAGUCCUGGUGGC
UACCGCGCCGGAUAGCGUGGACAUGCUGAUCUGUUCGGCUU
CGCCGGCGAUGUCCUGCCGGACCUGCGCGGACGUCUCUACC
GUUGUUCAGCGACGGCCAGAACAAGAUGGCCAGCUUCGUUC
CGCUAUCACGUCGAGCCGGAACAGGCGGUCAGCGCGCUGAU
UGCCGGGCUGCUGCCGGAGGACAUCGACCUGUUGCUGGUGA
CAUCGACCUGUUGCUGGUGAACACCCUGUCGCCGGACCACC
GGUGAACACCCUGUCGCCGGACCACCACGACCCGUCCCAGG
GGUGCUGUCCAAGCGCAUGGACUGUUCGGACCGCGGCCGCA
CAAGCGCAUGGACUGUUCGGACCGCGGCCGCAACCUGUCGA
GGCGAGAGUCUCGAAGACGGACUGCUGGACCUGCGCCUGGG
UCUCGAAGACGGACUGCUGGACCUGCGCCUGGGCGCCGACG
UGUUCGAGCAUGCCAGCCAGACCCUGGUACGGAUCGCCGGC
UGUGAUCUGCCAUCAACCGAACCUGCGCAUCCUCGAUGCGG
UGCCGAAUUGGUUUGGGCGGACCUGUGCCGCUGGGUCGCCG
AGGUCCUGGCGUCCGAGCGGACCUGCCAGGCCUGGAAGUCG
GCGGGUGGUCGAGCGCUUGAACCGGCAACUGUUGCGUGCGG
GGCGAGUGGCUGGAGCUGGGACCGCGGCAUCGCCUGCAGGU
GACCUGGCCGAGCAGUUCGAACCCUUGCCGGCGCCGGCCGA
CGGGGCGCCAUCGAUGCGGAACUGGACAAUCGCCUGGAAGC
CGCCAUCGAUGCGGAACUGGACAAUCGCCUGGAAGCGGAGU
CGCGCGGCGAUCGCGGCCGAACUGAAGGCGCAAAAUGCUGU
UCCAGGCGUUGGCCGAGGAGACCGGCGGUUGCGUAUCCGAU
GCGACCAGCACCCGGAACGGACCGUGGUGGUCUAUGCGAAC
GACCGUGGUGGUCUAUGCGAACACCUCCGCGGCGGUGAAGG
UGCGCGGUGGAGAUCGUCGAACACCUGAUGGACAACGGCGA
GAUCGUCGAACACCUGAUGGACAACGGCGAGCCCAUCCUCU
GCCCAUCCUCUGGGCGCCGGACCAGCACCUGGGACGCUACA
CAAGGCCAAGCAGCUGGAAGACAUGAAGGCGCUCUACCCGG
AGUUGAUCAAGGCCGCGCAGACCCUGCCGAACAAGACCUUC
GGCCGCGCAGACCCUGCCGAACAAGACCUUCAUCGUCGCCA
CGCAGACCCUGCCGAACAAGACCUUCAUCGUCGCCACCGAU
GAUGCAGCAGUUGUGCCCGGACAAGGAUUUCAUCGAGGCCC
CUGCCCGUGGAUGGCGAUGAACACGCUCGAGCGGACCCUGG
CGAUGAACACGCUCGAGCGGACCCUGGCCUGCCUGCGCGAG
AGCAGCUGGCGCAGAUGAAGACCUAUUCCUUCAAGGUCAAU
CAAGGUCAAUGAAGUGCUGAACAAGCUGUUCGACGAUGCCG
CGCCUGGCCCGGCACCUGGGACUGUGGCACGACCCUCUGUU
CUUCGCCGCGUUGAGCAUGGACCUGGACAGCCACAAGGCGC
CGCGUUGAGCAUGGACCUGGACAGCCACAAGGCGCUCUACG
CUGAAGAUAUUCCAGUCCGAACUGUUCCAGCGCAUCAGCGA
CGACAGCGUCGCCGACUGGGACAGCGCGCGGCGUAUCGUCG
GCGUCUGGAUAUCGUGGUGAACAACGCUGGCAUCCUGCGCG
CCGACUCGAUUCCGGCCGAAACCCCGGAGCAGAAGGCCCGC
UUCGCCGCGCGUCACCACGAACUCUUCCUGAUGAGCCAGAG
UGCAUAGCGAGCACGGCUGGACCCCGGAGAGCAUCGCCGAG
GUUGCGCGGCAGCUUCAUGGACCUGGCGCGCAGCCCGGACG
CGUUUGUCGCUACCGGGCAAACCGACUAAAACGAGCGGAAA
ACUAAAACGAGCGGAAACGAACAGCCAGGAGAACCUCACAU
GGAAACGAACAGCCAGGAGAACCUCACAUGAUCGACGGAUU
GCCAAGGUCGAGCGCGCCGAACAGGCGUUCCGCGCCUGGCG
CCGGCGCCGCGCCGUGGUGAACUGGUGCGGCUGUUCGGCGA
UUGCGUCGGCACAAGGCCGAACUCGGCGAACUGGUGUCCUG
CACAAGGCCGAACUCGGCGAACUGGUGUCCUGGGAGGCGGG
CCGGCCACCACAUGCGCGAGACCUGGCACCCGCUGGGCGUG
UCUGGAAGCCUUCGGAGAAGACCCCCCUCACCGCACUGGCC
UUCGCUCGCUGCAUCCUCGAACUGGGCGGCAACAACGCGAU
GCCAUCGUCGAGAUGCCGGGACAGACCGAAGUGGUGCGCAC
CCGAAGUGGUGCGCACGGAGACCUUCGCACCGAUCCUGUAC
CGACGAGGCCCUGCGCCUGAACAACGAGGUUCCCCAGGGAC
AACAACGAGGUUCCCCAGGGACUGUCGUCGUGCAUCUUCAC
ACCGACCUGCGCGAGGCGGAACUGUUCCAGGGCGCGGCGGG
CGUUCGGCGGCGAGAAAGAGACCGGCGGCGGUCGCGAGUCC
AGGCCUACAUGCGACGGCAGACCAACACCGUCAACUAUUCC
AUUGGGGUGACGCAGCUCGAACUGGCCGGCAUCGUCGGCGU
GCGCCAUCAGCCGCUGGAAGACCCAGGGCUUGCGGGUGGAC
GACCCAGGGCUUGCGGGUGGACAGCAAGACCGGCGAGCUGG
GCUUGCGGGUGGACAGCAAGACCGGCGAGCUGGCUCUGCUG
GUUCGGCGGGCAGCAGGAGGACAUGCGCCACUUCCUGCGCA
GAGCCGCUGGCACUGAUGGGACAGGUGCAGGGCCUGGUUCA
GACUACCGCGCUCCCCAGGAACUGGGAAGUGCCAUGCGCAG
CGGGCUGCGCUGGCUGCGGAACUGCGCGAGCAGCAGGAAAG
UUGCGGGCACAGUUCGCCGAACUGGCGGGAAAGAUCUUCGA
GCCGACGCGCAGCGUAUCGAACUGCUGUUCUCCGGCCGCCG
CCGCCGGGUGGUGAUCAAGAACAACCUCGAUGCCGCCUCCG
CUCCCGUGGAGGCCCCGCAGACCCGCGCCGCUACUGGUACC
GCCGAAGCCGAGGCGCCGAAACUCGACCUGAGCCGCUUCAG
GCCAGCGGCUCCGGCUCCGGACACCAGCCACCUGCGCCUGC
CAGCCACCUGCGCCUGCAGGACUGAGGCGGGCAGCGGCCUG
CUGAUCUGCGUGGAGCUGGAACUGCCUUCCGAGCAGGCGAU
CCCUUGAUAUUCCGCCGCGAACUCUAUGCCAGCGUGUCCUU
UUCCAAUGAGCAUCACGAGGACCGCUUUACCCCUGAUUCUG
UGGGUGCACGGUGCCGGCGAACAGGUCGCGCCGCCGCCUCC
CUCCCGUCGUCAAGGAAGAAACCAUUGUCGUGCGCGACCUG
GCGCGCGAAUGCCGUUGCGAACUAUCUGAUCGAUGCCGGGG
AGCCGGUCGCCGACAACAAGACUCGCGAAGGGCGGGCCGAG
UCCGUUCGCCUAUCCGCUGAACUGGCUGUUGUCGAUAGCCG
AACCGUGAAGGUGCAGGCGAACUCGGUGAUGCGCCUGCCCA
AGCGUCCUGCGCAUCGAGGAACUGCACAUGGCGAAGAACGC
GAAAAGAUUCGUUCCGACGAACAGUUGCGCAGCGCCUAUGC
UCCGCGACUGGGAACGGCAGACACCGGCGCGCGACCGUUUC
UGGCUGGUUACUCCGGAAGGACAUCCGUUCUGGUCGCUGGG
UGACCGCCGACGGCAGCCGGACCUACGUCGAAGGACGCGAG
CGCGAGCCGAUGUUCGCCGAACUGCCGGCGGAGGGUGAGCC
AACGGACCCCGACGUAUGAAACUGCUUAAGACCUCGACGCU
GACGUAUGAAACUGCUUAAGACCUCGACGCUUCUUCUCUGC
CCGGCUGCAGCUAUUUCCAGACCCAGGACGCUUCCUCGCAG
CCGUUCGGCAAGGACGACGGACAGACCGUCGCCAAGCAGGC
GUCGCCAAGCAGGCCACGGAACAGAAGGCCGAAGCCGAGCA
UUCCGACAUGCCGCGCGCGGACAACGCCAGCGCCGCCGGCC
CGCCGCCGGCCGCGCCCAGAACCGUCGCGUCGAAGUGCUCU
GCUGGAACGGCUGCUCGCGGACACCGAGCGGCGUUUCGCCG
CCUGAAUCCUCCAUGUUCGAACUGGAUUCGACGCUGGCGCA
CGGGGUGCGGCCAGGGGUGAACCUGCCGUUGCUGCACGCCG
GCAGCGGAAAUGCUCAUGGAACAGCGCCAGAUGCAGGACGA
GCGCUGGCGGCCGAUGCCGAACACCUGGGGCUGGCCAUGCA
CGCCAGGCGGUCUUCCUGGAACUGCCCGAGCAUGCCGAUCC
CGCCGCACGCGACCUGCUGGACUAUGCGCGCAGCCGGUUGC
CGGGUCGUGACCCUGGACGGACACCGCCUCGCCAGCCUGCU
UUCGUGCCGCCGACCCCGGGACCGAUCGCCGCGGCCGGCAA
CUGGCUGCCGACGGCGAGGAACUGGCGCCCGGCGGCGCCGC
CAGAAGGGCGCCAGCGCCGAACAGGUGGCGCAACUGGAUGC
CGCGGCGACCCUUGGCGAGGACUUCAGCCGGGUGCCGGGCG
AGGAAGCCCGUACCGUGCAGACUGUACGCAUGGGCACCAUC
UCAAGAUCGAAGGCACCAAGACCCCGAUCGGUUCCAUCGCC
CCGCGCUGUUCCUCGGCGAAACCCUCAACGGCCCGCAGAUG
GGGUCGGCGGCUCCAGCGGAACCAACCUGAUCGGCGCCCUG
AGGCAGGGCUAUGCGCUGGAACCCCUGGUCGAGGCGCUGGC
UGGCCGGCGCGUACUGGUGGACCGGCUGUGGCCGCGCGGCA
CUCUUCGACAGCUUCCGCGAACACUACCGCGCCGAGUUGCA
GAGUUGCAGGCGCACCCGGAACAUUGGUGGGGCCUGCUCGA
ACCGACUGCCCGAGCACGAGACCGGCUGGCUGGCCGAACAC
GAGACCGGCUGGCUGGCCGAACACCUGGGCGGCGCCGAGGA
GUGCCCGACCGCGACGCCGAACUCAAGCGGCGACUGGAGGA
UUCAAAGUGAUCAUCGCCGGACAGGGACGCGGCCAGCCCGC
CCAGCCCGCGACCUCGCUGAACCAGGCCCUGGCCGGACUCG
CUGAACCAGGCCCUGGCCGGACUCGCCGAUUCGGUGAAGCG
GGCGCUGAGCCGGACGUUGAACAACCCGUGGCUGGAAAUCU
GCAACCAACUGGAGGGUGAGACCGCCCUGGCCGACGCCGUU
GACGCCGUUUCCCUGUUCGAACUGGCCAACCGCGACGACAC
GUCGGUCUGCGUGACCCAGGACCUGGCGUCGUGCUACGCCA
GCAUCGAGGUGUGCGACGAGACCCUGGCGCGGAUCGACCCG
GCGCGUGGCGAUCCUGCUGAACCUGGGGCGCGCGGAACAGG
CUGAACCUGGGGCGCGCGGAACAGGCGCUGGCCCUGAUCGG
GGUCGAGGGCGCGGAGUGGAACAACAUCAGCCAGCCACGGC
GAAGUCAAGCUGGCCGAGAAACUCAACGACUGGCCGGAGCU
GCCGCAGUCGGUGCAGUGGGACCAGAUGACCGCCGCCAGCG
GAGUUCGCCGCCGGCGACGGACCGAUCGAGGAAGACUGGGG
CGACGGACCGAUCGAGGAAGACUGGGGCUGGGUGAUCGUCC
GCCUGACGCCGAUCGGCAAGACCUCCUGGGUGCAGUCCUCG
CGGCACUGUGGGUCAGCAAGACCGGUCUGUCCGCCCAGGAC
GACCGGUCUGUCCGCCCAGGACAUGAACCUGACCACCAUUU
UCUGUCCGCCCAGGACAUGAACCUGACCACCAUUUCCAACA
CGACCGCGCGGAGUUCCAGGACCUGCUGUACCAGAUCCGGC
GGGCGGCCAGUCGACCCAGGACAGCGAGCUGCCUUCGGGCC
UCACCCCGGGCAGCCUGCAGACCACCGAGCAGCCGCUGGAC
GACCACCGAGCAGCCGCUGGACAUGGCGGUCAACGGGCGCG
CGACGGCAGCUUCCACCUGAACUCCGACGGGCAGAUCGUCA
CGAUCGUGGUGCCCAACGAGACCCAGACCUUCACCGUCGGC
UGGUGCCCAACGAGACCCAGACCUUCACCGUCGGCCAGGAC
AGGUGAUCGGCAACAUCCAGACCGCCGACUUCAUCAACCCG
GCAACAACCUGUUCCUGGAAACCGGCUCCAGCGGCGCGCCC
CCUCGGCACGGUUGCCCAGAACACCCUGGAAAACUCCAACG
UGCCCAGAACACCCUGGAAAACUCCAACGUCAACGUGGUCG
CGAGAAGUGGAUGACCCUGAACACCGGCAACGAGCUGGUGC
CCAGCAUCCAGGGCGUGCGGACCAACCAGUUGAUCGGCUAU
UGAGCGGCAGCGGCGACCAGACCACGCAGACGCCGUUCACC
AGACGCCGUUCACCCUGCAGACCUUCAACAACAUGCUGGCG
GGGCAACAGCCUGACGCUGAACCUCAACCGCCCGGACUUCA
GCUGAACCUCAACCGCCCGGACUUCACCACUGCCAAGCGCA
AUCGUCGACCGCAUCAACGAACUGCUCGGUCCGGGCGUCGC
CAGCGCGCCGCUCGACCCGAACCAGCGGGUCGACUACCUGU
CUACCUGUCGAUCCUGGAGAACCUCGACGUGCAGCCGGGCG
GACCGUGAGCAUCACCGAGGACCCGAUCGUCAGCCAGCCCG
GUGCCUUCUCCAACGGCCAGACCGCGGUGGUGCCGCGCUCG
GGGUGAACGCCGAGGAGGAGACCAAGCCGAUGUUCAAGUUC
CUCCAGGGGCAACGGCGAAAACCCGUUCGCCCGGGUCGCCG
GAUGCAGAGCCUGGGCCAGGACAGCUACCUGCCGGCGCAGA
UGCCCUGACCUCGCAGGUGAACAAUCUCAGCCAGAGCGUGG
CGUCCGGCUGCUUCAGCUGAACCAGGAGCAGGCGCUCAACA
GGGCAUCACGGCAGCGAAGAACAGCCUGCAGCAGGAGGAGA
ACAGCCUGCAGCAGGAGGAGACCAUCCUCAAUUCGGUCGGC
CGGCGGCCUCGACGCCUCGGACAAGAACGCGCUGGCCACCG
AAGAACGCGCUGGCCACCGAACUGGCGCAGCGCGAGGACGA
CUGGCGCAGCGCGAGGACGAACUGCUGAACCUGCUCAACAG
GCGCGAGGACGAACUGCUGAACCUGCUCAACAGCCGCGACG
CCACUUCACCGACGCCAAGAACUACGUGGUCUACGACCUCA
AGAUCGACGACAACGCCCAGACCAGCGACUUCAUCACCUUC
CAGUAUCAAGCGCCAGCCGGACCAGGAAAAGCGCAGCUUGC
CUUGCUCAAUACCGUGUCGGACUUGCGCAAGGCCCUGCUCA
GGCCCUGCUCAGCGCCGAGGACACGCCGGCUGGAAACCUGG
CGAGGACACGCCGGCUGGAAACCUGGCUAUCCGCGACGCGG
GGUGGCGAUCUCCAACCUGGACUCUUCGAACUCGCAGAUCC
CUCCAACCUGGACUCUUCGAACUCGCAGAUCCUCACGGGCC
ACGUCGCCGAAUCGACGGAAACCUUCAUCGACGACGUGACC
CUCGCAGAUCCAGGAUCUGGACUACCCUGAAGCGCUGUCAC
GGCUACGGAAUGACCGACAAACAACGGAUAAAGGGCAGGCC
GAGUUCGACGAUGUAUCAGGACCAGCAGCCGGAACUGGUCG
UAUCAGGACCAGCAGCCGGAACUGGUCGAGGAGCGCGAUCG
GAGCGCGAUCGGCGCGAGAAACUGCGCGUCGCUCCGGGACU
AAACUGCGCGUCGCUCCGGGACUCGCCCUCGGUAUGGCCCG
GACCUGCUGCUGGUCUCGGGACUACUCAUCUAUCUCAACGA
AACGACAGCGACUGCCAGGAACUGUUGCGCCAGGCGCUGCA
GGGCGGAUCUACCUGCGCGAACCGGUAGCCGUGGAACAGCG
CGCGAACCGGUAGCCGUGGAACAGCGCCUGACCCUGGAUCG
GAUCGCUUCUUUUCGAAGGAACUUGAACACGAGUAUUCGGC
UUCUUUUCGAAGGAACUUGAACACGAGUAUUCGGCGGUCUA
GUCUAUCGCACCGUCGCCGAACUCAAGGACAUGCUCGUACA
CACCGUCGCCGAACUCAAGGACAUGCUCGUACAGGCCGGCG
GCCUGCGAUUCUCGAAGAGGACUGCCUGUUCGCCGAAGCGC
CGCUGGAAAAGCGUGUGGAGACCCGCCAGUACUUCAUGAUC
ACUGCUUCGACCUGGAUGGAACCCUGACCCGUCAGGAACUG
GGAACCCUGACCCGUCAGGAACUGUUGCCGCUGAUCGCGUC
AUCCUGCUGUUCUCCCGCGAACAGCGGAUCGCCCGCUGGGC
AACGCCUGGCGCGAUAUCGGACUGGAGUUCGCCGACGACGA
GGCCCUUACAGUCAACACGAACAUUGCUUCCCUGAACACUC
CACGAACAUUGCUUCCCUGAACACUCAGCGCAACCUGAAUG
ACGGCAUCUCCCUGGCGCAGACCGCUGAAGGUGCCCUGCAG
GUCGCUGCGCAACAGGCCGAACUGACCCGUAUCUCCGAUAC
UCGGUUCCAACGCCUACGAGACCAUUGACAUCAGCCUGCAG
CGGUGGCGGUCAGGUGAAGAACAUCGCCAUCGCCGCCGGCG
GAUGGACGGUGCGAUCCCGAACCUGUCGGCUCGUGCCCGUA
CGUGACCGGUGGUUCGCUGAACUUCGACGUAACCGUUGGCA
GGAUCUGGCCGACCAACUGAACUCCAACUCGUCGAAGCUGG
ACGUCAAGUUCGGUGCGCAGACCGGUACCGCUACUGCCGGU
GACCGGCUACGUGCAACUGAACUCGCCGACCGCCUACUCGG
UGACCUCGGUGCUGUUCAGAACCGCUUCAAGAACACUAUCG
UGUUCAGAACCGCUUCAAGAACACUAUCGACAACCUGACCA
CGCUCGUAGCCGCAUCAAGGACACCGACUUCGCUGCCGAAA
ACACCGACUUCGCUGCCGAAACCGCGGCGCUGUCGAAGAAC
AACCGCGGCGCUGUCGAAGAACCAGGUGCUGCAACAGGCCG
CUUCCCUUUCUACGUUCAAGACCGGCAGGGCCCCGGAGGCC
GCAGCGGAUGGCAGCGGCAAACCGUUGCCGGAAGUGACGGC
GAGCGUCAAGCGCAACUUGAACUUCAGCAUCGACGACUCCU
CCUUCCGAAGAAGUACUAAAACUUGCCGCCCGGCUCGACGA
UACACAGUGUCCUGUUCGAAACCCGCGCCUGACGCGCGGGU
CGAUUACACCGAUCUGGUGAACAAGAUGGUGAACCUGGAGG
UCUGGUGAACAAGAUGGUGAACCUGGAGGGCGCGGCUAAGA
ACCUGGAGGGCGCGGCUAAGACCAACCAGCUCGCCACCCUG
AGCUCGCCACCCUGGAGAAGACCACCACUACUCGUCUCACU
GACGGCGCUCACGGCGCUGAACAGCAAUGCUGUGUUCAUGG
CGCCAAGUCUUCCAACGAAGACAUUCUCAAGGCGAGCGCCA
GUUCAACAGCGGUACGCUGAACAUCUCCGUCGGCGACACCA
UGGUGCUGAGCAGCACCAAGACCGGCGACGGCAAGGACAUC
CAAGACCGGCGACGGCAAGGACAUCAAGGUCGAGGUCAGCG
GGACGAUGCCGGGGUGAAGGACAACGUCAAGAAGUUCGUCG
CUCACCAAGUUCAUCAACGAACAGACCGUGGUGACCAAGGU
GGUGACCAAGGUCGGCGAAGACAAGAAUCCGGUCACUGGUG
GUCAACACCAUGCGCAGCGAACUGAUCGCCUCCAACGAGAA
GCACCACGACCUUGCAGAAGACCCUCAGCAACGUCGACACG
CUGGCGGCGCUGCAGGAGAAACUGACCACUCAGUUCAACCU
GCGUCAGAAGAGCAUCACGGACAACCUCGCCAGCCUGCCUU
CUUACGGCAGCGGCAAGAAGACCUGAUUCGCUGGCUGGCGG
CGGCCUUCGCGAAGCGCUGGACAGCGAGCGUGGUGGCGAGC
CCACGCAACAACUGGAUGAAACCCGACUCGCCCUGGCCGAU
CAUCGCCGCGACCCACAAGAACCUCGAGAAGAUGAUCGAGG
GGACGGCACUUUCCGCGAAGACCUCUACUACCGCCUCAACG
GCUGCGCGAGCGGGUGGAAGACAUCGCCCUGCUGCUCAACG
AUCGCCCUGCUGCUCAACGAACUGAUCUCGCGGAUGGAGCA
UGGCCGGGCAACGUCCGCGAACUGGCGAACCUGGUGGAGCG
CAACGUCCGCGAACUGGCGAACCUGGUGGAGCGCCUGGCGA
GGGGUGAUCGGGGUCGGCGAACUGCCGAAGAAAUUCCGCCA
GCUGCCGGCCGAAGGCCUGGACCUCAAGGACUACCUGGCCA
CGAAGGCCUGGACCUCAAGGACUACCUGGCCAACCUCGAGC
GAGCGGGUCGGUGCGCGCAAACCGAUCAACCUGGAUAUCCG
GGCGGGGCGUUUCCGCGAGGACCUCUACUAUCGCCUGUCGG
GAAGCCAUGGCCAAGGCCAAACCGGUUCAGGCGCCGGCCGA
AAUGCUCUCCCAGGCCGUGGACAAGGUGAACGAGACCCAGC
CCGUGGACAAGGUGAACGAGACCCAGCAGGCCUCCACCGCG
GCUGGUCCAGGCCUACCAAGACAUCAUGCAGAUGCCGGUCU
CUGAAGAAAUCCUUCCCGGGACUGUCGUUCCUCGACAACCU
GCUCUGGUCCCAGCAGCCGGACUACAAGCCGCUCUAUGGCA
CCUCAACGGGGUCGACGCGAACCGUGUGGUGGAAGCGCUGA
GGAAGCGCUGACCGCGGCGGACAUUCCCUACAAGGUCGAAC
GACAUUCCCUACAAGGUCGAACCCAACUCCGGCGCGCUGCU
UUCGAGAUCCUCGACAAGGAACAGGCGCUGGGCACCAGCCA
GCGCACCGUGUCGAGCCUGAACAACGUCAAGGCCGCCCGCG
CACCAGUGUGCCGGAGCUGGACAAGUCGCAGGUCACCGUGG
CUGCUCUCCGACCAGCAGGAACUCUCCGAGCUGACCAUGGC
CUCGGAGAUGUACAACCCGGACCAGCCGGCCCUGCGCAGCG
CGUGCCGGGGGCGCUGUCGAACCAGCCCCCGGGCCCGGCCA
UGAAGGACGCCAACGGCCAGACCAUCAUCGAUCCGAAGACC
AGACCAUCAUCGAUCCGAAGACCGGCAAGCCGGAGCUGGCG
CGACCGACAAGCGCGACCAGACCACCCGCAACUACGAACUG
CAGACCACCCGCAACUACGAACUGGACCGCUCGAUCAGCUA
CACCCGCAACUACGAACUGGACCGCUCGAUCAGCUACACCA
AGAUGAAGGUCGACGCGAAGACCGGCGAGGUCAGCCACCAG
CAGCCCUGGAGCGCCGACGAACUGGCGCGCUUCACCCGCCU
CUCGCAGCCGUGGUUCUGGGACAUCGUCAAGCAGGUGCUCG
CAGGUGCUGCGGCACAUGGGACCGAAAGAGGUGCAGCGGGU
AUGCGCAACGUGCAUCGCGAACAGGUCGAGCAGGUGAUGGG
UCGAAGUGGUCGGCGACCAGACCAGCCUCGGCGUCGGUGCC
CACCCAGGCCCUCGGCGAGGACAAGGCCAACAACCUGAUCG
CGGCAGCACCAGCGGCCUGGACAGCCUGAAGUGGAUGGAGC
GCCGACGUGAUCCGUUACGAACACCCGCAGAUCCAGGCCAU
CCUGCGCGUCUCCUCGCUGAACACCGUGCAGCCCUCGGCGC
CAGCCCUCGGCGCUGAAGGAACUCAACCUGAUCCUGGAGAA
CGGGGUCAAGCGCGCGGCGGACAUCAUGAACUACCUCGACA
GCGCGCGGCGGACAUCAUGAACUACCUCGACAGCUCCAUCG
GAUCCGCGAGGUCGACGAAGACCUGUCCGGACAGAUCGAGG
GUCGACGAAGACCUGUCCGGACAGAUCGAGGACCUGAUGUU
CCUGUCCGGACAGAUCGAGGACCUGAUGUUCGUCUUCGACA
CCGCGAGAAGGUCUUCAAGAACAUGUCCAAGCGUGCCGCCG
GACAAAGACAAUCCCAGCGAACUGAUCCGCGGCAAGGACGU
GCGGGUCGUGCCGCUGCCGGACACCGGGCGCCUGCCGAUGG
GGGCGGGAUGCGCGCCGAAGACUGGGUGCCGAUGGACGGCC
AAGCGCCACCCGAUCAGCGAACCUCUCGACGUCGGCAUCCG
GCUGGCGCAACCCGCGCUGGACUGGAGCAUCGAGGCAUGGG
AGGUCGGCGCCAGCGGGCGGACCCUGGCGCGUCUGUUCACC
CGCGUCUGUUCACCGAGCAGACCGGCCUGGGUUUCUCCCGC
UGGGUUUCUCCCGCUGGCGAACCCAGGCGCGCUUGUUCGAA
GAUCGAUGGCCUGGAAUGGGACCUGGACGAGGAUGGCAGCG
GCGCCUGAUGAAGGCGCUGGACCAGCACGGCCCGCUGCUGC
GGCCGUCGCCUUCCUGCCGGACAACCAGGGCAUAUUGGUCA
CGUUUCGUCAGUCCCGAGGGACAGUUGUCGGCGCCGCUGGA
UUCGCCAGCGGCCAGGGGGGACUGCUCGACGUCGCCUUGUC
GUCGCCGGGGUUCGCCGAGGACCGGCUGGUCUACCUGACCU
ACGUGGCCGGUUAUCGGCGGACAAGCGACGGCUGGAGGGCU
GUUCAUCGCCCUCGGCGAGAACAACCAGCGCAGCACCUCGC
CCAGCGCAGCACCUCGCAGGACCUGGACAAGUUGCAGGGCA
CAGCACCUCGCAGGACCUGGACAAGUUGCAGGGCAAGAUCG
GGACGGCGGCGUUCCCAAGGACAAUCCCUUCGUCGGCCGUG
GCGCCGCGCUGAAUCCCUGGACCGGCCGGCUCUGGACCCAC
CCUGGACCGGCCGGCUCUGGACCCACGAGCACGGCCCGCGC
CAUACCCCAGGCCGGCGGGAACUACGGCUGGCCGCUGGCGA
GCGCAGCCGGUGCCGUCCGAACUGUUCGGCAGCGAGGAGCU
UGAUCGACGACAUGUUCGAAACCAUGCAUCACGUCGGCGGG
GCCGCCGACCAUCCUGCUGAACCCGCGGGUCACCCCGCUGG
GGCCUACGAGCCGAAGCCGGACAAGGCGGCGGCGAACCACU
GCCGGACAAGGCGGCGGCGAACCACUACCUGAACAAGAAGC
GGCGGCGAACCACUACCUGAACAAGAAGCCGGGCUUCUAUC
GAGGAAGCCUUCGUCGACGAACUGCGCCGAGUCCUCGGCAU
UUGCCUGGCCGAUAUCGAAGACUCGGUGGAAAAAGGCAUCC
GCCGAUUCCCGGCGACGCGGACAACAUGAGCUUCCAGCGGA
UCUGCCAUCCGGAGGUGGAAACCCUGGAAUUGCAGGGCUAC
UACAUGGGCGAGCGCGACGGACUGGUGCGGGUCUGGCCGCA
CGGCGGGCUGGUCGGCGAAAACAUCGCCGCCGGCCAGGACG
CGCCGGCCAGGACGGGGUGGACAAGGUGGUCGACGGCUGGC
GCCGUGCUUGAAUUUAAAAAACUAACGGAACACCCAAGCGG
GAAUUUAAAAAACUAACGGAACACCCAAGCGGCUCAGACCU
GGAACACCCAAGCGGCUCAGACCUUCUUUACUACCCCAACG
CUACGCGCGGAUCGCCGUGGACUUCGACGGCGACGGUCGCC
AAGGCUGGCUGGCGCACGGGACAGCCGUGGGGCUAUGAAGU
ACACCAUGAAAGCACUCAAGACUCUCUUCAUCGCCACCGCC
UCGGCCUGACCUGGGGCGAGACCAGCAACAACAUCCAGAAA
CCAGAAAUCCAAGUCGCUGAACCGCAACCUGAACAGCCCGA
GUCGCUGAACCGCAACCUGAACAGCCCGAACCUCGACAAGG
CCGCAACCUGAACAGCCCGAACCUCGACAAGGUGAUCGACA
CUACUACGCGACCUACGAGAACAUCUCCGACACCAGCAGCG
CAACAAGCUGCGCCAGCAGAACCUGCUCGGCAGCUACGACG
CUCGGCCUGGUCAAGCUGGAACAGGACGGCAAGGGCUUCAA
CAACAAGCUGGGCUCCCUGGACCUGCACAGCAGCUCGCAAU
AUCCGGAGGAACCUCAUGAAACUGCUGGUAGUGGAAGACGA
CUCUAUACCCGCCUGGGUGAACAGGGGCACGUGGUGGACGC
GCCGGGCAUGAGCGGCCUGGACCUGAUCCGCGAGCUGCGUU
CGCCCGCGGCAACUGGCAGGACAAGGUCGAAGGCCUGGCCG
AAGCCGUUCCAGUUCGAGGAACUGGAAGCGCGCCUGAACGC
CCCCCUGGUCCUCGACCUGAACCGCAAGCAGGCGCUGGUCG
GCCAAGGAACGCCUGAUGGAACAGCUCUAUCCCGACGACGA
CUUCGGCAUCGCCCUGGAGAACACCAUCGAGCAGCGCCUGG
CGGGUUGAGUUCCGAGCUGGACCAGAUCGAAUCCGGCGAGC
CUGUUGCGCAGCGAGCACAAACAGCGCGAGCGCUACCGCCA
AACUGGCGCCGCUGGUGGAGACCCUGUGCGACGCGCUGGAC
GACCCUGUGCGACGCGCUGGACAAGGUCUAUCGCGACAAGC
GCGGGUAAGCCUGCAGCGGGACUUCUCGCCGUCCUUCAGCG
GAGCGCGGCGCGCUGCUGGAACUGCUCGGCAACCUGCUGGA
GGUCCCGGAGUGCCUGCCGAACAGCGCGCACGAAUCAUCCG
CGGCCUGGCCGUGGCGCUGGACAUCAUCGAGAGCUACGACG
AUCGAGAGCUACGACGGCGAACUGAGCCUGGACGAUUCCGA
CACGCUGACGCGCGACGCGGACAACCGUCCGGUGCGGAUGA
AGAUCCGCACCCUGGCGGAAACCCUGCACGAGGAAAAGGAA
CGGCCGCGUGACCUUCAUGAACCCGGUGGCCGAGGCGAUGA
ACCUCGCGCAGCACCAGCGAACUGAUGAGCCAGGCCGACGU
UACCUGCUGGAUCGCAUCGAACACUCGCCGCUGAGGCCGGA
CAGCUUCGUCCGCAACCUGGACAAGAGCCCGGUGGACCAGG
CCUGGACAAGAGCCCGGUGGACCAGGCCAUCGUCGACUCCA
GGCCAGCCAUGCCUACCUGAACCGCAACAAGCGUUCCAUCG
GAAUACGACAUCGUCCUCGAACAGUUCCGUCCGGGGGUGAU
GUUCCGUCCGGGGGUGAUGGACAAGCUCGGCGUCGGCUACG
CGAGGCGCUGAAGGCGGCGAACCCGCGGCUGAUCUACGUGG
CCAUCACCGGCUACGGCCAGACCGGGCCGUACCGCGAGCGC
CGGUCAUCCACCGGCAGCAGACCGGCGAGGGGCAGUUCGUC
UUCUCGGUGGGCAGCCUGGAACCGCAGUUCAUGCAGCAAUU
GCCGCCAUCGGCCGCCCGGAACUGGCCGCCCGCGGCCUGUC
GUACCACAUCGUCGAGAAGGACACCUACUCGGUGGUCAAGG
AGAAGAUCCCGGAAGGCAAGACCACCUGCUCGCUGUGCUCG
AUCGCGACGACAUCCUCGAGACCUUCUUCCUCAACAUGUUC
UCAACAUGUUCUACGGCGGAACCCUGAAGGCCAUGCCGCCG
AGCAUGGCGCUUGUCGAGGAACCGACGAUUUCCACGCGAAG
AUUUCCACGCGAAGCGGUGAACUGGCCUGGUUGGUGGACUG
UGAACUGGCCUGGUUGGUGGACUGCCUGGCGCCGAUUUUCG
UGCCUGCUCGGCGCGAUGGAACUCGGCGAAGUCGUCGCCGA
CGCUGCUGAUCCAUGGCGAGACCGGCACCGGCAAGGAACUG
GAGACCGGCACCGGCAAGGAACUGUUCGCCCGUCGCGCCCA
CGGUCCGAUGAUCAGCCUGAACUGCGCAGCGAUUCCCGAGA
CGCUUUCACCGGCGCCGAGAACCGCAAGGGCAUGUUCGCCC
CGAGGGACGCCUGCGCGAGGACCUGUACUACCGUCUGGACG
GAGCGCCCCGGCGAUGUGGAACUGCUGGCACGGGCGUUCGU
CGAGGCCGCGCUCUCGAUGAACAGCGCGGCGGUCGGAGGCC
UGUUGAGGACGAAGGGGCGGACAAUUCAUCGGCUGGUACGC
AUCCUCGAGCGCGCUUUCGAACUGAUCGGUACGCCGUACCG
CUGCCGCGCUCCACCCGCGAACUCAUCGAUAUGGACGUACC
CGGCGGCGGGGUGCGGGUGGACAGCCUGGACUCCAGCUACU
GGUGCGGGUGGACAGCCUGGACUCCAGCUACUGGAGCCUGA
GAAGCCAAGCGGGUGCUCGAACCCGGCUACAAGGAUGCCCU
CGCCGGCGCGCAACUGAUGAACUGGUUCAGCGUCGGCUGCG
GGGUAUCGACGUGCAACUGAACAUCGUCGAGGAACGCACCA
CAUGAGCAUCGAGCUGGCGGACAUCUCCGGCAUCCCGCUGU
CCUCGACGUUCAUCCGCUGAACAAGCCGGAAGUGAUGAUCU
GACUGUCCGGAACGCCACGAACACCUGCUGCAACGGGUCAC
GCCGGUCCCGCCGAAUUCGAACCUGGCGGCGGACUGGCCGU
GAAUUCGAACCUGGCGGCGGACUGGCCGUGGGCCCGCACCC
ACCCGCACAUCGGCCUGCAGACCUUUACCUGGAUGAUCCAG
GAGCAUUUCGCGGUGAACGAACUGGCCUACCUGGGCGACGG
GGAGAUCUUCAUGUGGUGGAACUUCGUCGGCCACAGCAAGG
AGUCGUGCUGAAGGCGCCGGACAGUGCCCACUACAGUAUCA
UCCGCCGCUUCCUUCCGGAAACCUGGAUCUACCGCCAGGCG
AGCGGGGCAUUCGCCUGAAGACCGGCGAGGUGCUGGAGGCG
CGGCGAGGUGCUGGAGGCGGACAUCAUCGUCACCGCCACCG
CAUGCUGCGCGACCUGCCGAACCUGGCGGCGGUGGUCGGCU
CAGUUGGACGCUCAAGGCGGACCUCUCCAGCGAAUACUUCU
CUGCGCGCGGCUGGCCAAGGACCCGGUAUGGGGCGAGCCCU
GCCCAUCGCUGGCUGCGCGAACUCAUCGCCGCCUCGGUGUA
ACCGACCAGGCGCUCGCCGAACUCGGCGCGGAACGCCGGGU
CUCGAAGAAGCGCCGCCGGGACUGCGCUGUCGCCGGCUGUU
AAGUUCUACGGUAUCGCCGGACCCAGCUACAACCUCGGCGU
GAACGAGGUGACCCUCAAGGACCUGCCCAUCGUCGGCGGCA
CUACGUGCCGGUGGUCAAGGACAUCGGUGUCUCGCUGCCGA
UGUCUCGCUGCCGACGCUGGACCUGCACUUCGACAGCAAGC
CGAUGCGUAUACCCAGGUAGACAACUUCCUGCAUGCCUAUG
GCGGAGCAGAUCCUCCGCGAACAGGCGUCUUGGCAGAAAGC
UCCUAUUCGUUCCUGACCAAACCGAACGACUUCUUCAAUAC
ACGGCAACUACGGACGCCAGACCCUGACCCACGAGAUCGGC
CGACGCUACCUACGCCGAGGACACCCGCGCCUAUUCGGUGA
GAGCUACUGGGAAGAGCAGAACACCGGCCAGGACUUCAAGG
AGAGCAGAACACCGGCCAGGACUUCAAGGGCGCCUAUUCCU
CGGCGGCAACGACACCCUGGACUUCUCCGGCUUCAGCCAGA
CUUCUCCGGCUUCAGCCAGAACCAGAAGAUCAACCUCAACG
CUACGGCGGCCUCGGCGCGGACCAGCUGUGGGGUGGCGCGG
CGACUUCGUCAGCGGCCAGGACAAGAUCGACCUGUCCGGGC
CCGAUCUCGCCGGGCAAUGGACCCUGCAGCAGGACGAGGCG
GCCCUGGCGGCGAUGGUCGAACUGCUCGCCGGUCCGCUGAU
UGCUGUGCAACGAGACGGAAACCCACCACCUGUUCAACCUC
GGCGGAGAUCCCCGAGGAAGACCGCAACUGCAUCUACCUGG
UGGCAACCCCUCGGCGGCAGACCUGGCGCGGCGUUUCGGCG
CCUGGUGGCGGCACUGGAGAACAACCAACUGGCCGGCGCGG
GAGCGCCAACGUCCCGACGGACAUCGUCUUCAGCUUCACCG
AUCGUCUUCAGCUUCACCGGACUGAUGCAGCGCGGCGGCGG
CGGCGUGCGGCUGUUCCAGGACCCGCUGGCGAGCGUCGAUU
ACCCACCCCUUCAUCCGCGAACUCGGUGGGCGCUACUGGAC
AACUCGGUGGGCGCUACUGGACCUUCGCGCACAAUGGCCAA
UCUACCGCCCGGUCGGCGAGACCGACAGCGAGGCGGCCUUC
GGCCUUCUGCGACCUGCUGAACCGCGUGCGCCGGGCUUUCC
UUCACCUUCUGCUCCAGCAAACUCGCCUACAUUACCCGCCG
GGAUGCCGACCUGACCGUGGACUUCCAUGCGGAAACCACGC
CCGUGGACUUCCAUGCGGAAACCACGCCGGACGAUGUGGUC
GCCGCUCACCGACAACGAGAACUGGACCUUGCAGCAGAGCG
UCACCGACAACGAGAACUGGACCUUGCAGCAGAGCGGCGAG
GGUCGACUGGGGCUCCUGGGACAGCGAUUUCAACGAACUCA
UGGGACAGCGAUUUCAACGAACUCACCGCCAGCGUCUGCCA
GCAAGUUGACCCAGGUGGAAACCUUCCGCGUCGGCUGCAUC
CCAUCCUCGACUGGGCGGGAACCGUGGUCGAUUUCGGCUCC
GAUGGGAAUGGGCAAGUGGGACCACAUCCGCACCCUCUGCG
CAGAUCGAAAAGAUCGCCGAACAUUCGGCGCUGAUCCCCGG
GCCCUGCAGGCGAUCGCCGAACUCCGCGGGAUGGGCCUGAA
AGGUGGUAGCCCUGGCCGAGACCAACGGUUACGUCGCCGAC
CAGGCGCUGCCGGCGGCCGAACUGGAGCGCGAGCGGACGCG
CGCGAGCGGACGCGUAUCGAACAGAUGUUCGAAGGUUCGCG
AGCUACAGCGAGCUGCAGGAACUGCUCUCCGAAGCCAACAG
UCGGCGCCAAUCCCUGGCAGACCGUGGCCAUCACCACCGCG
CAUGCUUUCGAUCAAGAAGAACCUCGGCCUCCUGGCCAUGA
CGGGUGCGAUCCAGAAGGGGACCAACACCAAGGUCGCCCUG
GCGCCCAGAGCGAUGGCAAGACCAUCACCGAGGGCGGCACC
CCAGUGGCGCUGCGCGGUGGACAACUCCUACGGCACCGACC
AUGCCGCGCACCACUCCCGAACUCAAGGUCAAGGGCGUGCU
CAACUUCGAGGUCUGCAAGGACCAUGUCGACGAGGUGAUCA
GCUAUCCGUACUGGGAGGAAACCCACAACCCGGCCUACCGG
CGGCGGGCCACGCCGGAAGAACUGCGGGUCUGCUCGGUACU
GAAAAGGGCACCCGCGAGGAACUCGCCCACCUCGCCGCCCG
CGCUCGGUCGGUCGGCUGGAACUGAUCGACCACGACAGCAU
GAUCGACCACGACAGCAUGGACUGGUGCGGUACCGGCUGGC
GCAGGUGCGCACCCGCGUGGACUUCCGCGAGGAAUACCGCC
GGACGUCUCCGAGGCGCCGGACAUGGCGAUCCUCCAGGUAG
UCGGCGGCCAGUUCCGCAAGACCAACUAUGCGGUGAAGGCC
GGGCAAGGGCACGCGCCUGGACUAUCUGCAUUUCUCGGUGG
GAGGCGGCCGCGCAGGUCGGACACAAGGACUUCUACGGCCC
CGCGCAGGUCGGACACAAGGACUUCUACGGCCCGGCUUCGU
CAGCUGGCUGUCGCUGGAGGACUACGUGCUGCAGAACGCCA
AUCGACGCCGACAGCGGCGAACUGGGAGUGUCCGCCUACCU
UCCGCUACGGUGCGUUCAAGACCUACCAGGUGCCGUUGGCG
CGCUUCAUCGAGAUCGACGGACCGGACGACCUCCUGCUGAG
GAUGUGGCUGUAUUACCUGAACCGCCGCCACGUACCGGCCA
CCGCGAGCGGGUCGCCGCGGACCUCGCCGCCGGGCGCCUGG
CGGGCGGGAACUGGAAGUGGACCUGCCGGCACGCUUCGUCA
UUGCGGGAAGACGGGCGGGAACUGGAAGUGGACCUGCCGGC
GCGUCCCGCUGCGGGUGGAAACCCUCGACAUCACCGUCGCC
GGAUAUCGACGUGCUGCUGAACAACGCCGGCAGCGCCGAGG
AGCGCGGAGAUCCCGCUGGAACUGGUGCGCGCGCUGUUCGA
UGGUGCGCGCGCUGUUCGAGACCAACGUGUUCGCCAACCUG
AACGUGUUCGCCAACCUGGAACUGACCCAGGGUUUCGUCCG
AUCGCCGGCCUGAUCACCGGACCCUAUACCGGCCCCUACUG
GCCGAGGCCCUGCAUGCCGAACUGAAGCCGUUCGGCAUCCA
UCAAUCCCGGCCCGUACCAGACCGGCUUCAACGAUCGCAUG
UCAACGAUCGCAUGAUGGAAACCUGGAAACGCUGGUACGAC
GGCGCUGCCGGGCACAUGGAACAGGCUGGCGUUGGCGAAGA
AUCGACCAGACCCGCCUGGAACAGAUCCUGGUCAACCUGCU
UGCGCCUGGGCAUCGACCAGACCCGCCUGGAACAGAUCCUG
GCGACUUCUGGUACCUGCAGACCAGCGUCUACACCCGGCAU
CACCCGGCAUUUCAACCCGGACCCUGAACACAACAAUCACC
CAUUUCAACCCGGACCCUGAACACAACAAUCACCAGGACCU
UGAACACAACAAUCACCAGGACCUGCUCGGCCUCGAAUACA
CCGCGACAAGAUCCCGCUGAACCGCUUCGGCGUCGCGCCGG
ACGUAGCCAGGCGGCGGUGGACCGUGCGAUCGCGGCGAUCC
UGCGGCCGAGCCGAAGGCGGACAUCCUGGUCAACAACCUGG
GGGCAUCUUCGAGCUGAAGGACUUCUUCGACAUCGAGGACG
GUCUUCGGAAUCGGCGUUGAACAUCCCGGCGGACAUGAUCC
GGCGUUGAACAUCCCGGCGGACAUGAUCCACUACGGCUUCA
UCCACUACGGCUUCAGCAAGACCGCCAACCUCUCGGUGUCG
GUGAAUGCGGUGCUGCCCGGACCAACCCUCACCGAAGGCGU
CGUCGUCGAGCGACGCGAGGACUGGGCCUCCUACCUGCCCA
ACGCCCUGCAGUCGGUGCAGACCGCCACCACCCUGCGCCAC
CCGACGGGCCGUUCGCCGAGACCAAGGAGCAACUCGGCGGC
AAUGAAUCCUUCUUUGCAGGACCACCCGGUGAGCAGCCGGG
CACCCGGUGAGCAGCCGGGAACAAUGGCUGGACGCCCGUCG
GUCGCCGCCGAACGACGCGAACUGCCCUGGGUCAGGGUGGA
ACUGCCCUGGGUCAGGGUGGACAAGGACUACCGCUUCCAGG
CUGGGUCAGGGUGGACAAGGACUACCGCUUCCAGGGCGAGC
CAACGAGGACGCGAUCAUGGACUGGCUGCGUCACCACGACC
CGGAUCUCGGCCAGCGGCGAACUGGUGCGGCUCGACGAGCA
GGUGCGGCUCGACGAGCAGGACCGCGCUCUGUGGGAUCGUG
CGCGCUCUGUGGGAUCGUGGACUGAUCGUCGAGGGGCUCGG
CCAGGCGCCGCGCGCCGAGGACACCGACUGGGCACGGAUCG
GCGCCGUCGCCGGUGGUCGAACUCAACCGCGCCGUGGCCUU
GCGUUGCUGGCGCGAGGUGAACUGGCCGAUUACCACCUGGC
CGCGCUCUACGCGGCGCUGAACCUCGGCCAUUUCGGCGUCA
UCGCGACGCCGGCGCGACGGACUGGAUGGAAUGCGCGGUGC
CCGCAGCCGCCAGCGGCCGAACCGCUGGAAGGCCAGGCGGC
CCGGCACGCUGUGGGCCGGGACCAUCCCCGGCGGCCUGUUC
AGCUGGCGCCUCAACCGCGAACUCUGGGAACGACCCGAGCG
ACGACGACGGCCGCAGCUGGACCUGCACCACCAAAGGCAUG
CGAGGAGGCGGCGAUCCAGGACCCGCACCGCCUGGUGCAGU
CAGCCUGCACACUCCGCUGAACCGCGACGGCGAACACCCGA
CCGCUGAACCGCGACGGCGAACACCCGACCCGCCACCUGCU
CUGGACGUCUGGGAAGGCGAACCGCAGGCCGACCCCGAACU
GAACCGCAGGCCGACCCCGAACUGGCCGCGCGCUGCCUGAU
AUCGGCAGCGCCAGCCUCGAACAGCACCCGCGCAUCCGCCG
GGCAGCCGCCUGCUCGGCGAACUGCUGGACAUCGCCGACAA
CCUGCUCGGCGAACUGCUGGACAUCGCCGACAACUGGAUGA
CAUCGCCGACAACUGGAUGAACCUGCGCCGCGUCGAACUCA
AUGAACCUGCGCCGCGUCGAACUCACCGUCUACACCGACAA
AUCGCAAGUUCGGCUUCGAGACCGAAGGGGAGAUGCGCGAC
GCCUACGGGAUCACCUCCGGACUGCAAAGCAGCGCUUCCAA
GCGCGCUGCUGGUGCUGGAAACCAACUACCGCUCCGUCGAA
ACCAACUACCGCUCCGUCGAACCGAUCAUUCGCGACGGCGA
CCCGAUUCUCCUUCCCUUGGACAAGGGGCCUGUCAUGAAAC
GACAAGGGGCCUGUCAUGAAACUCUGGCUGCAAAACCUGGC
CAUGAAACUCUGGCUGCAAAACCUGGCGUGGCAACUCGGUG
GAUCGUCGCCUGGUUCAGGAACCACGAUCGAUAGACCAAAA
CAGGUGCUGCACACGCCCGGACACUCGCCGGGCGGCAUCAG
CGAGCGCGACGUGCUGGUGGACAGCGGCUCCGGUCUGGUCA
GCCGCGACCGCUGGUUCGAAACCCGGCACUUCUACAACGGU
CAUCUGGCGCCUGCGCGAAGACUCCGACGCGGCCAUCCACG
CCCUGCUCGCCGCCAACGAAACCCAGCGCCUGGCCAUCUGG
GCUCACCGCCCUGCUGGAAGACUGCUUCGAGGACGGGCUGG
CUGGUCAGCCAUGACCGCGAACUGCUGGAGGGCAUGCAGCG
GCUGCUCGGCUUCUGGGUGGACAGUGCGGUAAUCCUCCUGG
GCGGCUGUUCGAAACGAAGAACUUCCAUGUCGACGAGUCGG
GCCACCGCCGGGGAUACCGAACUGGGCCGGAUCGGUACGCU
GCAGGGCCAGCCGAUGGUGGACAUGUUCAUGCUGGUGGUGG
GCCUCGGCGAUUCCCGAGGGACUGCCGGCGAUCAUGACGGU
GGUGACGGUGAUCUGCUCGGACAAGACCGGCACCCUGACCC
CGGUGAUCUGCUCGGACAAGACCGGCACCCUGACCCGCAAC
CGACUCGGUGCGGCCGCUGGACCCGGACUACUGGCGGCGCC
GGUGCGGCCGCUGGACCCGGACUACUGGCGGCGCCUGGCCA
CUGGAUUUCGCCGACGUGGAACAUGGCUUCACCCUGCUGGC
CCGGGCUGGAGAGCGCGCGGACCAUGGCGGUGAACAGCGUG
CGCGCGGACCAUGGCGGUGAACAGCGUGGUGGUGUGCGAGA
GGCCUGUUCUGCGUCGCCGAACUGGAAAAGUGGCUAUGUCG
GUUCGGCCUGUUGCCUAAGGACAGCCAGGACUACGAGAACG
GUUGCCUAAGGACAGCCAGGACUACGAGAACGCCUUCAUCG
GUACUGCCGAUUUUCUGGGAACCGUCCAUCUACCAGACGCG
CUGCAUGGUGCUCGCGGCGAACUCGGCGCGCUGAGCCUCAG
CCUCAGCGUGGAAGCGGAAAACCGGGCCGAGGCCAACCGUU
GACCCUGUGGAUGCUCAAGGACUACGCACUGCAGAGCGGUG
GCACUGCAGAGCGGUGCCGGACUGGCCUUCGAACAUCCGGU
GGUGCCGGACUGGCCUUCGAACAUCCGGUCAGCAAACCGGU
UUCGAACAUCCGGUCAGCAAACCGGUGGUUCUGACCAGCCG
AGUGGUGCGCCAUCGGCAAGACCAGUUGGGAGAUAUCGGUU
CGCGAAGAGUUCGAUAAAAAACUGCUGGGCGAGAUGCACAA
UGGCCCCUACAUGCUGAAGAACACCUUCCCGGAGCUUCUGC
UGCUCGCCGCACAUCUGGGAACUCAGCCGUUUCGCCAUCAA
CGUUUCGCCAUCAACUCUGGACAGAAAGGCUCGCUGGGCUU
GCGGUGGCCUUGCGCAUCGAACUCAAUGCCAAGACCCAGAU
GCAUCGAACUCAAUGCCAAGACCCAGAUCGCGCUUUACGGG
UACGGGGGAGUGCUGGUGGAACAGCGACUGGCGGUUUCAUG
ACUCUGCGAAGGCCUGGAGAACCUUGCCCGCACCGGUGCCA
GGACGAGGCGAAGACGGCGGACUACCUGAACCGUGGCCUCA
GAAGACGGCGGACUACCUGAACCGUGGCCUCAGCGAACAGG
CUGAACCGUGGCCUCAGCGAACAGGGGUUCACCGUGGACCU
CGAACAGGGGUUCACCGUGGACCUGGCGGACAACGGCAUCG
GUUCACCGUGGACCUGGCGGACAACGGCAUCGACGGUCGCC
CGUUGCGCGAGCGGCGGCAGACCCCGGUGAUCAUGCUCACC
CGCGCGCGAGCGCGUGGAAGACCGGGUGCGCGGGCUGCGCG
AAGCCGUUCUCCUUCCUCGAACUGGUCGCCCGCCUGCAGGC
UCGAAGACGGCGAUCGCCGAACUGGUCUGGGACAUCAACUU
GAUCGCCGAACUGGUCUGGGACAUCAACUUCGAUACCGACA
GCUCGACGGUCCGUUCGAGAACAAGCUGCUGCAUACCAUCC
CGCCGAUCCCCGCCAGGCGAACCUCGGCGAUGCCCUUGCCG
UCGAGGCCCAGUUGCAGCAGACCGCCGAGCCGGCCGUCGCC
CUGCUGGAGAGCAAGGCGGAACCCCGCGGUGAACCUUUCGC
GAUGUGGAUGUCCAGCCAGAACCUGAAGUCGGCGGAGAUCC
UCCACAUGACCGCCGACCAGACCCAGGUGACCUUCGCCAGU
GUUCAGCCAGCAGGGCAUGAACCAGCUCGACGUGAACGUCU
AGGCCUCGGGCGAUGAGGAAACCCUCGCCGGAGUCAGCGAG
AGUCGCUGAAGGCCGAGAAGACCGAGGAAGUCGCCAGCGAG
CGCGAGUUCACCCCGACCGAACUGCGGGUGGUGCGGAUGGU
GCAGGCGGUGCUGGAGAUGAACUUCGAGUACGUCAACUCGG
GUCUCCACCUUCCACAUCGAACUGGACGGCGGUGGCGGCGA
GAAAAAGUGACCACCGAGGAACAGGCACUGGCCGACGAGUG
CAACCUGGAUGUGAUCCUGGACAUCCCGGUGACCAUUUCCA
AACCAGGGGUCGGUGAUCGAACUCGAUCGCCUGGCCGGCGA
GCGCCUGCUGGAGCUGCUGAACAAGGACCCCAAGGGCAAGC
GCUGGAGCUGCUGAACAAGGACCCCAAGGGCAAGCCAUGAC
GAUAUGCGCCAGGCCAUGAAACUGGUCCGCGACGAACUGGG
AUGAAACUGGUCCGCGACGAACUGGGUCCGGACGCCGCGAU
UGGAAGUGGAGCUGCGCAAGACCCAGGCGCGGAUCGCCGAG
UGACGGCGCGUCCGGCGGAAACCCAGCGCAAGGACCGUCAA
GGCGGAAACCCAGCGCAAGGACCGUCAAUUGUUCGCCGAGG
AGCCCCAGGUGGGCGGCCAGACCCUCGAGGCAAUGCGUUUC
CUCGAGGCAAUGCGUUUCGAACUGAACGGCCUGCGCGAGCU
ACCUGUCGCGUGCCGUGCAGACCCCCGAGCAGGACCCGCUC
CGUGCAGACCCCCGAGCAGGACCCGCUCGACGCGGGCGGCG
GCCCGGCAGGCGCCGGCAAGACCACCACCCUGGCGAAGAUG
CCUGGCGCUGGUGAGCAUGGACAGCUACCGGAUCGGCGCCC
GCGCCCAGGAGCAGAUCAAGACCCUCGGUCGGAUCCUCAAC
UGCUCAAGUCGGCCUACCAGACCUAUCGGCACUGCGGGCUG
GCAAGGGCGGCGUCGGCAAGACCAAUGUGUCGGUGAACCUG
CAAGACCAAUGUGUCGGUGAACCUGGCACUGGCUCUGGCCG
AACGUCGACGUCCUGCUGGGACUCACGCCCAAGCGCACCCU
GUGAUCGAGGGACGCUGCGAACUGCGCGAUGUCCUCCUCCU
GAUGCCUACGCCCUGAUCAAACUGCUCAACCGCGACCACGG
GGACGCAACCUGUUCGCCAAACUGACCAAGGUCACUGACCG
GUACGCAAGGCCGUGCAGAAACAGCGAGCCGUAUACGAGGC
GGCCAGCGUGCAGGUGGAGGACCUGAUGCAGGCCGGCAUGA
GCAAGGGCGCCAGCUUCGAGACCUAUGCCGGCAUCCGCAUC
UCCGCGCGAUCGAGGCGAGAACCGGGCGCGACGCUAAAGAU
GAUCACGAAGUUGCUGCCGAACUCCAAUUGAGCCUCGAAGA
GACCUGUUGCAGGACGGCGAACAUGGAUUGCCGGAAGACAC
CGAACAUGGAUUGCCGGAAGACACCAGCCUCAGUCACAACG
ACCAGCCUCAGUCACAACGAACCGAUCCACGGCCUGCUCGA
GCGUUGUAUUACGACGAGGAACUCAACCUCAAGGAGAUCGG
UUCGAAUCGACCCUGAAAAAACAUGCGCGCGAACUGGUGGA
CUGAAAAAACAUGCGCGCGAACUGGUGGACUGUCUCGAACG
ACAUGCGCGCGAACUGGUGGACUGUCUCGAACGGGGGCACU
GGAGCUCAGCCAGGCCAGGGACCGUGGCCUCUACCAGGAAG
GUGGGCAAGCUGACCCGCGAACUGCACAACGCCAUCGUCGA
CCGAGAAGGCCGCCAACCGGACCAUGGACCUGGUGGAGCAG
GGCCGCCAACCGGACCAUGGACCUGGUGGAGCAGAGCGCCC
GAGCUGGCCAAGCGCAUCGAACAGUUCCUCGUGCGCAGCGG
CGAUGAAGAAAUCCUCCAGGACUUCCUGGUUGAGGCCGGCG
GAGCCGGCCGGACGAUAUGGACCUGCUCAAUGCCAUUUUCC
GAGCGGCGCGUCAGCUCCGAACUGAUGGAUGUGGUGCUGCA
CAGGUGCGCGAGCAGUCCGAACCGACCCCGGCGACGCCCGA
GAGGGCGCCGAGCCCGCGGAACCUGUGCAAGCGCCGCCGGC
UUCGAGGCACUGCUCGACGAACUGCACGGCAAGGGCAAGUU
UUCGAGUCGCUGCUCGACGAACUGCACGGCAAGGGCAAGUU
CGCCGCGGCGGUAGCCAAGAACAUCGCGGCGAAGAGUCCCG
GCGAAGAGUCCCGCGGCGAAACCGGUCGCUCCGGCCAAGGC
CGGCGGCGAGCGAGGCGGAGACCACCGUGCGGGUGGAUACG
GCGUCUCGACGAGAUCAUGAACAUGGUCGGCGAGCUGGUGC
CCUGGUGCGCCUGGGCCUGAACAGUGGCGACGAGGCCAUGG
UGCAGAUGUCGGUGAUGAAGACCCGCAUGCAGCCGAUCAAG
GGUUCGCGACCUGGCGCGGAACAUGAAGAAAGAGAUCAACC
UGGAGCUGGUGGGCGAAGAGACCGACCUCGACAAGAACCUG
AGAGACCGACCUCGACAAGAACCUGGUCGAGGCCCUCGCCG
GCUGGAGCGCGAUGCGGCGGACCGCCUGACCGACCUGGAGU
CCCCGGGUUUCUCGACCAAGACCGAGAUUUCCGACGUGUCC
UCGGCAUGGACGUGGUGAAGACCAAGAUUUCCCAGCUCAAC
GUCGUCGACCAGUUGGUGGGACAAGAAGAAGUGGUGAUCAA
CCUGCCGAAGAAUUUCGAGGACAUCUCGCGCAACCCGGACA
GGACAUCUCGCGCAACCCGGACAAGGUCCGCCAGUUGCUCU
CCCCGGCGACGAACGCCUGAACUACAAGCCCUGCGUCGACG
UGGCCGCGGCGCUGUUGCAGACCCCGGUGAACGUGCUCAAG
UGAAUUUCAGCCGGUGGCGGACAAUGCCAGCGCCGAGGGGC
ACCUGGUGAUCCCGGUGCAGACCGAGUUCCUCGCGGUGAAA
AUGAUCAACCGGUCGCGCAAACAGGCGUUGCCCUAUACCAU
CUACGCUGUUCGACCGGCGGACCCAGGCUUCGCUGAGCACG
GCUGCGGAUUCUCAACGAGAACUACCCGGACAACCUGUGGC
UCUCAACGAGAACUACCCGGACAACCUGUGGCAGGCGUUCA
CCAGGAGGCCACUUUCGAGGACCUGGAACCUCUCGUCGAGA
GCCACUUUCGAGGACCUGGAACCUCUCGUCGAGACGCCGCC
CCGGCGGCCCUGCUCGACGAACCGACGACGUUGCGCGAGCU
CUCGAUCUAUCCGCUGGAGAACCAGGAACUGACCCCGUUGU
UAUCCGCUGGAGAACCAGGAACUGACCCCGUUGUUCGGCCA
GGGCAACCUGAAGGUGUUGGACACCGCACGCUGGGUGAUGC
CUGGCCGGCACGGUCAUCGAACACAUGUGUGCGCUGCUGGA
GAUGUGGCGGCGCUCGCCGAACUGAUCGCCAGCGGCGCCGU
GUGGGUCACCUUCCGCCUGGACAACGAGAGCUACGGCAUCA
CCGCCAGCGCUUCGGCCUGGACCCUGCGCCGGUCAGCGACA
GAUCGUCAUUAUCGAGGCGGACAAGCAGGUGGUCGGCAUCC
UGAAGCAGUCGGAAAUCGAGACCGCGCCGAACGUCGGCAAC
GCUGAUCCUGGUCGAGCUGGACAAGAUGAUGACCGAGGAAG
CAUGGGCGAGGCCUUGCAGGACCUCGGCAAGCAACUCGCGC
GCUCGGCGCCAGCGCCGAAGACCUGACCCAGGCCUGCGGUC
GGUCGCGGUGGUCACCGCGGACUGCCUGCCGAUUCUCAUGA
CGACGUGGCCAGCGCGGAGGACAUGGACAAGCUGUUCGAAG
GGCCAGCGCGGAGGACAUGGACAAGCUGUUCGAAGCCACCA
CAACGAGUUGCGCGGCCAGGACAUCAGGGUCAACGCGGUGG
UUCAACGGCAAGAGCGCCGAACAGAUCGACCAGAUCGCCAG
CGACGGCACCCUGGGCCUGGACCUGGGCGUGUACGGUGCGC
GCGUGUACGGUGCGCCGGAAACCUACCUGAUCGACAAACAG
GAAACCUACCUGAUCGACAAACAGGGCAUCAUCCGCCACAA
UCGCGCCCAGGCCGAGGAAGACCGUACCGCCCUGAACGUCG
CGCGCCGAGGCUGCCCGCGAACUGCUCGCCGACACCGAGGG
GCCUUCGAACGCGCCGCCGAACUCAGUGGGCGGCAGCCGGA
GUCGGUGUUGCCGAACGAGGACCCGGCACGCUCGGCGAUCC
GCAUGACCGAGGCCGGGCAGACUCCGCCGGCGCCGGCCGCG
AUCGCCGAGGAGCGCGCCGAACUCGGCGACAGCGGGCUGUA
GCAUGCCGGUGGUGAUGGAGACCUUCGACGGCCUGCUCAAC
CUGGCCUGCGCCGAGUCCGGACCGGUCCGCGAAGGUUCGGU
AUCACCAGCCACCGUCGCGAACUGACUCUCUGCACCAGCGA
GGGGCGCUCGACCUGCGCGAACUGCUGCGCAGUCAUCCCGG
AUCUUCGACGCCAUCCUCGAACAACGCCUGGCCCCCGGCAC
GGUGGUGCUGUUACGGCCGAACCGCGGCGCGGUGGUCGCCA
GUCGAGCGCGCCAUCACCGAACUGGCCACCGACAACGCCAC
CGCGAGAUGGUGGUGCAGGAACAAUCCAGCUUCGCCCGUGG
CUGGAAGACGCCGAUCGCGAACUGCGCGAGGUGGAGAAGCG
GACGACGGCGACUCGGCUGAACUGCUGGGGCCGGCGCGCGU
CGCGAGCCAUCCUUCGACGAACAGGACCUGCCCAGCGUCAG
GCCAUCCUUCGACGAACAGGACCUGCCCAGCGUCAGCGCCC
GCCGCGCCAGGGCGAUCUGGACCUCGACGAGGGGCUGGCCC
GGGGCUGGCCCUGGAGGCGGACCCGAGCGAUGCCGCCGAGA
GCCCCUGCGGUUGCUGCCGAACCUGCCCCGGUCGACGAGGU
GGGGCCGGCAUUGUUGCAGAACAUCCUCGAGAGCGGCCUGC
CCUGCGCUUCGGCGACAUGGACAUCUUCCAUCGCCACGAAA
UCCAUGGCCAAUGCGGUGAAACCGGGCACUUUCGACCUGGA
GCAGCGUGUUGACCGCCCAGACCAUCGAGCACUACCGCCAG
AACGCAUCGCGCAACUGCGAACCGAACUGGACACCCACAAU
AUCGCGCAACUGCGAACCGAACUGGACACCCACAAUUACCG
GCAACUGCGAACCGAACUGGACACCCACAAUUACCGUUACU
CGUUACUACGUGCUCGACGAACCGAGCAUUCCCGACGCCGA
CAACGCCUUCGAGGAGCAGGACCUGCUGGACUUCGACCGCC
CGAGGAGCAGGACCUGCUGGACUUCGACCGCCGCGUACGCG
GACCGCCGCGUACGCGAAGGACUGGCCGACCUGUUGCCUGG
GGUCAGCGGGACGCUGCCGGACACCCAGGUGGGCAUCCUCG
CUCUAUACCCUGACCUAUGAACAGGUGUUCGAGCUGGAAGG
GCCUGCCUCUGGCCGGGCAGACCUGGGUGCUGACCGGCACC
GAGCCGGGACGUGGCCAAGGACAAGCUGGAAGGGCUCGGCG
CCGGCUCGGUGUCGGCCAAGACCCACUGCGUGGUCGCCGGG
AAGUGGACGCCGCGAGCCGGACCAAGGUCGAGGAUACCCGC
GUUUCAAUGCGCUGCUCAAGACCCUCGAGGAGCCGCCGCCG
CCUGGCCGAGCAGGGCCCGGACUGGGGCGGCGUGCUUGCCG
CGAGGCGGGCCUGAAUCCGAACACCUUCUAUCGGCAUUUCC
GACGACGCCGUUCGGGCUGGACCUGGAAAGGGGGCGGCGGG
UUCAUCGUCGGCGUGCGUGAACUGCAUGGGGCUUCGCCGGU
GCUGUUUCAGUUGUCGCUGGACUAUAUCGGCCAGCCGGAGC
AUCUGCGCCCUGGGUGAGGAACAGAUACUGCUGUUGUUCAC
CGGACGCCAAGGCCGCGCGGACCGGCACCGCCGAGCAGGCG
CACCGCCGAGCAGGCGGAAGACCCGGCCGCCGGCACCGACG
UGGCCUUCGAGGAUAUCGAGACAGAGUUCGGCAUCGACUUC
CAACUGAUCUGCCACUUCGAACUGGCCUUCGAGGAUAUCGA
CAAGUUGUCGCUGAAAUGGAACCGCCCGGCCGGCUCGCUGU
UGGCGCCGGGGCGCCGAUGGACAGCCCGUUCAUGGAGCGCA
UUCAUGGAGCGCAUCGCCGAACUGCUUGCCGCCCAGGGCAU
GGUACCGCGAUGUGCUGCGGACCGCAGCGAGAGUCGCCGAU
AUCGAGGUACUGCUGGCGGAACUGGCGAGUUAUCCGGUUUG
CCUCUGGCUGGAGGUGCUGGACACCAAUGCCGGCAAGGAGG
UUCUGCCGCAAGUUCGAGAAACCGCUGCGCGCGGCGCUGGU
GGCCGGGCGGUUGCAGGAGGACCCGGCGCUGCCGCGCCUGC
CAUCCCGCGCAGCGAAUGGGACAAGCGCCUGGCGCCGGACA
GGACAAGCGCCUGGCGCCGGACAUGCUCGCCGUGGACCUCG
GCCGGACAUGCUCGCCGUGGACCUCGGUGCGGCGCCGGGCG
GUGCGGCGCCGGGCGGCUGGACCUGGCAACUGGUUAACCGG
GAUGCGGGUGACCGCCGUGGACAACGGGCCGAUGGCGGAGA
CAACGGGCCGAUGGCGGAGAACCUGAUGUAUUCCGGGCUGG
GCACCGGUGCGUUGAUCGAGACCUGGAUCGGCGAAGGGCUU
CGAGGAGCUGGUGCUGGUGGACCUCGCCGACUGGCUGGCGG
CGCCGACUGGCUGGCGGAAAACUGGGAAGACGGCGUGCGCU
GGCGUGCGCUAUGUGCUCGGACCGGGCUCGACCUUGCAUGG
CGCGCAACCUCGGCCUGGAAACCACCCUGCUGGGCGUCGAC
GACGAGGCGCGGCUGUUCGAACUGGUGGACGGUCAUCCGGC
CCCGGCCUACCGGCAACUGGACUAUCCGGGCGGCGACGUGC
GCGGCGACGUGCCGCUGCAGACCGGGGUCUGCACCGACGUA
GUGGUCCGUGCGCUGCGCGGACAGGGGCUGGAUCUACAGAA
ACAGAAGGCGGUGCACGAGGACAUGCGUCGCCACUUCGCGG
UCCAUGUCACCACCGAGAAGACUGCGGAUGGCACCGUGAUC
CGCGGUCGACCUGGUGAAGAACCAGGACGGCGCGGUGGUCG
UGCCGGCGUGCCGGUGCAGGACAUCGAGAUGUGGCAGUUCC
UUAUGCGCCGAACGCGAAGGACCUGGCCGGUCGCGACGUGG
CGGCAACGGCGUGGGUCCGAACAAGGACCACGUGCUGCUGA
CGGCGUGGGUCCGAACAAGGACCACGUGCUGCUGAAACUCG
AAGGACCACGUGCUGCUGAAACUCGACCACCUCGGCGAGGA
GCAUCUGCGAGCUGUCCAAGACCUUCGCCCACGUCGACCCG
CUGCCCGUCCUUCUGGUGGAACCCCGACAAGUUCCUCGGUC
GGUCAACACCCUGGGCAAGAACCCGCGCGACCUGUUCGACG
GUGAAGAGCCUGGUCAAGGAACCCAACAAGGAACUGUUCGU
GUCAAGGAACCCAACAAGGAACUGUUCGUCGACUGGCGUCC
CGUACCUGGGUCAUGCCUGGACCGCGCGUCACGACACCCGC
ACACCCGCUUCGACCUGAAGACCCUGCAGGAACUGUCCAGC
GACCUGAAGACCCUGCAGGAACUGUCCAGCAAGAUGCUGGA
UCAACUGGGGCUUCGCCGAGACCCUGGCCUACGCGACCCUG
GAAGCAGUCAAGCGCGACGAACUGAUCGUCGACAUCGAGAC
AACUGAUCGUCGACAUCGAGACCGACAAGGUGGUCAUCGAG
GGAGGCCGGCAUCGAUCCGAACAGCAUCGCCGGCACCGGCA
CAACAUGAAGCCGAUCAUGGACCUGCGUUCGAAGUACAAGG
CCUGCGUUCGAAGUACAAGGACCUGUUCGAGAAGAAGCACA
CGUCUACCACGGCUACCAGGACAUCGGCGUUGCCGUUUCCA
AGGCAAGCUGACCAUCGAAGACAUGACCGGCGGCACCUUCA
CGAUCGUCAACCCGCCGCAGACCGCCAUCCUCGGCAUGCAC
CUUCCUGGUGGCGAUCAAGGACCUGCUGGAAGAUCCGGCUC
CCCGUCCAAGGCGCUGCUGGACAGCUCCUACAAGUACCAUG
CAAGGCCAACAUCGUCAAGAACCUGACCGGCGGCAUCGCUA
UGACCGGCCUGGACGGCAAGACCCAGGUCCUGGAAGCCGAG
GACCGUGCUGGAAGCCCUGGACAAGUUCCUCCCGGCUGCCG
CCUGACCAAGCAAGGCCUGAACAUUCGCCUGGGCGCCCGCG
CCAACGGCGAGCAGAAGGAAACCUUCGACAAGCUGAUCGUC
ACGUCGACGACCACUGCAAGACCAGCGUUCCGGGCGUCUUC
CGGCCACAAGGCGCAGAUGAACUACGACCUGAUUCCGUCGG
AAAUCGCCUGGGUCGGCAAGACCGAGCAGACCCUCAAGGCC
GGGUCGGCAAGACCGAGCAGACCCUCAAGGCCGAGGGCGUC
AGGUCAUCGCCGAUGCGAAGACCGACCGCGUCCUGGGCGUC
AUUCGGCACCAGCGCCGAAGACCUGGGCAUGAUGGUCUUCU
GAGCGUCCUGAUCAACAAAGACACCAAAGUCAUCUGCCAAG
CAGGGUACCUUCCACUCCGAACAGGCCAUCGCCUAUGGCAC
GAUUCAUUCUCUCUAUUCGAACAAGGAAAUCUUCCUCCGCG
AAGGAAAUCUUCCUCCGCGAACUGAUUUCCAACGCCUCGGA
CAACACCGUCACCCUGGAAGACAACGGCAUCGGCAUGAGCC
GCACCAUCGCCAAGUCCGGGACCGCCGACUUCCUGAAGAAC
GACCGCCGACUUCCUGAAGAACUUGUCUGGCGACCAGAAGA
ACCGCGCCAGCGCGCUGUGGACCCGUCCGCGCGCCGAGGUG
CGUCGCCCAUGACUUCGAGAACCCGCUGAGCUGGAGCCACA
ACAGCGCGUGUUCAUCAUGGACCAGGCCGACGAGUUCCUGC
GUUGACCAAGCGCGUGCUGGACAUGCUGGAGAAGCUGGCGA
ACGAGCCGGAGCAGUACAAGACCUUCUGGAAGAACUUCGGC
GUACAAGACCUUCUGGAAGAACUUCGGCCAGGUCCUCAAGG
CAAGGAAGGCCCGGCGGAAGACUUCGGCAACAAGGAGAAGA
UCGGAUGAAGGAAGGCCAGGACAAGAUCUACUACCUCACCG
GAGCUACUCGCAGGUGAAGAACAGCCCGCACCUGGAAGUCU
UGUCGCCCGCGGCGACCUGGACCUGGGCAGCCUGGACUCGG
CCUGGACCUGGGCAGCCUGGACUCGGAAGAGGACAAGAAGG
CAGCCUGGACUCGGAAGAGGACAAGAAGGCCCAGGAAGAAG
GCGAUCCUCGCCAUCGGCGAACAGGACCUUGGCCUGCAGAU
CCUCGCCAUCGGCGAACAGGACCUUGGCCUGCAGAUGCGCC
CAGCGGGCAGAAAGUGCCGGACUCGAAGCCGAUCUUCGAGA
GGAUGCGGAGCCGGACGAGGACCGCUUCGGCGAGCUGUCGC
GGCCGCCCUGGCCGCGGGGGACAGCCUCAAGGAUCCGGGCG
CGCCUACGUACGCCGACUGAACAAGCUGCUGGUGGAGCUGU
GGGCCUGCUGAUGGCGCCGAACUGGAUGGGCGUGAGCGCCG
CGUGAGCGCCGCCGCGCUGGACAUCGCCCGGCAGGUCGCCG
GCACGUGGUGCUGGUGGCGGACCUCUACGGCAGGGACGUGC
GCGCUGGCGGCCUUGCGCGGACAGGCGCUCGCGGCUGUCGA
UGGCACCCUGGAUACGCCGGACCCGGCGCAUGCCAGGAACA
GGACCCGGCGCAUGCCAGGAACAUCAAGGGCGCGGUACUGG
CCGUCGCAUGCUGGAGCUGGACCCGGGACUCUGGCAGGGCA
AUGCUGGAGCUGGACCCGGGACUCUGGCAGGGCAUCGGCGA
UUGACCGCGACACGCCUGAAACAAUCCCCGGCGGAAGUUCC
ACACCAGGCGGCAUUGACGGACAAGCUGCUGGUGAGCCUGA
CGGGGUGAUUUCCGGCCCGAACCUGGCGCGCGAGAUCGCAG
CGCGACCGCUUCGGCGUGGAACUCGGCGGUGCGCUGAAGAA
CGGCCUGGCCGCGGCGAUGGACAUGGGCGAGAACACCCGCA
GGCGAUGGACAUGGGCGAGAACACCCGCAGCAUGCUGAUCA
CGGUAUCGCGCAUGGGCGAGACCGCGGAGGGUGUGAACACU
CGAGACCGCGGAGGGUGUGAACACUCUCAAGGUACUCAAGG
UGAUGCGCGGCGAGCCGAAGACCGACGUCGAUUUCAUUCCC
ACCUUCCACAGCGACGAGAAACCCUGGCCGUUCGCCGACUG
CGAAUCGCACGCCAGCCGGGACUCCGAGCGGCGCCUGACCG
CCUACGUGCGCGCCCAGCAGACCGCCGAGCUGGUGCGCGAG
UAUCGCGAUCAUCUCGAAGAACUGUGCGCACUGGAUCGUCA
CCCUGAUCUACACCUCUGGAACCACCGGCGUGCCCAAGGGG
GCCGCCAGCCGCGGCGUGGAACUGUUCGGCACUCGCGAAGA
UGGGGUCGCUCUACGGGGGAACCACGGUGUUCUUCGCCGAA
GUUCUUCGCCGAAAGCCUGGACACCUUCGUCGAGGACAUGA
CCUGGACACCUUCGUCGAGGACAUGAAGCGUGCGCGGCCGA
UCGGCGUGCCGCGCAUCUGGACCAAGUUCCAGAUGGGGGUG
GGUCUACGGGAUGACCGAGAACAGCGGCUACUCCCACGUCU
GCCGGCCCGGCCGGCAGAAGACCGGCUGGAUCGGCCAGAAC
GACCGGCUGGAUCGGCCAGAACAGCCCCGGCGUCGAGGUAC
ACUACAAGGAGCCGGAGAAGACCGCCGAGGUGCUCACCGCC
GGAUGAAGGAAAUCUUCAAGACCAGCAAGGGCAAGUACGUG
GGCGCCGGCGCCGAUCGAGAACCGCCUGGCGGUGCACGAUC
AGCCUGCGGGCGCACCUGGAACAGGUCAACGGUGCGCUCGA
CCCGGUGAACGACAACUGGGACAACCUGGUGGACGAACUGC
UGGGACAACCUGGUGGACGAACUGCUGCACCACCUCGCCAG
CACCACCUCGCCAGCCUGGAACAGCCGGUCUGGGGCGUCGG
GCGGCGCUGCGCCGGCCGGAACUCUACCGCGGCGUGGUGAU
CGCCCUGCAUGGCUGGCUGGACAACGCCAUGAGCUUCUCGC
UGCCAGCUACCUGCUCUGGGACUACGCGCUGGACGUGCUGA
GACCCAGGCCCACGCGCUGAACUUCGUGCGCAGCGUGGAAU
GUCAGCCUGGUGCUGGCCGAACAGGGCAUGCUGGCGGUGGA
GCAUGCGGGCGCUGCUGGAGACCCUGCCGUUCGAGCGGCAC
UGUCGCCGUCGACGGGCUGGACAACCUGCAGCGCUGGAUCG
CGUCCCGCGGUGCAGCGCGGACUGCUGGUGCCGCGGCGGGA
UCCCGGCAGCCAUGACCUGGACAUCCUGCCGCGCUUCCCGC
UCUGGCGGCGCCGCAGGAGAACAGCCUGGUGGCGGUCUACU
GCCUACCUACAGGCCGAGGAACUCAAGGCCGAUGCGCCGCU
GCCGAUGCGCCGCUGGCGGAACUGCUGCCGAGCCCGGCGAC
CUGCUCAAGGCCAACGGCGAACUGACCCUCAGCCAUGUGCC
GGUUGGAGCUGCUGGUGCGGACCCUGCGCCUGGAUACCGGG
GGUCCGCGAGACGGUGCCGGACUGGGUGUUGCAGGAGGCCU
GGCAAGGUCUACGUGCCGGAACAGGCGCGGGCGGCGAUCGA
UCGAUGCGUUCUUCUCGCAGACCAACCUCACCGCGCUGCGU
AACCUCACCGCGCUGCGUGAACUGGCGAUGCAGACCGCCGC
UGCGUGAACUGGCGAUGCAGACCGCCGCCGCGCGGGUCGAC
GUGGGCAUCGACGGUGACGAACAGGCCGAACGCCUGGUGCG
CCGGAGAUCGUUCGAUGAAAACCUGGAUCGUUCUGCCCGUC
UGGCCGGCUGCGCCGGCAAGACCGCCUACCGGGAGAACUGC
CAAGACCGCCUACCGGGAGAACUGCGCCGACCAGUUGGACG
UUGGACGCGGCCUGGAAGGAACUCGACCUGGCCAAGGCCGA
CCCUGCUCACCGGGGCCAAGACCCAGCAGCAGUUCGAGGCC
GGCAUCCCGCUGGCCGGCGGACACUCCAUCGACGCCCCCGA
UGACUGGAUGUGCACCCUGAACAGGCCCGGCGCGCGCUUCG
UGUUGCUUUGCGAUCCGCAGACCAGCGGCGGCCUGCUGGUG
UUCCUCGCCGUGGCGGCGGAACUCGGCCUGCAACUGGCGCC
GUCGCAUUCAUGCCCGGCGAACCUUUCUUCGCCGAGCCGGA
CUUCGCCGAGCCGGAGCAGAACCUCGGGCGUCUGCGGCUGA
CCUCGGGCGUCUGCGGCUGAACUUCAGCCACGUCGCCCCGG
GGCCAGGGCCCGCGAGGCGAACCGGGAAGAGCAGGGCAGCG
GCCCCGGCGGCUCCGCAGGAACCCGUGGAAAGUCCGCCUCC
GACGCCCAGCAAGGCAAGGAACACGCGGCGAUCGCCGAGGU
GGUGAUCGAGGAGCUGGUGGACUACACGCUGUCGCACUUCG
CGCACUUCGCCUUCGAGGAAACCCUGAUGGAGGACGCCGGC
GGCGAGGAUGUCGGCGACGAACUCAAGGGCUUGCUCUCGCG
GUACGCCACAGCAUGUCCGAACUGGUCAAGGACAAGAGCGA
CAUGUCCGAACUGGUCAAGGACAAGAGCGAGGGCGGUUGGU
CCGCCUGCAGAUCCAGGAGAACAUGAGCCGGCAGAUCGCCG
CUGCGGCGACGACGGCCUGGACCUGGUGCGACGGAUGCUCG
CACCGACCAGAAGUCCAAGGACUACUCGGCGAUCAAGGACC
GGACUACUCGGCGAUCAAGGACCUGUUCCGCCCGGCCCAUG
GCCGUUCCUCGGCGCGCGAGACCGCCAUGCGCGUGGCCGCC
GAUUCCGUUCAGGAGCUGGGACAGCGUCGAGCAGAAUGCCU
CUUCUUCAGCCCCGACCCGGACAAGGUGCCGGAGCUGGAGG
GGAGCUGGAGGCCUACAUGGACCAAUUGCGCCGCGACCAGG
UUCGACCGCCUGGACGCCGAACUGGCGCAUGCGCUGAUGAG
GGCACCGAGCACCGCGACGAACUGACCCCGCAAGGCUUCCU
CCCGCAAGGCUUCCUGUCGAACAAUGCCGGCGGCAUCCUCG
UACCGCCGGCGAGCCGGUGGACAUGAUCACCAAGGGCCGUC
CUGAUACGCGAAUUGGCGGAACUGGCGCUGGCCGGCAGCGG
GAGUGGCUGGAGCGCCUCGGACAGGACGAAGCGGCGCGGCU
UCGCGACGAUGGCUCCUGGAACCUGCAGGUCAGCAAGGUGA
GCCGCCAUCGGUGCCUUCGAACACGACCUGGAGGAAGUCGU
GCUGGCGGAGCGCGGCCUGGACUUCCGCGUGAUCCGCGCCG
AUCCGCGCCGACCUCGGCGAACUCGCCGGUCUCGACGCCGA
CUGCCCUGGUUGCGCGACGAACUGGCGCUGCUGCGUCGCUU
GUCCAGUCCGUGGUGCGAGAACCAGGGGUUUUCCUGGGGUG
CAUCCGGAAAUGACCGAGGAACUGGUGCGGCGCUGGAUCGC
CCAGCCAGCAAUCCGCGAGGACAUGCUGGCCGGGUUGCCUG
CCAGCGCGUCCAGGCGCUGAACCUGUUCCUCGCCGACCUCU
CUCGCCGACCUCUACCACGAACAGCGCAUCCUCAAGGCCGG
UACCAACUGGCGAUGCAGGGACUGGACCUGCCGGGCAACGU
[truncated: 3,814 more rows]
